# Supplementary material for: Epigenetic regulation by polycomb repressive complex 1 promotes cerebral cavernous malformations
Source: EMBO Mol Med. 2024 Oct 14;16(11):10. doi: 10.1038/s44321-024-00152-9 (PMC11555420; doi:10.1038/s44321-024-00152-9)
Supplement: Supplementary file 2 — Table EV1 [file 44321_2024_152_MOESM2_ESM.xlsx]

## Sheet: Sheet1
Table EV1. List of oligo nucleotides sequences used in this study.
	Name	Sequence 5'-3'
	Zebrafish study
DNA Oligos for cbx7a mutagenesis	cbx7a_sgRNA1	aattaatacgactcactataGGGATGTCCCGCGTAGACTCgttttagagctagaaatagc
	cbx7a_sgRNA2	aattaatacgactcactataGGTGCTAAGTGCCTTGCCTTgttttagagctagaaatagc
	sgRNA-universal-R	gatccgcaccgactcggtgccactttttcaagttgataacggactagccttattttaacttgctatttctagctctaaaac
Primers for in situ probes	WISH-cbx7a-F	ATGAACATGGAGCTGTCATCAATAGGAG
	T7-WISH-cbx7a-R	TAATACGACTCACTATAGGGAGAGCTGTACCCGTATCTTCGCTTGG
Primers for qRT-PCR	cbx7a-q-F	GCCTGAGACCTCGTCAAGTT
	cbx7a-q-R	CCTGTTCTTTAAGCGACGGT
	cbx7b-q-F	ACGTCTGAGGAAGAGTGGGA
	cbx7b-q-R	CCTCTCTCCTGACGTGCTTG
	klf2a-q-F	CTGGGAGAACAGGTGGAAGGA
	klf2a-q-R	CCAGTATAAACTCCAGATCCAGG
	klf2b-q-F	GGATAGATGGAAGATTGAGGAGCA
	klf2b-q-R	CTCCAGGTCTAAATAATTGCTGAG
	wnt9a-q-F	CTACGAGACGTCGGTCAAGG
	wnt9a-q-R	CGAATATTTGCTCGGCCTGC
	wnt9b-q-F	GATTTGCCAGCCTAACCTGA
	wnt9b-q-R	GCACCACATAGGACTTTCGT
	angpt1-q-F	CTGACCAATCAGAGGCAGCA
	angpt1-q-R	CATGAACGGCCAAACTGCTC
	tek-q-F	CTGTCAGGTGAACAACACACAC
	tek-q-R	CTGTAGGGCTCTGTGTTGAGC
	eif1b-q-F	CAGAACCTCCAGTCCTTTGATC
	eif1b-q-R	GCAGGCAAATTTCTTTTTGAAGGC
Primers for genotyping	To genotype pbb62 allele
	cbx7a-5UTR-F	GCTGCACTACTTTGCCATGC
	cbx7a-exon1R	ACTGCGCGGACTTTAGGGGA
	cbx7a-wt-F	CCAAGCAAAGCCAGTGCGTAC
	cbx7a-pbb62-R	CGAGATGTCCCGGCACTTAGC
Mopholinos	tnnt2a MO	CATGTTTGCTCTGATCT GACACGCA
	wnt9b MO	ACCTGTAAGCCTAACGAAAACACAA
	cbx7a MO	GGGAGCAACTTACTTAGGCGACCAT
	standard MO	CCTCTTACCTCAGTTACAATTTATA
	iPSC study
sgRNA	CCM1_sgRNA (target exon 6 )	CCAAACCAATTTCTCCTGCA
	CCM2_sgRNA (target exon 3 )	GGAATTGTCTCGCCATTTAA
PCR primers for NGS	CCM1_NGS_F	TCGTCGGCAGCGTCAGATGTGTATAAGAGACAGTTGTTGCATGAAGTTCCCATTGA
	CCM1_NGS_R	GTCTCGTGGGCTCGGAGATGTGTATAAGAGACAGAAAGAAGTTTCCTACCTCTGATACC
	CCM2_NGS_F	TCGTCGGCAGCGTCAGATGTGTATAAGAGACAGGCATGGGGGCCATGGTAGTA
	CCM2_NGS_R	GTCTCGTGGGCTCGGAGATGTGTATAAGAGACAGATAGTCGCTCAGCAGTCTGTC
	Mouse study
PCR primers for genotyping	CCM3flox/flox	GATAGGAATTATTACTGCCCTTCC
		GACAAGAAAGCACTGTTGACC
	Cdh5(PAC)-Cre-ERT2	CCAAAATTTGCCTGCATTACCGGTCGATGC
		ATCCAGGTTACGGATATAGT
