# Supplementary material for: Epigenetic regulation by polycomb repressive complex 1 promotes cerebral cavernous malformations
Source: EMBO Mol Med. 2024 Oct 14;16(11):10. doi: 10.1038/s44321-024-00152-9 (PMC11555420; doi:10.1038/s44321-024-00152-9)
Supplement: Supplementary file 4 — Dataset EV1 [file 44321_2024_152_MOESM4_ESM.xlsx]

## Sheet: Legend
Dataset EV1. Expression of genes encoding other components of the polycomb repressive complexes 1 and 2 (PRC1/2) in published whole-transcriptome datasets from zebrafish ccm2m201 mutants (Renz et al, 2015) and mouse CCM mutants 39. Compared to wild-type, a few genes encoding PRC1 proteins have a significantly changed expression.

## Sheet: List of PRC1-and-PRC2 proteins
	Protein	Human gene	Mouse gene	Zebrafish gene		Additional PRC1 components in zebrafish			Zebrafish gene
PRC1	RING1A	RING1	Ring1	ring1a		usp7				GeneName	Previous name
	RING1B	RNF2	Rnf2	rnf2		skp1			PRC1	rnf2	ring1b; fa19h05; wu:fa19h05; wz4566
	PCGF1	PCGF1	Pcgf1	pcgf1		fbrs				pcgf1	si:zc207o21.2; nspc1
	PCGF2/mel-18	PCGF2	Pcgf2	none		fbrsl1				bmi1a	bmi1; pcgf4; psc1; wu:fb17g03; wu:fd18f06
	PCGF3	PCGF3	Pcgf3	none		hdac1				bmi1b	pcgf4b; im:7144322; si:ch211-67n3.7
	PCGF4/BMI-1	BMI1	Bmi1	bmi1a	bmi1b	wdr5				pcgf5a	zgc:194668; zgc:194700
	PCGF5	PCGF5	Pcgf5	pcgf5a	pcgf5b	max				pcgf5b	zgc:136815
	PCGF6	PCGF6	Pcgf6	pcgf6		mgaa				pcgf6
	CBX1	CBX1	Cbx1	cbx1a	cbx1b	ref: doi.org/10.3390/ijms24032322				cbx1a	zgc:55739; wu:fe14b09
	CBX2	CBX2	Cbx2	cbx2						cbx1b	zgc:86924
	CBX3	CBX3	Cbx3	cbx3a	cbx3b					cbx2	zgc:103563; wu:fd20e09
	CBX4	CBX4	Cbx4	cbx4						cbx3a	zgc:153397; wu:fb61b02
	CBX5	CBX5	Cbx5	cbx5						cbx3b	fj44f08; wu:fj44f08
	CBX6	CBX6	Cbx6	cbx6a	cbx6b					cbx4	zgc:158588; im:6911625
	CBX7	CBX7	Cbx7	cbx7a	cbx7b					cbx5	zgc:158601; fc63e02; id:ibd2026; wu:fc63e02; wu:fe47g12; wu:fi03h05
	CBX8	CBX8	Cbx8	cbx8a	cbx8b					cbx6a	zgc:101049
	PHC1	PHC1	Phc1	phc1						cbx6b	si:ch211-260m3.3
	PHC2	PHC2	Phc2	phc2a	phc2b					cbx7a	zgc:110152
	PHC3	PHC3	Phc3	phc3						cbx7b
	RYBP	RYBP	Rybp	rybpa	rybpb					cbx8a	cbx8
	YAF2	YAF2	Yaf2	yaf2						cbx8b	zgc:111978; im:7138386
	AUTS2	AUTS2	Auts2	auts2a	auts2b					phc1	zgc:193796
	BCOR	BCOR	Bcor	bcor						phc2a	zgc:100775; zgc:123102; ph2; ph2[a]; ph2[b]; phc2; cb218; edr2; id:ibd2745; id:ibd5044; wu:fb98c05; wu:fc96f07
	BCORL1	BCORL1	Bcorl1	bcorl1						phc2b	zgc:56685
	KDM2B	KDM2B	Kdm2b	kdm2ba	kdm2bb					phc3	si:dkey-127k13.2
	SCMH1	SCMH1	Scmh1	scmh1						rybpa	cb337; wu:fi34f03
	L3MBTL2	L3MBTL2	L3mbtl2	l3mbtl2						rybpb	zgc:153842
PRC2	EZH1	EZH1	Ezh1	ezh1						yaf2	zgc:136577; si:ch211-155a11.5
	EZH2	EZH2	Ezh2	ezh2						auts2a	si:ch211-103d22.3; si:zc103d22.3; wu:fj83b10
	SUZ12	SUZ12	Suz12	suz12a	suz12b					auts2b	si:ch211-72c8.5
	EED	EED	Eed	eed						bcor
	JARID2	JARID2	Jarid2	jarid2a	jarid2b					bcorl1	zmp:0000000835
	AEBP2	AEBP2	Aebp2	aebp2						kdm2ba	zgc:85787; wu:fd13a09
	EPOP	EPOP	Epop	skida1l						kdm2bb	im:7154787; jhdm1B; fbxl10
	PALI1	LCOR	Lcor	lcor						scmh1	zgc:162582
	PALI2	LCORL	Lcorl	lcorl						l3mbtl2	zgc:66491; im:7137244; wu:fb04e09
	PCL1/PHF1	PHF1	Phf1	phf1						usp7	fc48f04; wu:fc48f04
	PCL2/MTF2	MTF2	Mtf2	mtf2						skp1	zgc:73186; skp1a
	PCL3/PHF19	PHF19	Phf19	phf19						fbrs
	RBBP4	RBBP4	Rbbp4	rbbp4						fbrsl1	si:dkey-69h6.1
	RBBP7	RBBP7	Rbbp7	none						hdac1	zgc:101582; zgc:65818; hdac-1; chunp6919; col; colgate; mp:zf637-2-001987; wu:fb19h11; wu:fi06f03
	CATACOMB	EZHIP	Ezhip	none						wdr5	zgc:56591; zgc:76895; wu:fk47f04
										max	fa92b04; fb52a04; fb95h11; wu:fa92b04; wu:fb52a04; wu:fb95h11; zmax
Ref	https://www.nature.com/articles/s41422-021-00606-6									mgaa	mga; im:7137698; sb:eu601; wu:fd99g02
	https://www.nature.com/articles/s41576-022-00499-0								PRC2	ezh1	zgc:136829; si:ch211-250i3.1
	https://www.nature.com/articles/s41580-021-00341-1									ezh2	zgc:136376; zgc:152758; eya2; im:7149338
										suz12a	zgc:100863; suz12; suz12l
										suz12b	suz12; fc31h10; im:7153578; si:dkey-10p5.2; wu:fc31h10
										eed	zgc:112509
										jarid2a	jarid2
										jarid2b	si:dkey-211c3.1
										aebp2	zgc:63755; wu:fk42f11; wu:fk52h12
										skida1	im:7137453
										lcor	zgc:158268; fd05a07; wu:fd05a07
										lcorl	fi43c07; im:7138788; si:dkeyp-26a9.6; wu:fi43c07
										mtf2	zgc:136399; wu:cegs2813
										phf19	phf13; si:dkeyp-51b7.1
										rbbp4	zgc:55349; zgc:77854; rbb4; wu:fb33a09; wu:fb40e10

## Sheet: Koskimäki et al., 2019
Human
	Gene	log 2 FoldChange	p-value	FDR corrected p-value	Fold Change
PRC1	CBX6	-1.7294	0.00371681	0.0445716	-3.31589
Mouse Krit1
	Gene	log 2 FoldChange	p-value	FDR corrected p-value	Fold Change
PRC1	Rnf2	-0.355685	0.000143521	0.00165226	-1.27959
	Pcgf2	-0.580542	2.43695e-05	0.000367607	-1.49541
	Cbx7	0.533279	0.00414229	0.0266721	1.44721
	Auts2	-0.471577	0.000783466	0.00689892	-1.38662
	Bcorl1	-0.378119	0.00789104	0.044893	-1.29965
	Scmh1	-0.267175	0.00729164	0.0421443	-1.20345
PRC2	Ezh2	0.407828	0.00767037	0.0439492	1.32669
	Phf19	0.498222	0.00499161	0.0310552	1.41247
Mouse Pdcd10/Ccm3
	Gene	log 2 FoldChange	p-value	FDR corrected p-value	Fold Change
PRC1	Cbx6	-0.426945	8.97805e-06	0.00108968	-1.34438
	Scmh1	-0.397301	0.00145464	0.0378342	-1.31704
PRC2	Aebp2	0.40367	0.000736602	0.0244143	1.32287

## Sheet: Renz et al., 2015 
zebrafish ccm2 extracted heart 72 hpf
	GeneSymbol	Log2FoldChange	padj
PRC1	cbx7a	4.72437	0.0082935
	phc2a	0.696485	0.032369
	phc2b	-0.746151	0.0429687

## Sheet: This study
iPSc-CCM2KO
	Gene name	log2FoldChange	p-value	p-adj
PRC1	PCGF3	0.536318	1.96481e-11	3.16759e-10
	CBX2	0.749874	4.26637e-09	5.20813e-08
	CBX6	0.588808	2.81266e-05	0.000181112
	CBX7	1.40721	7.05692e-06	5.14503e-05
	PHC1	-0.803846	2.62531e-10	3.69585e-09
	PHC3	0.662144	1.92541e-07	1.83813e-06
	RYBP	0.540093	0.00106767	0.00473054
	BCOR	0.958383	1.88317e-09	2.39581e-08
	BCORL1	-0.557826	1.08132e-07	1.07173e-06
	SCMH1	-0.624049	6.1709e-07	5.40968e-06
PRC2	EZH2	-0.730065	1.36345e-05	9.37479e-05
	JARID2	-0.920715	8.21063e-09	9.68028e-08
padj<0.05; log2FC>0.5 or <-0.5
zebrafish extracted heart
	Gene name	ccm2 (vs wt)			ccm2;cbx7a (vs ccm2)
		log2Foldchange	p-value	p-adj	log2FoldChange	p-value	p-adj
PRC1	cbx7a	1.26674	2.366e-05	0.0019074	-4.72141	2.53396e-63	6.54116e-59
	phc2b	-0.559404	0.0207787	0.311176	0.0897133	0.789643	0.999876
PRC2	aebp2	-0.593049	0.000610156	0.0268531	0.138818	0.582595	0.999876
		padj<0.05; log2FC>0.5 or <-0.5
