# Supplementary material for: Epigenetic regulation by polycomb repressive complex 1 promotes cerebral cavernous malformations
Source: EMBO Mol Med. 2024 Oct 14;16(11):10. doi: 10.1038/s44321-024-00152-9 (PMC11555420; doi:10.1038/s44321-024-00152-9)
Supplement: Supplementary file 5 — Dataset EV2 [file 44321_2024_152_MOESM5_ESM.xlsx]

## Sheet: Legend
Dataset EV2. RNA-seq data of differentially expressed genes in CCM2-depleted iPCS-derived endothelial cells compared to wild-type h-iECs.

## Sheet: Results
gene_id	baseMean	log2FoldChange	lfcSE	stat	pvalue	padj	log2FoldChange_shrunken	lfcSE_shrunken	salmon_log10_cv_mean	salmon_cv_quantile	condition_CCM2_KO_mean	condition_wt_SC_mean	condition_CCM2_KO_sd	condition_wt_SC_sd	seqnames	start	end	width	strand	gene_type	gene_name
ENSG00000100985.7	11745.8	-10.6924	0.334104	-32.0034	9.79295e-225	2.36343e-220	-10.6004	0.335508	0.0194721	0.609931	23.3507	38655.9	13.3837	6751.87	chr20	46008908	46016561	7654	+	protein_coding	MMP9
ENSG00000070882.13	1202.58	4.90179	0.15359	31.9148	1.66397e-223	2.00791e-219	4.88647	0.153529	-0.036475	0.205211	1956.23	66.7587	91.7103	10.2204	chr7	24796540	24981634	185095	-	protein_coding	OSBPL3
ENSG00000136153.20	5171.7	6.02236	0.200381	30.0546	1.90388e-198	1.53161e-194	5.99323	0.200035	0.0121114	0.551737	10705	165.804	348.105	50.2911	chr13	75620434	75859870	239437	+	protein_coding	LMO7
ENSG00000174600.14	4335.42	7.74955	0.261064	29.6844	1.21979e-193	6.69677e-190	7.69133	0.260585	0.0192974	0.608473	7808.03	35.1573	156.356	15.7569	chr12	108288044	108339317	51274	-	protein_coding	CMKLR1
ENSG00000138185.20	8948.46	4.19192	0.141237	29.6801	1.38741e-193	6.69677e-190	4.17886	0.141312	0.0204663	0.617422	13788.4	755.101	184.405	143.85	chr10	95711779	95877266	165488	+	protein_coding	ENTPD1
ENSG00000134531.10	17480.7	6.26743	0.216972	28.8858	1.79842e-183	7.23384e-180	6.2323	0.216531	0.0216305	0.624939	28263.2	367.406	750.347	51.6396	chr12	13196723	13219941	23219	+	protein_coding	EMP1
ENSG00000143369.15	1679.21	4.86676	0.177912	27.355	9.42596e-165	3.2498e-161	4.84623	0.17783	-0.0538319	0.134617	2777.34	94.9849	385.152	10.5014	chr1	150508062	150513789	5728	+	protein_coding	ECM1
ENSG00000176438.12	1589.76	6.32885	0.236099	26.8059	2.75892e-158	8.32296e-155	6.28699	0.235534	-0.00121719	0.44701	2086.94	27.273	145.277	15.079	chr14	95407266	95475836	68571	-	protein_coding	SYNE3
ENSG00000132622.11	2280.01	4.2849	0.164584	26.0347	2.00751e-149	5.38326e-146	4.26726	0.164677	0.00316241	0.481808	3934.27	201.901	431.58	32.9407	chr20	3732685	3753111	20427	+	protein_coding	HSPA12B
ENSG00000179144.5	1744.04	4.149	0.160548	25.8428	2.93213e-147	7.07641e-144	4.13205	0.16067	-0.029935	0.243103	2649.29	149.176	167.235	20.7316	chr7	150514872	150521073	6202	+	protein_coding	GIMAP7
ENSG00000120875.9	9108.23	5.13259	0.200089	25.6515	4.0696e-145	8.92869e-142	5.10618	0.199881	-0.0223162	0.290685	17957.4	511.723	640.43	181.509	chr8	29333064	29350684	17621	-	protein_coding	DUSP4
ENSG00000240583.12	1861.38	6.03094	0.245219	24.5941	1.46171e-133	2.93974e-130	5.98734	0.24459	-0.0277896	0.255759	5426.2	82.8504	689.065	15.5179	chr7	30911694	30925517	13824	+	protein_coding	AQP1
ENSG00000131914.11	2583.17	-9.23826	0.376976	-24.5062	1.26864e-132	2.35519e-129	-9.11215	0.377188	-0.0240562	0.278924	7.94912	4797.97	1.23644	1431.39	chr1	26410817	26429728	18912	+	protein_coding	LIN28A
ENSG00000099998.17	1977.79	6.01352	0.245677	24.4773	2.57492e-132	4.4388e-129	5.96984	0.245046	0.0604759	0.817136	2424.3	37.665	71.3523	7.62493	chr22	24219654	24245142	25489	-	protein_coding	GGT5
ENSG00000154133.14	8938.22	3.67725	0.154628	23.7813	5.21812e-125	8.39561e-122	3.66057	0.15482	-0.0108585	0.373041	14037.1	1096.89	432.668	227.922	chr11	124883691	124898500	14810	-	protein_coding	ROBO4
ENSG00000005187.12	8604.26	6.95667	0.297506	23.3833	6.32514e-121	9.54069e-118	6.88584	0.296493	-0.0368528	0.203498	28118.9	226.678	3041.13	76.3584	chr16	20610243	20797581	187339	+	protein_coding	ACSM3
ENSG00000071073.13	1947.71	5.59128	0.243784	22.9354	2.06254e-116	2.92808e-113	5.55032	0.243235	-0.00872804	0.389865	3339.38	70.3031	314.473	20.3502	chr2	98619106	98731132	112027	-	protein_coding	MGAT4A
ENSG00000182732.18	902.136	-4.85295	0.218532	-22.2071	2.93469e-109	3.93477e-106	-4.82197	0.218397	-0.00553821	0.413413	65.8028	1892.27	16.639	303.041	chr14	71932429	72566530	634102	+	protein_coding	RGS6
ENSG00000138604.10	3974.41	3.12414	0.141276	22.1137	2.33103e-108	2.9609e-105	3.10906	0.141411	-0.02516	0.271918	4997.35	573.033	109.723	80.7759	chr15	69160584	69272217	111634	+	protein_coding	GLCE
ENSG00000189184.11	773.921	-4.00618	0.181652	-22.0541	8.72685e-108	1.05307e-104	-3.98412	0.181881	-0.0483267	0.154228	113.486	1820.72	13.9334	121.802	chr4	137518918	137532494	13577	-	protein_coding	PCDH18
ENSG00000160789.20	5932.57	3.26725	0.150591	21.6962	2.22731e-104	2.55971e-101	3.25043	0.150768	0.0321166	0.694101	6342.89	658.56	220.321	97.0319	chr1	156082573	156140089	57517	+	protein_coding	LMNA
ENSG00000077616.11	2958.85	-3.5938	0.167494	-21.4563	3.98442e-102	4.3709e-99	-3.57397	0.167745	-0.0521194	0.139654	555.649	6708.48	72.2031	927.277	chr11	90131515	90192894	61380	+	protein_coding	NAALAD2
ENSG00000050405.13	4087.63	2.01191	0.0938778	21.4311	6.85128e-102	7.18908e-99	2.0038	0.0940526	0.0215911	0.624709	5370.25	1331.79	180.68	82.8215	chr12	50175788	50283546	107759	-	protein_coding	LIMA1
ENSG00000184232.9	1871.07	3.59028	0.167573	21.4252	7.77566e-102	7.81907e-99	3.57042	0.167824	0.00510096	0.496561	2959.6	245.928	310.283	26.6418	chr11	120211032	120230334	19303	+	protein_coding	OAF
ENSG00000138801.9	5681.81	-2.53251	0.119032	-21.276	1.89546e-100	1.82981e-97	-2.52109	0.119118	0.000103718	0.45849	2038.18	11792.3	70.749	1337.88	chr4	107590276	107720234	129959	-	protein_coding	PAPSS1
ENSG00000111110.12	724.383	-3.12831	0.148256	-21.1008	7.82798e-99	7.26618e-96	-3.11171	0.148412	0.0203861	0.616681	178.73	1563.35	23.9663	122.882	chr12	62643994	62935150	291157	-	protein_coding	PPM1H
ENSG00000119630.14	1222.94	6.95783	0.331069	21.0163	4.6562e-98	4.16195e-95	6.87028	0.329672	0.0594076	0.814528	1929.56	15.3996	63.6003	9.36215	chr14	74941834	74955626	13793	-	protein_coding	PGF
ENSG00000148357.16	3905.99	-5.12155	0.244376	-20.9577	1.5964e-97	1.37598e-94	-5.08218	0.244017	-0.0791178	0.079057	198.152	6885.35	74.6855	679.241	chr9	130265882	130434123	168242	+	protein_coding	HMCN2
ENSG00000178726.6	9339.97	2.82657	0.135149	20.9145	3.95038e-97	3.28754e-94	2.81229	0.135248	0.0469043	0.768684	16022.7	2258.51	2539.91	260.215	chr20	23045633	23049741	4109	-	protein_coding	THBD
ENSG00000143515.17	5430.49	1.58091	0.075847	20.8434	1.75143e-96	1.40897e-93	1.57384	0.0760805	0.0152367	0.577229	8115.92	2712.8	342.296	65.8197	chr1	154325553	154351304	25752	+	protein_coding	ATP8B2
ENSG00000159388.6	2922.99	3.01648	0.145398	20.7463	1.32294e-95	1.02993e-92	3.00029	0.145535	0.010439	0.539158	5534.75	684.11	445.836	51.6329	chr1	203305491	203309602	4112	+	protein_coding	BTG2
ENSG00000133687.16	1471.75	6.06951	0.297319	20.4142	1.25154e-92	9.43893e-90	6.00526	0.296207	-0.0351251	0.212779	2013.86	32.0982	72.0138	15.1886	chr12	29500840	29784759	283920	-	protein_coding	TMTC1
ENSG00000172985.10	774.16	3.7091	0.183089	20.2585	2.99216e-91	2.18826e-88	3.6858	0.183401	0.00805349	0.52103	1092.65	83.5686	63.6979	11.2823	chr2	109129348	109504632	375285	+	protein_coding	SH3RF3
ENSG00000136160.17	3314.87	6.59186	0.328507	20.0661	1.45984e-89	1.03623e-86	6.50881	0.327037	-0.00388969	0.426785	8953.57	92.9356	396.961	63.9592	chr13	77895481	77975529	80049	-	protein_coding	EDNRB
ENSG00000127528.5	5397.14	4.24589	0.213131	19.9215	2.65155e-88	1.82836e-85	4.21615	0.213364	-0.035201	0.21237	10999.9	580.008	655.532	200.469	chr19	16324817	16327874	3058	+	protein_coding	KLF2
ENSG00000287382.1	892.206	4.15441	0.20895	19.8823	5.78695e-88	3.87951e-85	4.12563	0.209221	0.0445662	0.758278	1264.75	70.838	134.539	21.7758	chr4	55938153	55947996	9844	-	lncRNA	AC110611.2
ENSG00000178695.5	2815.06	3.85189	0.195011	19.7522	7.6844e-87	5.01231e-84	3.82596	0.19535	-0.0422086	0.179873	2807	194.182	527.547	47.3118	chr13	76880166	76886390	6225	-	protein_coding	KCTD12
ENSG00000166446.15	2926.39	2.5492	0.129158	19.7372	1.03437e-86	6.56935e-84	2.53577	0.129266	0.00700465	0.512797	4739.06	809.679	107.817	75.9117	chr16	80597907	80804598	206692	-	protein_coding	CDYL2
ENSG00000197956.10	6592.37	4.38669	0.223355	19.6399	7.04704e-86	4.36085e-83	4.35429	0.223524	0.0142418	0.569379	8206.67	392.223	361.9	58.1056	chr1	153534599	153536244	1646	-	protein_coding	S100A6
ENSG00000115963.13	902.388	3.94323	0.201858	19.5347	5.56743e-85	3.35911e-82	3.91576	0.202199	-0.0256242	0.268569	981.227	63.5254	74.3776	7.33355	chr2	150468195	150539011	70817	-	protein_coding	RND3
ENSG00000103034.14	1434.24	5.03168	0.262707	19.1532	9.10629e-82	5.36027e-79	4.98645	0.262339	0.0256161	0.652374	2081.31	63.5201	60.8444	23.6334	chr16	58462846	58513628	50783	+	protein_coding	NDRG4
ENSG00000164626.9	333.169	-6.10895	0.319922	-19.0951	2.77323e-81	1.59355e-78	-6.0343	0.31854	-0.0355815	0.210401	11.7056	808.522	4.36202	80.1602	chr6	39188971	39229475	40505	-	protein_coding	KCNK5
ENSG00000134250.20	5944.44	-5.2257	0.274069	-19.0671	4.74052e-81	2.66064e-78	-5.17577	0.2735	0.0313963	0.689959	390.833	14639.2	128.081	3578.17	chr1	119911553	120100779	189227	-	protein_coding	NOTCH2
ENSG00000277013.1	557.753	-3.70589	0.195201	-18.9851	2.26697e-80	1.24343e-77	-3.67937	0.195578	-0.047233	0.158779	113.864	1485.88	14.6622	297.815	chr19	33906352	33908391	2040	+	lncRNA	AC008556.1
ENSG00000113389.16	17091.8	-5.11948	0.270797	-18.9052	1.03256e-79	5.53772e-77	-5.07114	0.270325	-0.057362	0.123111	1034.31	35955.8	403.795	4422.83	chr5	32689070	32791724	102655	+	protein_coding	NPR3
ENSG00000270629.6	2168.85	-6.11903	0.326288	-18.7535	1.81357e-78	9.51495e-76	-6.04132	0.324823	0.511241	0.98067	85.4693	5953.11	25.6683	2248.96	chr1	148531385	148679742	148358	-	protein_coding	NBPF14
ENSG00000114812.13	881.452	9.13055	0.48888	18.6765	7.6944e-78	3.95099e-75	8.91886	0.488816	-0.0426574	0.177853	2897.31	4.91821	660.23	1.87033	chr3	42489299	42537573	48275	+	protein_coding	VIPR1
ENSG00000102934.10	258.651	4.69497	0.251787	18.6466	1.34514e-77	6.76324e-75	4.65396	0.251733	-0.0154986	0.338524	518.812	20.2004	20.7883	8.46155	chr16	57248547	57284672	36126	-	protein_coding	PLLP
ENSG00000182175.14	646.495	-6.03782	0.323917	-18.64	1.52216e-77	7.42506e-75	-5.96194	0.322496	-0.0207752	0.300734	26.0166	1696.12	6.1777	617.563	chr15	93035273	93089204	53932	-	protein_coding	RGMA
ENSG00000065534.18	2947.76	3.56217	0.191109	18.6394	1.5383e-77	7.42506e-75	3.5362	0.191482	0.0888835	0.87717	4488.97	380.335	112.775	95.2148	chr3	123610049	123884331	274283	-	protein_coding	MYLK
ENSG00000136826.15	7855.54	3.9978	0.215534	18.5484	8.40182e-77	3.97587e-74	3.96666	0.215921	-0.013977	0.34985	15869.3	993.351	1839.84	12.7836	chr9	107484852	107490482	5631	-	protein_coding	KLF4
ENSG00000179862.6	272.799	4.26025	0.229752	18.5428	9.32452e-77	4.32765e-74	4.22569	0.230035	0.0227065	0.632686	420.507	21.8516	16.9676	6.34423	chr1	40861051	40862366	1316	-	protein_coding	CITED4
ENSG00000148541.12	1168.34	-5.43845	0.293513	-18.5288	1.20944e-76	5.50727e-74	-5.38007	0.292665	-0.0235698	0.28258	71.7866	3079.77	31.4677	548.977	chr10	59246129	59363181	117053	-	protein_coding	FAM13C
ENSG00000189212.12	875.456	-4.09	0.221904	-18.4314	7.35198e-76	3.28579e-73	-4.0573	0.222271	-0.00393485	0.426453	89.646	1527.16	15.672	367.938	chr7	35079989	35186041	106053	-	transcribed_unprocessed_pseudogene	DPY19L2P1
ENSG00000168309.18	1860.53	8.45281	0.459363	18.4011	1.2862e-75	5.64385e-73	8.26798	0.457895	-0.025662	0.26839	1540.4	4.24176	217.334	1.15788	chr3	58564117	58627610	63494	-	protein_coding	FAM107A
ENSG00000127533.3	381.738	4.78275	0.261466	18.292	9.57893e-75	4.12818e-72	4.73844	0.261323	-0.0570094	0.123878	866.149	31.5418	160.254	7.04123	chr19	16888860	16892606	3747	+	protein_coding	F2RL3
ENSG00000144583.5	558.233	5.69441	0.312278	18.235	2.72093e-74	1.15205e-71	5.62655	0.311108	0.073722	0.850835	1202.83	23.1859	152.049	9.16163	chr2	216257865	216372483	114619	-	protein_coding	MARCH4
ENSG00000092051.17	254.391	6.38298	0.350862	18.1923	5.93817e-74	2.47089e-71	6.29051	0.349042	0.0377825	0.725167	639.156	7.5745	130.425	2.44829	chr14	23568035	23578790	10756	-	protein_coding	JPH4
ENSG00000081377.16	972.742	-2.29793	0.12675	-18.1296	1.8603e-73	7.60956e-71	-2.28443	0.126947	-0.0115724	0.367569	411.698	2024.22	17.952	221.384	chr9	96490241	96619830	129590	-	protein_coding	CDC14B
ENSG00000143537.13	13842.8	2.42031	0.134628	17.9777	2.91359e-72	1.17194e-69	2.40543	0.134798	0.030748	0.686431	18726.6	3497.95	1600.36	465.693	chr1	155050566	155062775	12210	+	protein_coding	ADAM15
ENSG00000135631.16	1278.76	2.46805	0.137919	17.8949	1.29322e-71	5.11648e-69	2.45255	0.138081	0.00467003	0.492854	1529.65	276.434	56.7646	30.7218	chr2	73073382	73156721	83340	-	protein_coding	RAB11FIP5
ENSG00000102575.12	929.575	4.81444	0.269233	17.882	1.6279e-71	6.33673e-69	4.7674	0.269047	0.0244696	0.643962	780.046	27.6492	146.572	7.32965	chr19	11574660	11579008	4349	-	protein_coding	ACP5
ENSG00000177990.11	1383.57	-3.62468	0.202877	-17.8664	2.15623e-71	8.26008e-69	-3.59567	0.203315	0.00477173	0.49357	187.405	2311.36	17.6908	571.161	chr12	63558913	63668939	110027	-	protein_coding	DPY19L2
ENSG00000147394.18	1890.59	5.43287	0.306257	17.7396	2.07364e-70	7.81955e-68	5.36936	0.305306	0.00611726	0.505715	2596.01	60.0177	442.647	16.6631	chrX	152914442	152973480	59039	+	protein_coding	ZNF185
ENSG00000186642.16	3517.94	5.4897	0.310097	17.7032	3.96214e-70	1.47111e-67	5.42423	0.30907	0.0158125	0.581857	3541.96	79.4597	621.8	29.2687	chr11	72576141	72674591	98451	-	protein_coding	PDE2A
ENSG00000271383.7	2519.12	-3.39345	0.192158	-17.6597	8.56558e-70	3.13215e-67	-3.36653	0.192536	0.378222	0.97277	556.237	5844.51	30.4	1306.66	chr1	149475338	149556361	81024	+	protein_coding	NBPF19
ENSG00000197077.13	9791.82	2.3012	0.130371	17.6511	9.98098e-70	3.59524e-67	2.28692	0.130585	-0.0136674	0.352126	18327.3	3718.37	1271.22	411.015	chr22	24952730	25197448	244719	+	protein_coding	KIAA1671
ENSG00000099260.11	4109.59	4.87855	0.276723	17.6297	1.45651e-69	5.16933e-67	4.82874	0.276455	0.0209458	0.620925	5469.17	185.848	608.35	63.2498	chr1	99646113	99694541	48429	+	protein_coding	PALMD
ENSG00000027075.15	6185.56	1.80834	0.102627	17.6206	1.71185e-69	5.98752e-67	1.79744	0.103009	-0.0122014	0.363197	9306.48	2657.02	460.058	180.323	chr14	61187559	61550976	363418	+	protein_coding	PRKCH
ENSG00000101230.6	254.214	-5.67567	0.322625	-17.5921	2.82966e-69	9.75585e-67	-5.60342	0.321352	-0.0222327	0.291274	11.7665	598.825	6.27964	47.772	chr20	13221274	13300651	79378	+	protein_coding	ISM1
ENSG00000068001.14	13037.2	2.6403	0.150432	17.5515	5.79607e-69	1.97017e-66	2.62226	0.150586	0.0480676	0.773337	18894.2	3030.44	1223.44	554.922	chr3	50317790	50322782	4993	-	protein_coding	HYAL2
ENSG00000171992.13	4859.01	2.72267	0.155214	17.5414	6.92215e-69	2.32027e-66	2.70363	0.155372	-0.00170943	0.443533	6180.58	936.436	837.418	98.5759	chr5	150601080	150659207	58128	+	protein_coding	SYNPO
ENSG00000142227.11	1219.62	3.7301	0.212998	17.5124	1.15215e-68	3.80903e-66	3.6986	0.213479	0.0181125	0.599576	1998.73	150.894	181.373	45.3455	chr19	48321509	48330553	9045	+	protein_coding	EMP3
ENSG00000106366.8	8895.79	8.03656	0.459063	17.5065	1.27913e-68	4.17169e-66	7.85535	0.456806	0.083707	0.868707	12309.2	46.8557	5536.57	8.63427	chr7	101127089	101139266	12178	+	protein_coding	SERPINE1
ENSG00000068305.17	5566.54	1.77487	0.101917	17.4148	6.36957e-68	2.04964e-65	1.76386	0.10232	0.0294024	0.678224	8864.82	2590.57	471.378	187.731	chr15	99565417	99716466	151050	+	protein_coding	MEF2A
ENSG00000184743.12	3435.58	1.90799	0.109634	17.4033	7.78479e-68	2.47208e-65	1.89628	0.110005	-0.00823458	0.393674	4650.41	1238.92	85.0224	137.488	chr11	63624087	63671921	47835	-	protein_coding	ATL3
ENSG00000129244.9	676.034	-6.8498	0.396161	-17.2904	5.55193e-67	1.74013e-64	-6.72628	0.393708	0.0758556	0.855258	13.3558	1539.86	2.05905	335.83	chr17	7646627	7657770	11144	+	protein_coding	ATP1B2
ENSG00000011454.17	5998.3	-1.5847	0.0918093	-17.2608	9.2875e-67	2.87365e-64	-1.57433	0.0922222	0.0354081	0.713175	3615.15	10843.1	107.978	815.582	chr9	122940833	123104866	164034	+	protein_coding	RABGAP1
ENSG00000135919.13	3850.99	3.13515	0.181865	17.2389	1.35695e-66	4.1454e-64	3.11017	0.182153	-0.030421	0.240597	6067.12	690.638	332.852	55.5492	chr2	223975045	224039318	64274	-	protein_coding	SERPINE2
ENSG00000038295.8	902.411	-6.72962	0.390566	-17.2304	1.56955e-66	4.73494e-64	-6.61098	0.38816	0.0148961	0.574621	18.6239	1983.64	1.43698	732.362	chr4	165873237	166104457	231221	+	protein_coding	TLL1
ENSG00000176907.4	634.122	4.84752	0.281527	17.2187	1.92254e-66	5.72822e-64	4.79602	0.281283	0.0052293	0.497839	1127.3	39.1655	175.278	4.70701	chr8	40153455	40155308	1854	+	protein_coding	TCIM
ENSG00000185112.5	2686.95	3.82764	0.222324	17.2165	1.9983e-66	5.88133e-64	3.79377	0.222835	-0.000899943	0.449848	4412.17	310.629	268.911	123.516	chr3	194686544	194689037	2494	+	protein_coding	FAM43A
ENSG00000102804.15	8267.76	2.23604	0.130274	17.1641	4.93305e-66	1.43439e-63	2.22155	0.130533	-0.0192789	0.310808	15451.3	3279.88	769.56	184.844	chr13	44432143	44577147	145005	-	protein_coding	TSC22D1
ENSG00000145687.16	2327.71	-1.52383	0.0891953	-17.0842	1.94454e-65	5.58684e-63	-1.51351	0.0896037	0.0252034	0.649894	1356.9	3901.68	81.1324	60.8724	chr5	81413021	81751797	338777	-	protein_coding	SSBP2
ENSG00000178038.17	1309.51	2.8104	0.167285	16.8001	2.43684e-63	6.91891e-61	2.78848	0.167479	-0.00217091	0.440055	2008.32	286.378	178.979	54.8388	chr3	46668995	46693704	24710	-	protein_coding	ALS2CL
ENSG00000255248.9	331.971	5.20236	0.310664	16.7459	6.06368e-63	1.70164e-60	5.13833	0.309891	-0.0491408	0.150878	643.067	17.4992	153.008	4.16279	chr11	122028325	122556721	528397	-	lncRNA	MIR100HG
ENSG00000114853.14	834.076	1.923	0.115089	16.7089	1.12974e-62	3.13393e-60	1.91019	0.115505	-0.00338276	0.430518	1343.08	354.299	38.5453	28.4091	chr3	42653697	42667580	13884	+	protein_coding	ZBTB47
ENSG00000254535.4	858.916	1.78871	0.107644	16.6169	5.25671e-62	1.44165e-59	1.77653	0.108107	-0.00348104	0.429572	1308.78	378.942	61.51	19.4719	chr4	134196333	134201789	5457	-	protein_coding	PABPC4L
ENSG00000141449.14	1322.17	-3.40931	0.205575	-16.5843	9.05355e-62	2.45504e-59	-3.37856	0.206036	0.0552833	0.801232	243.301	2570.56	61.4996	103.616	chr18	21242242	21525417	283176	+	protein_coding	GREB1L
ENSG00000136848.17	3423.71	1.97201	0.119612	16.4867	4.576e-61	1.22708e-58	1.95851	0.120026	-0.0467536	0.160799	5524.52	1408.25	481.911	137.986	chr9	121567057	121785530	218474	+	protein_coding	DAB2IP
ENSG00000283399.1	276.847	7.49238	0.45785	16.3643	3.44155e-60	9.12728e-58	7.31847	0.454758	-0.00717007	0.401728	900.707	5.06216	54.65	2.96529	chr16	20711473	20732990	21518	+	unprocessed_pseudogene	AC004381.2
ENSG00000099864.18	3158.21	2.02147	0.123939	16.3102	8.34677e-60	2.18957e-57	2.00731	0.124345	-0.034772	0.214799	4843.26	1192.98	442.976	81.922	chr19	708935	748329	39395	+	protein_coding	PALM
ENSG00000271959.1	183.725	-4.79051	0.2947	-16.2555	2.04114e-59	5.29686e-57	-4.73413	0.29451	0.016866	0.589578	20.4242	564.963	4.69415	104.289	chr8	141434545	141437954	3410	+	lncRNA	AC100803.3
ENSG00000185339.8	5332.15	3.21344	0.198193	16.2136	4.03931e-59	1.03707e-56	3.18406	0.198581	-0.0205563	0.302166	5011.35	540.318	215.426	34.8251	chr22	30606838	30627278	20441	+	protein_coding	TCN2
ENSG00000127329.15	27470.2	2.3097	0.14272	16.1834	6.60145e-59	1.67705e-56	2.29259	0.143001	-0.000994484	0.448876	53351.8	10761	1608.43	1851.72	chr12	70515866	70637440	121575	-	protein_coding	PTPRB
ENSG00000110841.14	9520.99	1.51877	0.0941074	16.1387	1.36489e-58	3.43129e-56	1.50721	0.0945896	0.0138968	0.56695	12369.6	4316.63	772.65	172.783	chr12	27523431	27695564	172134	+	protein_coding	PPFIBP1
ENSG00000162522.11	1933.87	2.03048	0.126284	16.0788	3.5946e-58	8.94351e-56	2.01584	0.126705	-0.0393422	0.191915	2310.34	565.653	126.633	70.3675	chr1	32741830	32774970	33141	+	protein_coding	KIAA1522
ENSG00000112769.19	17388.3	3.72391	0.231762	16.0678	4.28862e-58	1.05614e-55	3.68654	0.232381	0.0137705	0.565928	29483.5	2231.51	1816.3	499.334	chr6	112108757	112254939	146183	-	protein_coding	LAMA4
ENSG00000162772.17	1309.68	3.18363	0.19838	16.0482	5.88918e-58	1.43565e-55	3.15408	0.198763	-0.0264633	0.263558	2441.65	269.17	81.182	74.7863	chr1	212565334	212620777	55444	+	protein_coding	ATF3
ENSG00000169184.6	2083.81	2.42199	0.150934	16.0467	6.02753e-58	1.45469e-55	2.40327	0.15118	0.0743797	0.852062	3188.47	594.329	20.5618	100.966	chr22	27748277	27801756	53480	-	protein_coding	MN1
ENSG00000079215.14	576.813	-7.806	0.488614	-15.9758	1.88466e-57	4.5034e-55	-7.60391	0.485392	-0.00668446	0.405231	5.36222	1150.26	1.28991	312.277	chr5	36606355	36688334	81980	+	protein_coding	SLC1A3
ENSG00000214944.9	1504.32	5.57132	0.349296	15.9501	2.84308e-57	6.72695e-55	5.48763	0.347792	-0.0219863	0.292935	2269.65	49.2848	39.2676	29.3658	chr5	73626158	73941993	315836	+	protein_coding	ARHGEF28
ENSG00000249669.10	258.93	-4.37016	0.275648	-15.8541	1.31657e-56	3.08486e-54	-4.32061	0.27601	0.0224437	0.630539	30.628	628.489	3.76242	138.607	chr5	149406689	149432835	26147	+	lncRNA	CARMN
ENSG00000169860.7	2306.63	-2.16542	0.136894	-15.8182	2.32888e-56	5.40434e-54	-2.14905	0.137267	-0.00731256	0.400399	951.007	4266.48	105.394	239.986	chr3	152835131	152841439	6309	+	protein_coding	P2RY1
ENSG00000106211.9	4681.26	2.25798	0.142866	15.8049	2.87819e-56	6.61546e-54	2.24062	0.143193	0.0133001	0.562118	7771.98	1624.77	412.467	108.509	chr7	76302673	76304295	1623	+	protein_coding	HSPB1
ENSG00000173706.14	14775	2.05156	0.130011	15.7798	4.28292e-56	9.75133e-54	2.03616	0.130447	0.0217391	0.625783	26400.6	6368.42	1561.86	239.682	chr3	124965710	125055997	90288	-	protein_coding	HEG1
ENSG00000095637.22	2416.51	-2.59869	0.16504	-15.7458	7.34183e-56	1.65596e-53	-2.57684	0.165264	-0.0023453	0.438726	795.648	4818.73	52.5245	618.187	chr10	95311771	95561414	249644	-	protein_coding	SORBS1
ENSG00000143878.9	15706.5	2.93226	0.1863	15.7394	8.11707e-56	1.80087e-53	2.90541	0.186578	-0.0304424	0.240495	29393.6	3850.77	3028.16	260.056	chr2	20447074	20449445	2372	+	protein_coding	RHOB
ENSG00000162520.14	333.081	4.62756	0.294013	15.7393	8.13353e-56	1.80087e-53	4.57153	0.294059	-0.0511495	0.143106	358.642	14.4684	87.5413	3.52657	chr1	32680360	32703596	23237	-	protein_coding	SYNC
ENSG00000119138.4	1294.94	4.89777	0.312818	15.657	2.97813e-55	6.53403e-53	4.83401	0.312436	-0.0739323	0.0868042	1390.41	46.5803	60.1729	13.3333	chr9	70384597	70414624	30028	-	protein_coding	KLF9
ENSG00000286599.1	416.687	5.03032	0.321714	15.636	4.13724e-55	8.99533e-53	4.96244	0.321099	0.0126574	0.556084	584.505	17.7388	76.5613	11.701	chr4	55889743	55903177	13435	-	lncRNA	AC110611.1
ENSG00000183087.15	1118.71	3.90768	0.249968	15.6327	4.35896e-55	9.39278e-53	3.86522	0.25064	-0.0120497	0.364092	1877.86	125.554	214.187	28.3044	chr13	113820549	113864076	43528	-	protein_coding	GAS6
ENSG00000141469.18	160.734	7.6391	0.48965	15.6011	7.15046e-55	1.52716e-52	7.43848	0.486097	-0.0307748	0.238501	358.91	1.92769	33.3971	2.25356	chr18	45687025	45752520	65496	+	protein_coding	SLC14A1
ENSG00000133561.15	3919.72	2.80646	0.181663	15.4487	7.69317e-54	1.62866e-51	2.78058	0.181915	-0.0209462	0.299864	5037.96	720.13	348.574	125.63	chr7	150625375	150632648	7274	-	protein_coding	GIMAP6
ENSG00000142611.17	846.68	-4.73147	0.306683	-15.4279	1.06322e-53	2.23128e-51	-4.67045	0.306574	0.0185027	0.602388	67.222	1754.44	14.4809	600.312	chr1	3069168	3438621	369454	+	protein_coding	PRDM16
ENSG00000161835.11	1008.8	2.04355	0.132569	15.415	1.29844e-53	2.70142e-51	2.02748	0.133044	-0.046886	0.160006	1518.83	368.574	111.095	43.2578	chr12	52006946	52015889	8944	+	protein_coding	GRASP
ENSG00000161791.14	12282.1	1.98845	0.129483	15.3569	3.18652e-53	6.57294e-51	1.97272	0.129993	-0.0371128	0.202296	22503.6	5671.34	566.006	930.136	chr12	49636499	49708165	71667	-	protein_coding	FMNL3
ENSG00000166025.18	5241.54	1.51802	0.0990306	15.3288	4.90697e-53	1.0036e-50	1.5052	0.0995927	0.0372939	0.722968	7667.56	2677.35	480.14	183.644	chr11	94706431	94876748	170318	+	protein_coding	AMOTL1
ENSG00000106852.15	2993.87	9.40453	0.615672	15.2752	1.11843e-52	2.26826e-50	9.07018	0.616399	0.0514137	0.786454	1733.19	3.41257	453.728	3.14488	chr9	122202577	122229626	27050	-	protein_coding	LHX6
ENSG00000183864.5	2421.87	1.16981	0.0768395	15.2241	2.44664e-52	4.92061e-50	1.15967	0.0770683	-0.0625431	0.11002	3335.28	1482.3	113.838	42.1863	chr22	41433494	41446801	13308	-	protein_coding	TOB2
ENSG00000123358.20	2167.87	2.65235	0.174735	15.1793	4.85212e-52	9.67777e-50	2.62801	0.174985	-0.0231068	0.285495	4009.23	637.887	639.488	63.5031	chr12	52022832	52059507	36676	+	protein_coding	NR4A1
ENSG00000075035.10	238.167	6.20152	0.410444	15.1093	1.40609e-51	2.78153e-49	6.078	0.407582	0.0269007	0.660888	665.726	8.89546	140.048	2.55493	chr12	108129288	108250537	121250	+	protein_coding	WSCD2
ENSG00000119681.12	2118.02	3.59403	0.239364	15.0149	5.86399e-51	1.15058e-48	3.55339	0.240079	-0.0325442	0.227276	1309.83	108.389	384.729	28.0341	chr14	74498183	74612378	114196	-	protein_coding	LTBP2
ENSG00000148200.17	2290.24	-3.48102	0.231872	-15.0127	6.06719e-51	1.18085e-48	-3.44226	0.232531	0.0510036	0.785176	403.887	4509.13	49.8254	310.427	chr9	124517275	124771311	254037	-	protein_coding	NR6A1
ENSG00000138434.17	21497.6	2.47914	0.165239	15.0033	6.98289e-51	1.3482e-48	2.45687	0.165528	-0.0383608	0.19616	37155.6	6664.04	1425.74	1438.71	chr2	181891730	181930738	39009	+	protein_coding	ITPRID2
ENSG00000143995.20	2363.62	-1.62855	0.108555	-15.0021	7.11821e-51	1.36342e-48	-1.61451	0.109198	-0.0388132	0.19414	1259.53	3894.32	32.9641	450.464	chr2	66433452	66573869	140418	+	protein_coding	MEIS1
ENSG00000164976.9	2251.07	1.81721	0.121238	14.9888	8.68782e-51	1.65096e-48	1.80199	0.121866	0.0613924	0.820306	3538.84	1003.89	96.7255	144.798	chr9	34366666	34376898	10233	-	protein_coding	MYORG
ENSG00000185361.9	3156.23	1.74495	0.116545	14.9723	1.11418e-50	2.10076e-48	1.73016	0.117193	-0.0121261	0.363708	5097.56	1520.56	128.642	212.54	chr19	4639516	4655568	16053	+	protein_coding	TNFAIP8L1
ENSG00000162738.6	1445.46	-4.72861	0.316007	-14.9636	1.26953e-50	2.3751e-48	-4.66379	0.315902	0.0342375	0.706144	133.53	3540.19	23.4232	1069.06	chr1	160400564	160428670	28107	+	protein_coding	VANGL2
ENSG00000104419.14	2618.2	2.62555	0.175862	14.9296	2.1153e-50	3.92698e-48	2.6008	0.176127	-0.0187865	0.314029	3226.23	522.103	676.173	65.9034	chr8	133237171	133302022	64852	-	protein_coding	NDRG1
ENSG00000126458.4	823.603	2.41207	0.161888	14.8997	3.31307e-50	6.10364e-48	2.39046	0.162208	0.012057	0.551405	1301.45	244.383	115.622	33.763	chr19	49635292	49640143	4852	-	protein_coding	RRAS
ENSG00000177875.4	156.229	4.97026	0.333615	14.8982	3.38541e-50	6.18965e-48	4.89747	0.333047	0.0206831	0.618777	309.032	9.84218	44.8041	0.962754	chr12	48183584	48185926	2343	+	protein_coding	CCDC184
ENSG00000148516.21	6205.67	1.45814	0.098501	14.8033	1.39438e-49	2.53022e-47	1.44476	0.0990817	-0.0679023	0.0980543	9510.72	3461.63	498.157	247.655	chr10	31318495	31529814	211320	+	protein_coding	ZEB1
ENSG00000132718.9	1902.31	1.99869	0.13511	14.7931	1.62415e-49	2.92516e-47	1.98162	0.135678	-0.00172838	0.443302	2750.3	687.964	279.736	101.345	chr1	155859567	155885199	25633	+	protein_coding	SYT11
ENSG00000176903.4	1896.94	1.19091	0.0806526	14.766	2.42782e-49	4.34022e-47	1.17988	0.0809288	-0.00268817	0.436143	2415.08	1057.79	87.8151	25.3132	chr14	73711783	73714372	2590	-	protein_coding	PNMA1
ENSG00000124225.16	1914.05	3.40572	0.231271	14.7261	4.38464e-49	7.78079e-47	3.36673	0.231921	-0.0139369	0.350311	5018.37	473.553	386.104	27.7916	chr20	57648392	57711536	63145	-	protein_coding	PMEPA1
ENSG00000085063.16	26656.8	3.52133	0.240319	14.6527	1.29471e-48	2.28078e-46	3.47992	0.24105	-0.0138336	0.351027	32533	2833.51	1697.77	1008	chr11	33703010	33736491	33482	-	protein_coding	CD59
ENSG00000158966.15	3867.13	-2.13552	0.145908	-14.6361	1.65231e-48	2.88962e-46	-2.1167	0.146408	-0.0162277	0.332848	1661.95	7302.57	44.576	599.33	chr1	64470129	64693058	222930	+	protein_coding	CACHD1
ENSG00000079308.19	2814.66	3.35314	0.229568	14.6063	2.56206e-48	4.4484e-46	3.31444	0.230197	-0.020397	0.303188	3938.97	385.147	694.383	51.0381	chr2	217799588	218033982	234395	-	protein_coding	TNS1
ENSG00000091409.15	6532.36	3.32975	0.227992	14.6047	2.62264e-48	4.52106e-46	3.29145	0.228604	-0.0160534	0.334152	6629.53	659.172	1212.01	167.696	chr2	172427354	172506459	79106	+	protein_coding	ITGA6
ENSG00000197535.14	2733.59	1.92428	0.131854	14.594	3.06481e-48	5.24583e-46	1.90739	0.13249	-0.0643927	0.10598	3663.54	964.782	227.16	124.284	chr15	52307283	52529050	221768	-	protein_coding	MYO5A
ENSG00000166033.13	454.068	4.64292	0.320462	14.4882	1.43871e-47	2.4452e-45	4.57626	0.32052	-0.0326915	0.226458	442.973	18.0829	64.8553	7.68687	chr10	122458551	122514907	56357	+	protein_coding	HTRA1
ENSG00000107679.14	2487.01	1.79437	0.124223	14.4447	2.70689e-47	4.5684e-45	1.77811	0.124935	0.0314198	0.690062	3724.29	1073.44	24.0815	53.3844	chr10	122374696	122442602	67907	+	protein_coding	PLEKHA1
ENSG00000158186.13	1343.78	3.18191	0.221534	14.3631	8.82256e-47	1.47864e-44	3.14503	0.222064	0.00998286	0.535323	2224.92	245.459	264.404	32.721	chr3	138347648	138405534	57887	+	protein_coding	MRAS
ENSG00000185567.7	988.739	5.21576	0.363155	14.3624	8.91425e-47	1.4837e-44	5.12815	0.361978	-0.0515407	0.141674	766.771	21.0948	231.425	7.35141	chr14	104937244	104978374	41131	-	protein_coding	AHNAK2
ENSG00000167202.11	3743.1	2.252	0.156907	14.3524	1.02879e-46	1.70061e-44	2.23097	0.157362	0.00165476	0.469868	4922.02	1034.21	138.064	215.814	chr15	77984036	78077724	93689	-	protein_coding	TBC1D2B
ENSG00000144711.16	5023.22	1.64773	0.114862	14.3453	1.13998e-46	1.87159e-44	1.63222	0.115602	-0.0121011	0.363785	6886.1	2197.38	384.515	215.144	chr3	12897043	13283281	386239	-	protein_coding	IQSEC1
ENSG00000149798.5	686.048	3.60345	0.25157	14.3239	1.55186e-46	2.53058e-44	3.55859	0.252393	0.649923	0.987293	970.074	79.8925	80.8153	32.0741	chr11	65314866	65322417	7552	+	protein_coding	CDC42EP2
ENSG00000162390.17	708.718	-3.8257	0.26752	-14.3006	2.16821e-46	3.51191e-44	-3.77649	0.268403	0.00545853	0.500217	105.692	1498.52	4.22161	206.062	chr1	54542257	54639192	96936	+	protein_coding	ACOT11
ENSG00000166979.13	528.072	3.86621	0.27083	14.2754	3.11569e-46	5.01294e-44	3.81602	0.271716	-0.0627506	0.109611	872.442	58.6376	50.3368	28.3859	chr21	32412006	32515397	103392	+	protein_coding	EVA1C
ENSG00000167895.14	1255.81	-3.57217	0.250453	-14.2628	3.73063e-46	5.96259e-44	-3.52751	0.251272	0.00392292	0.487561	228.709	2713.76	53.6965	412.071	chr17	78130770	78142968	12199	+	protein_coding	TMC8
ENSG00000120129.6	9948.61	2.22062	0.155745	14.258	3.99588e-46	6.34452e-44	2.19972	0.156231	0.0199474	0.613536	16995.5	3646.34	1032.45	260.241	chr5	172768096	172771195	3100	-	protein_coding	DUSP1
ENSG00000119900.9	1203.16	2.29636	0.162031	14.1724	1.35843e-45	2.14277e-43	2.27417	0.162476	0.0139305	0.567181	1430.85	291.216	150.703	26.4944	chr6	71288811	71309059	20249	+	protein_coding	OGFRL1
ENSG00000232807.2	141.57	5.30734	0.374666	14.1655	1.49718e-45	2.34629e-43	5.21343	0.373226	-0.0350949	0.212984	263.434	7.01644	66.9126	3.53507	chr10	5934270	5945900	11631	-	lncRNA	AL137186.2
ENSG00000147526.20	16577.2	1.56866	0.110827	14.1541	1.76247e-45	2.74423e-43	1.55323	0.111571	-0.00355177	0.429086	23340.1	7868.14	1143.76	890.826	chr8	38728186	38853028	124843	+	protein_coding	TACC1
ENSG00000148848.14	722.955	-4.75998	0.338104	-14.0785	5.15189e-45	7.92142e-43	-4.68567	0.337937	-0.00900927	0.387845	58.5712	1573.54	18.6483	683.426	chr10	126012381	126388455	376075	-	protein_coding	ADAM12
ENSG00000171388.12	7598.36	7.09919	0.50426	14.0784	5.15316e-45	7.92142e-43	6.89595	0.499502	-0.0604505	0.114725	13647.7	99.4683	1355.13	64.0262	chrX	129645259	129654956	9698	-	protein_coding	APLN
ENSG00000105974.12	12268.9	4.5553	0.325954	13.9753	2.20547e-44	3.36878e-42	4.48624	0.326201	0.0547353	0.799212	12581.6	535.142	529.862	236.96	chr7	116525001	116561184	36184	+	protein_coding	CAV1
ENSG00000141298.19	6160.9	1.58254	0.113245	13.9745	2.2306e-44	3.38574e-42	1.56662	0.114025	-0.0398921	0.189358	8550.09	2854.29	525.551	301.98	chr17	29625938	29930276	304339	-	protein_coding	SSH2
ENSG00000174136.12	1898.84	2.56092	0.183321	13.9696	2.39067e-44	3.60603e-42	2.53379	0.183664	-0.0280554	0.254251	3847.4	651.825	256.637	80.6587	chr5	98768650	98798643	29994	+	protein_coding	RGMB
ENSG00000157514.16	3932.23	2.04093	0.146227	13.9573	2.84021e-44	4.2575e-42	2.02127	0.146881	-0.0216364	0.295211	6974.64	1694.91	322.205	298.171	chrX	107713221	107777342	64122	-	protein_coding	TSC22D3
ENSG00000036565.15	406.511	-5.92334	0.424759	-13.9452	3.36691e-44	5.01586e-42	-5.79521	0.421757	0.103545	0.895349	14.6788	906.445	2.7278	362.548	chr8	20144855	20183206	38352	-	protein_coding	SLC18A1
ENSG00000130635.15	5034.78	2.37143	0.170149	13.9374	3.75308e-44	5.55687e-42	2.34734	0.170573	0.00903126	0.52801	9466.57	1829.02	327.256	256.519	chr9	134641774	134844843	203070	+	protein_coding	COL5A1
ENSG00000109790.16	5046.41	1.69349	0.121693	13.9161	5.05739e-44	7.44238e-42	1.67668	0.122509	0.0111236	0.543862	7791.46	2408.76	667.276	263.975	chr4	39045039	39126857	81819	+	protein_coding	KLHL5
ENSG00000196405.13	3863.5	-2.2848	0.164468	-13.8921	7.0723e-44	1.03444e-41	-2.26186	0.164951	0.0317641	0.6918	1541.09	7508.22	164.713	1112.93	chr14	99971449	100144236	172788	+	protein_coding	EVL
ENSG00000157617.17	4468.31	-2.75027	0.198026	-13.8884	7.44371e-44	1.08221e-41	-2.7193	0.19837	0.034671	0.709187	1308.37	8801.85	183.706	1555.9	chr21	41885112	41954018	68907	-	protein_coding	C2CD2
ENSG00000058091.17	761.139	-2.35072	0.169354	-13.8805	8.31437e-44	1.20155e-41	-2.32675	0.169796	-0.0444372	0.170719	300.951	1534.2	24.0861	157.044	chr7	90466424	91210590	744167	+	protein_coding	CDK14
ENSG00000153179.13	2948.69	1.95723	0.141647	13.8176	1.9951e-43	2.86605e-41	1.93802	0.142382	-0.00285902	0.434609	4365.39	1124.3	211.338	180.797	chr12	64507001	64697564	190564	+	protein_coding	RASSF3
ENSG00000272636.4	702.594	5.26082	0.38174	13.7811	3.31004e-43	4.72689e-41	5.16368	0.380319	0.0230512	0.634885	788.323	20.6007	96.7533	9.94411	chr17	142789	181650	38862	-	protein_coding	DOC2B
ENSG00000104723.20	1820.58	-1.71133	0.124439	-13.7524	4.92604e-43	6.99324e-41	-1.69398	0.125285	4.79182e-05	0.458004	941.191	3082.05	23.9958	130.682	chr8	15417215	15766649	349435	+	protein_coding	TUSC3
ENSG00000122012.14	271.857	-7.44993	0.542724	-13.7269	7.00501e-43	9.88648e-41	-7.20807	0.537414	-0.0129889	0.357061	3.50575	611.291	2.22423	201.441	chr5	76083383	76353939	270557	+	protein_coding	SV2C
ENSG00000143502.15	212.028	-5.97447	0.435806	-13.709	8.96797e-43	1.25833e-40	-5.83891	0.432539	-0.0136728	0.352075	9.61392	556.379	4.72602	113.393	chr1	223220819	223364178	143360	-	protein_coding	SUSD4
ENSG00000170961.7	182.816	-7.19994	0.530634	-13.5686	6.15101e-42	8.58083e-40	-6.97334	0.525239	-0.0264312	0.263711	3.27532	483.751	1.84289	86.0753	chr8	121612116	121641440	29325	-	protein_coding	HAS2
ENSG00000082684.15	810.796	-5.17377	0.38151	-13.5613	6.79381e-42	9.42309e-40	-5.07736	0.380271	-0.0952305	0.0587303	69.5642	2508.82	25.8863	330.226	chr3	122909082	123028605	119524	-	protein_coding	SEMA5B
ENSG00000197594.13	1916.46	-3.26569	0.241604	-13.5167	1.24618e-41	1.71859e-39	-3.22228	0.242313	0.0448104	0.759454	514.853	4951.94	39.2304	544.493	chr6	131808016	131895155	87140	+	protein_coding	ENPP1
ENSG00000155792.10	503.243	-4.34818	0.322011	-13.5032	1.49747e-41	2.05341e-39	-4.28022	0.322665	-0.00964091	0.382936	66.6762	1357.83	26.0908	322.759	chr8	119873717	120050918	177202	+	protein_coding	DEPTOR
ENSG00000107719.9	6735.57	2.19357	0.162495	13.4993	1.57874e-41	2.15262e-39	2.17059	0.1631	0.0232848	0.636292	12439.6	2719.32	412.789	327.953	chr10	70478767	70568450	89684	+	protein_coding	PALD1
ENSG00000221968.9	1222.6	2.5143	0.186275	13.4978	1.61123e-41	2.18458e-39	2.48609	0.186676	-0.0892589	0.0653525	1533.67	268.708	74.2401	70.1867	chr11	61873519	61892051	18533	-	protein_coding	FADS3
ENSG00000066583.12	787.968	-2.08607	0.154589	-13.4944	1.68824e-41	2.27621e-39	-2.06448	0.155282	-0.0386824	0.194702	333.263	1414.72	22.5795	182.095	chr5	129094749	129114028	19280	+	protein_coding	ISOC1
ENSG00000136068.14	33829.6	1.94215	0.14408	13.4797	2.05903e-41	2.7607e-39	1.9221	0.144886	-0.033934	0.219785	49140.8	12787.6	2150.79	1374.69	chr3	58008400	58172251	163852	+	protein_coding	FLNB
ENSG00000106066.15	225.197	-3.68204	0.273808	-13.4475	3.1839e-41	4.24531e-39	-3.62942	0.274835	0.0493071	0.778656	31.6285	405.872	1.57865	94.3996	chr7	28995235	29195451	200217	-	protein_coding	CPVL
ENSG00000138767.13	2281.12	1.38027	0.10275	13.4332	3.86121e-41	5.09389e-39	1.36468	0.103423	0.0320425	0.693718	3290.62	1264	172.655	36.4322	chr4	77713387	77819615	106229	-	protein_coding	CNOT6L
ENSG00000080845.17	5974.78	1.89443	0.141026	13.4332	3.86253e-41	5.09389e-39	1.87469	0.141872	0.0198042	0.612718	10194.3	2741.83	293.585	465.042	chr20	36306336	36528637	222302	+	protein_coding	DLGAP4
ENSG00000116903.7	832.218	1.90709	0.141974	13.4326	3.89335e-41	5.10663e-39	1.88724	0.142813	-0.0278385	0.255376	1227.21	327.184	157.907	5.50481	chr1	231332753	231337852	5100	-	protein_coding	EXOC8
ENSG00000245648.2	1039.93	10.1058	0.752842	13.4236	4.40109e-41	5.7414e-39	9.61418	0.759607	-0.0274442	0.2576	3079.8	2.81307	214.358	2.94316	chr12	10363638	10398506	34869	+	lncRNA	AC022075.1
ENSG00000072832.14	2214.48	2.55376	0.190355	13.4158	4.88846e-41	6.34291e-39	2.52446	0.190752	-0.0403751	0.187108	4378.58	745.633	230.467	56.6751	chr4	5748084	5893058	144975	-	protein_coding	CRMP1
ENSG00000160712.13	390.289	3.09131	0.230466	13.4133	5.0534e-41	6.52186e-39	3.05093	0.231037	-0.0217746	0.294265	590.639	69.2084	108.235	11.9448	chr1	154405193	154469450	64258	+	protein_coding	IL6R
ENSG00000005108.16	6229.61	2.8385	0.211776	13.4033	5.78294e-41	7.4237e-39	2.80341	0.212189	0.00371382	0.485643	9107.05	1273.01	844.056	362.425	chr7	11370365	11832198	461834	-	protein_coding	THSD7A
ENSG00000170522.9	1695.03	-2.70563	0.202615	-13.3536	1.12925e-40	1.44198e-38	-2.67304	0.203002	-0.00445012	0.422515	542.803	3529.89	144.083	237.852	chr4	110045846	110199199	153354	-	protein_coding	ELOVL6
ENSG00000105825.14	3093.58	6.58211	0.493024	13.3505	1.17652e-40	1.49443e-38	6.39743	0.488171	-0.0440867	0.171947	5177.31	54.0479	154.594	22.1038	chr7	93885396	93890753	5358	-	protein_coding	TFPI2
ENSG00000158747.14	641.904	3.07805	0.230654	13.3448	1.2694e-40	1.60397e-38	3.03753	0.231223	0.0343993	0.707167	841.52	101.39	108.032	33.1275	chr1	19596979	19658456	61478	+	protein_coding	NBL1
ENSG00000003400.14	1809.48	3.04542	0.228354	13.3364	1.42143e-40	1.78671e-38	3.00556	0.228898	0.0365304	0.719593	2646.67	320.832	65.8254	123.535	chr2	201182881	201229406	46526	+	protein_coding	CASP10
ENSG00000250863.2	155.951	-4.78084	0.358816	-13.3239	1.68001e-40	2.1008e-38	-4.69704	0.358598	-0.0136541	0.352254	15.7496	423.226	4.35163	92.6318	chr4	43972921	44025516	52596	-	lncRNA	AC114757.1
ENSG00000185989.11	1061.5	1.82107	0.136844	13.3076	2.09066e-40	2.60082e-38	1.80161	0.137754	-0.0461475	0.162895	1432.32	405.303	88.9264	17.7134	chr13	113977783	114132623	154841	-	protein_coding	RASA3
ENSG00000108262.15	4347.93	1.28411	0.0967216	13.2763	3.17687e-40	3.93182e-38	1.2692	0.0972598	-0.0334525	0.222342	6266.38	2573.29	127.968	233.085	chr17	29573469	29594054	20586	-	protein_coding	GIT1
ENSG00000163947.11	1921.85	2.24555	0.169631	13.2378	5.30727e-40	6.53498e-38	2.22086	0.170233	0.0317636	0.691775	2893.56	610.275	234.674	138.028	chr3	56727418	57079329	351912	-	protein_coding	ARHGEF3
ENSG00000172348.14	640.131	1.77781	0.1345	13.2179	6.9147e-40	8.47104e-38	1.75845	0.135444	-0.031575	0.23262	1072.67	312.94	57.9512	39.0516	chr6	46220736	46491972	271237	-	protein_coding	RCAN2
ENSG00000186063.13	4467.1	1.07174	0.0811416	13.2083	7.85492e-40	9.57428e-38	1.05987	0.0813421	-0.0774466	0.0812303	5652.08	2688.79	206.083	97.6377	chr1	222668013	222713210	45198	-	protein_coding	AIDA
ENSG00000024422.12	7038.54	1.57014	0.119029	13.1912	9.85886e-40	1.19565e-37	1.55231	0.11995	0.0111221	0.543837	8437.19	2841.27	107.781	424.311	chr19	47713422	47743134	29713	+	protein_coding	EHD2
ENSG00000163590.14	1905.82	2.38426	0.181264	13.1535	1.62477e-39	1.96061e-37	2.35694	0.181773	-0.0334347	0.222444	4158.32	796.669	398.131	45.1674	chr3	160755602	161078902	323301	+	protein_coding	PPM1L
ENSG00000198121.13	163.253	-6.84398	0.524815	-13.0407	7.17589e-39	8.61606e-37	-6.62957	0.519163	-0.0123618	0.362098	3.43644	392.668	1.58477	40.3004	chr9	110873263	111038458	165196	-	protein_coding	LPAR1
ENSG00000197747.9	6946.39	2.82572	0.217092	13.0162	9.8937e-39	1.18205e-36	2.78879	0.217542	0.00582254	0.503004	7040.51	992.992	138.772	124.603	chr1	151982915	151993859	10945	-	protein_coding	S100A10
ENSG00000249859.11	530.441	3.34497	0.257054	13.0127	1.03591e-38	1.23156e-36	3.29634	0.257925	0.0123506	0.553527	841.568	82.9017	82.3073	18.0282	chr8	127794526	128187101	392576	+	lncRNA	PVT1
ENSG00000152558.15	13828.8	1.34463	0.104121	12.9141	3.748e-38	4.43403e-36	1.32814	0.104815	-0.0116909	0.366546	23217.9	9142.24	1003.09	293.439	chr11	102396332	102470384	74053	-	protein_coding	TMEM123
ENSG00000181804.15	605.753	-2.57884	0.20051	-12.8614	7.41878e-38	8.73389e-36	-2.54641	0.200962	0.027681	0.66613	210.754	1252.83	37.8608	220.162	chr3	143265222	143848485	583264	-	protein_coding	SLC9A9
ENSG00000125945.15	1701.63	1.69874	0.132103	12.8592	7.64079e-38	8.95159e-36	1.67892	0.133144	0.00135201	0.467746	2703.35	832.853	290.769	42.0826	chr1	23359448	23369836	10389	-	protein_coding	ZNF436
ENSG00000102349.18	1859.37	4.1469	0.32251	12.8582	7.73733e-38	9.0209e-36	4.07765	0.323559	-0.0315833	0.232543	3680.66	207.968	559.415	99.4933	chrX	56232356	56291531	59176	+	protein_coding	KLF8
ENSG00000158352.15	6469.7	2.36413	0.183908	12.8549	8.06955e-38	9.36301e-36	2.33588	0.184475	0.021595	0.624811	9173.62	1782.25	369.543	484.671	chrX	50591647	50814302	222656	-	protein_coding	SHROOM4
ENSG00000132334.16	9000.65	1.89156	0.147293	12.8422	9.51232e-38	1.09842e-35	1.86995	0.148271	-0.00684928	0.404055	12805.8	3451.23	1569.77	331.031	chr10	127907061	128085855	178795	+	protein_coding	PTPRE
ENSG00000196954.14	523.749	4.12889	0.321523	12.8416	9.5811e-38	1.1011e-35	4.05995	0.322594	0.00431416	0.490553	396.697	22.9104	79.7563	9.87495	chr11	104942866	104969366	26501	-	protein_coding	CASP4
ENSG00000134107.4	3344.85	2.8357	0.221051	12.8282	1.1395e-37	1.30335e-35	2.79744	0.221528	-0.0362015	0.206822	5568.29	780.282	957.038	169.224	chr3	4979116	4985323	6208	+	protein_coding	BHLHE40
ENSG00000104881.16	426.127	1.98554	0.15551	12.7679	2.47754e-37	2.82042e-35	1.96263	0.156435	0.00357613	0.484825	508.74	128.982	65.8323	9.23524	chr19	45379638	45406349	26712	-	protein_coding	PPP1R13L
ENSG00000184584.13	2405.47	3.51141	0.275129	12.7628	2.64615e-37	2.99822e-35	3.45695	0.276208	0.0309473	0.687709	3713.18	325.339	329.475	120.719	chr5	139475533	139482935	7403	-	protein_coding	TMEM173
ENSG00000188848.16	1058.94	-2.77483	0.217474	-12.7594	2.76406e-37	3.11719e-35	-2.73755	0.217938	0.0143489	0.570147	329.72	2256.52	72.9264	359.167	chr4	42110853	42152878	42026	-	protein_coding	BEND4
ENSG00000142149.9	160.519	-6.65581	0.5222	-12.7457	3.29428e-37	3.69787e-35	-6.44752	0.516503	0.0409986	0.741761	4.32488	434.475	2.68524	161.315	chr21	31873020	32044633	171614	+	protein_coding	HUNK
ENSG00000144959.10	648.174	2.41082	0.189554	12.7184	4.67484e-37	5.22327e-35	2.38107	0.190108	0.0238096	0.639079	1037.67	195.137	34.0105	11.7914	chr3	172630249	172711218	80970	-	protein_coding	NCEH1
ENSG00000160145.15	4869.38	2.55507	0.201211	12.6984	6.03198e-37	6.70856e-35	2.5223	0.201692	0.0225606	0.631408	7455.96	1268.18	404.432	285.936	chr3	124080023	124726325	646303	+	protein_coding	KALRN
ENSG00000092621.12	6529.9	-3.18996	0.251548	-12.6813	7.50547e-37	8.30904e-35	-3.14241	0.252322	0.0427716	0.750147	1647.01	15030.2	215.189	1692.12	chr1	119648411	119744226	95816	+	protein_coding	PHGDH
ENSG00000182534.13	3574.79	1.89934	0.150179	12.6471	1.16034e-36	1.2787e-34	1.87695	0.151201	0.0171368	0.592391	5354.15	1435.18	375.229	102.737	chr17	76672551	76711016	38466	-	protein_coding	MXRA7
ENSG00000078596.11	704.592	3.42204	0.270693	12.6418	1.24207e-36	1.36255e-34	3.36866	0.271719	-0.0448283	0.168316	1216.28	113.213	187.559	38.1408	chrX	79360384	79367667	7284	-	protein_coding	ITM2A
ENSG00000176834.14	1690.27	-1.56109	0.123494	-12.641	1.25526e-36	1.37079e-34	-1.54171	0.124534	-0.0544013	0.132827	868.101	2561.36	60.0275	141.819	chr12	118063593	118136026	72434	-	protein_coding	VSIG10
ENSG00000172819.17	645.108	-3.19596	0.252919	-12.6363	1.33238e-36	1.44845e-34	-3.14793	0.253708	-0.0200138	0.305975	164.168	1507.33	35.3576	205.57	chr12	53210567	53232980	22414	-	protein_coding	RARG
ENSG00000111058.8	442.215	-2.48799	0.197129	-12.6211	1.61463e-36	1.74742e-34	-2.45622	0.19765	0.039267	0.73253	136.486	762.544	16.162	91.4651	chr12	80936414	81261210	324797	+	protein_coding	ACSS3
ENSG00000128512.22	8934.51	2.49474	0.197873	12.6078	1.91257e-36	2.06062e-34	2.46277	0.198393	0.0224231	0.63036	15112.4	2680.78	1342.25	527.985	chr7	111726110	112206411	480302	-	protein_coding	DOCK4
ENSG00000072682.18	1013.79	2.47622	0.196829	12.5805	2.70214e-36	2.89837e-34	2.44448	0.197363	0.0355609	0.714735	1457.73	262.362	139.126	45.5312	chr5	132191838	132295315	103478	-	protein_coding	P4HA2
ENSG00000188649.14	135.584	3.04856	0.243831	12.5028	7.20915e-36	7.69848e-34	3.00311	0.244497	0.00136364	0.467848	275.776	33.4191	27.0875	5.19111	chr10	95907603	96032684	125082	+	protein_coding	CC2D2B
ENSG00000131019.11	253.643	-2.09614	0.167763	-12.4946	7.98498e-36	8.48941e-34	-2.07071	0.168647	-0.020192	0.304569	108.629	464.704	8.22707	34.0974	chr6	150061053	150069121	8069	-	protein_coding	ULBP3
ENSG00000149115.14	5240.59	1.3136	0.105266	12.4789	9.72961e-36	1.02989e-33	1.29632	0.10597	-0.0127614	0.358953	7247.18	2915.41	565.301	156.929	chr11	57299638	57324952	25315	-	protein_coding	TNKS1BP1
ENSG00000135926.15	2648.58	1.75598	0.140775	12.4737	1.03894e-35	1.09493e-33	1.73437	0.141913	-0.0164338	0.331237	3682.92	1090.59	180.471	87.4346	chr2	218274197	218292586	18390	-	protein_coding	TMBIM1
ENSG00000183615.6	144.81	4.01493	0.321889	12.4731	1.04736e-35	1.099e-33	3.94501	0.323155	-0.00977626	0.381964	187.065	11.5235	29.5721	2.56777	chr1	32247222	32248856	1635	+	protein_coding	FAM167B
ENSG00000110427.16	2070.49	3.79825	0.304561	12.4712	1.07193e-35	1.11991e-33	3.73403	0.305876	0.0157841	0.581576	3602.2	259.312	267.104	105.168	chr11	33376083	33674102	298020	+	protein_coding	KIAA1549L
ENSG00000103811.16	423.251	2.63907	0.211864	12.4564	1.29053e-35	1.34108e-33	2.60312	0.212359	0.0189315	0.605763	439.321	70.5871	10.3664	17.0422	chr15	78921058	78949574	28517	-	protein_coding	CTSH
ENSG00000156136.10	1208.68	1.50785	0.121052	12.4561	1.29474e-35	1.34108e-33	1.48836	0.122085	-0.0428265	0.177009	1802.21	633.594	200.618	42.1841	chr4	70992538	71030914	38377	+	protein_coding	DCK
ENSG00000150893.11	230.669	-5.12799	0.41238	-12.4351	1.68533e-35	1.7382e-33	-5.01561	0.411027	0.00395334	0.487817	12.4195	434.562	1.48231	188.731	chr13	38687077	38887131	200055	+	protein_coding	FREM2
ENSG00000115271.11	1053.75	-1.48406	0.119574	-12.4112	2.27241e-35	2.33372e-33	-1.46465	0.120588	-0.0144323	0.347115	635.081	1776.09	79.5706	36.128	chr2	162318840	162371595	52756	+	protein_coding	GCA
ENSG00000165029.16	5027.49	-1.4654	0.118117	-12.4063	2.41497e-35	2.46962e-33	-1.44616	0.119107	-0.0129784	0.357112	2758.64	7618.17	152.602	454.77	chr9	104781006	104928155	147150	-	protein_coding	ABCA1
ENSG00000168209.5	873.155	2.63252	0.21236	12.3965	2.73025e-35	2.78025e-33	2.59636	0.212864	0.0101086	0.536499	1232.19	198.787	182.048	58.3687	chr10	72273924	72276036	2113	+	protein_coding	DDIT4
ENSG00000162415.7	191.288	-2.57879	0.2082	-12.3861	3.10815e-35	3.15177e-33	-2.5438	0.208718	0.0138801	0.566823	63.5156	378.938	13.7002	29.6992	chr1	45016399	45306209	289811	-	protein_coding	ZSWIM5
ENSG00000177606.6	11820.7	1.78594	0.144196	12.3855	3.13108e-35	3.16174e-33	1.76374	0.145351	-0.00387004	0.426964	19335.3	5606.92	2058.57	156.34	chr1	58780788	58784327	3540	-	protein_coding	JUN
ENSG00000167291.16	2943.02	-1.11399	0.0900003	-12.3776	3.45556e-35	3.47485e-33	-1.09965	0.090312	-0.0450636	0.167268	2046.08	4427.78	107.248	195.074	chr17	79932343	80035872	103530	-	protein_coding	TBC1D16
ENSG00000280623.1	7651.11	-10.8202	0.875031	-12.3655	4.01571e-35	4.02138e-33	-10.1785	0.894406	0.0279982	0.667996	10.7599	19425.6	1.37157	7308.53	chr22	23536881	23547797	10917	+	lncRNA	PCAT14
ENSG00000180592.16	607.242	-2.45501	0.199276	-12.3196	7.10146e-35	7.08209e-33	-2.42235	0.199865	-0.0066355	0.405922	212.148	1162.62	19.6127	200.698	chr10	21513478	21526368	12891	-	protein_coding	SKIDA1
ENSG00000151474.23	6626.65	2.07682	0.168595	12.3184	7.2103e-35	7.16105e-33	2.05092	0.169542	-0.00303396	0.433203	9769.4	2316.57	362.889	512.9	chr10	13643706	14462142	818437	-	protein_coding	FRMD4A
ENSG00000142408.4	1135.58	2.13282	0.173435	12.2975	9.34038e-35	9.23856e-33	2.10599	0.174328	0.0609838	0.819105	2383.72	543.684	290.305	77.8382	chr19	53963040	53990215	27176	+	protein_coding	CACNG8
ENSG00000006042.12	1579.92	-1.28512	0.105029	-12.2358	2.00064e-34	1.97075e-32	-1.26753	0.105712	0.0515086	0.786786	922.228	2246.97	77.2256	63.7988	chr17	32927910	32945106	17197	+	protein_coding	TMEM98
ENSG00000180730.4	443.08	-5.38741	0.440647	-12.2261	2.25404e-34	2.21135e-32	-5.2567	0.438285	0.0243525	0.643272	26.8897	1126.86	13.4087	435.578	chr13	26044597	26051031	6435	-	protein_coding	SHISA2
ENSG00000069122.19	28123	2.83136	0.231886	12.2101	2.74484e-34	2.68194e-32	2.78922	0.232446	-0.00985848	0.381504	45104.5	6337.18	4038.46	1401.91	chr6	46852522	46954943	102422	-	protein_coding	ADGRF5
ENSG00000108798.9	824.07	2.90142	0.238005	12.1906	3.48926e-34	3.39555e-32	2.85736	0.238606	-0.0241805	0.278183	1217.99	162.899	120.067	32.2441	chr17	49210411	49223225	12815	+	protein_coding	ABI3
ENSG00000013364.19	876.033	3.73199	0.306266	12.1855	3.71547e-34	3.60117e-32	3.66646	0.307653	0.00131369	0.467464	928.301	70.4893	54.4928	30.6286	chr16	29820394	29848039	27646	+	protein_coding	MVP
ENSG00000185070.11	2645.48	2.07994	0.170865	12.173	4.32619e-34	4.17633e-32	2.05336	0.171847	0.0292383	0.67715	3426.72	810.574	521.504	40.392	chr14	85530144	85654428	124285	+	protein_coding	FLRT2
ENSG00000067141.17	7573.97	-3.64447	0.299983	-12.1489	5.81189e-34	5.58822e-32	-3.58085	0.301335	0.00181111	0.471146	1428.85	17865.7	152.286	2469.63	chr15	73051710	73305205	253496	+	protein_coding	NEO1
ENSG00000112031.16	6001.67	-2.35269	0.193673	-12.1477	5.89803e-34	5.64854e-32	-2.32122	0.194374	0.00244142	0.476158	2949.13	15062.8	478.265	3414.03	chr6	152987362	153002709	15348	-	protein_coding	MTRF1L
ENSG00000256463.8	141.069	-5.44823	0.449075	-12.1321	7.13891e-34	6.8099e-32	-5.31179	0.446439	0.0205726	0.618113	5.44487	238.32	2.00389	23.5115	chr18	78980275	79002677	22403	+	protein_coding	SALL3
ENSG00000205336.11	1241.29	2.89892	0.239066	12.126	7.68876e-34	7.30554e-32	2.85446	0.239676	0.0464514	0.766664	791.004	106.146	130.569	15.2877	chr16	57610652	57665580	54929	+	protein_coding	ADGRG1
ENSG00000125170.11	1848.28	1.80927	0.149497	12.1023	1.02659e-33	9.71596e-32	1.78573	0.15073	0.0114754	0.546573	3209.71	915.763	178.446	167.297	chr16	57471922	57487327	15406	-	protein_coding	DOK4
ENSG00000143816.8	173.302	2.52681	0.209241	12.0761	1.41321e-33	1.33228e-31	2.49118	0.20983	-0.0361735	0.207026	337.051	58.4987	45.9445	8.23673	chr1	227918656	227947932	29277	-	protein_coding	WNT9A
ENSG00000198853.12	1317.8	1.4969	0.124167	12.0555	1.81362e-33	1.70311e-31	1.47618	0.125291	0.0411688	0.742604	1833.34	649.488	49.0761	21.6899	chr9	35490111	35561898	71788	+	protein_coding	RUSC2
ENSG00000177989.13	174.388	-4.70451	0.390869	-12.036	2.29812e-33	2.14973e-31	-4.60492	0.390909	0.0115194	0.547186	17.0827	429.57	8.74294	133.92	chr22	50529710	50532580	2871	-	protein_coding	ODF3B
ENSG00000145901.15	4812.8	1.65223	0.137281	12.0354	2.31555e-33	2.15767e-31	1.62995	0.138547	-0.00116552	0.447368	8283.67	2635.34	321.095	392.969	chr5	151029945	151093577	63633	-	protein_coding	TNIP1
ENSG00000162783.10	1088.21	2.31663	0.192541	12.0318	2.41748e-33	2.24398e-31	2.28526	0.193301	0.0215824	0.624607	1405.95	282.306	112.974	69.6476	chr1	181088712	181092899	4188	+	protein_coding	IER5
ENSG00000006210.7	126.164	4.23647	0.352181	12.0292	2.49453e-33	2.30663e-31	4.15431	0.353347	0.0240952	0.641175	321.149	17.1328	76.9743	9.73521	chr16	57372477	57385044	12568	+	protein_coding	CX3CL1
ENSG00000129467.13	9085.23	1.91211	0.159011	12.025	2.6261e-33	2.41902e-31	1.88711	0.160201	-0.0032603	0.431311	15008.5	3987.96	492.475	312.214	chr14	24318349	24335093	16745	-	protein_coding	ADCY4
ENSG00000078401.7	1943.37	3.67776	0.306216	12.0104	3.13483e-33	2.87666e-31	3.61175	0.307635	-0.0174994	0.323132	3536.54	276.271	341.144	154.051	chr6	12290361	12297194	6834	+	protein_coding	EDN1
ENSG00000174498.14	5710.54	-2.27687	0.18987	-11.9917	3.92735e-33	3.59026e-31	-2.24606	0.19068	-0.0434523	0.174401	2455.04	11897.5	149.449	498.362	chr15	65327127	65378002	50876	-	protein_coding	IGDCC3
ENSG00000085433.15	995.191	1.44043	0.12042	11.9617	5.63671e-33	5.13345e-31	1.41998	0.121479	0.00729621	0.515456	1352.11	498.372	121.329	12.476	chr1	108970214	109042113	71900	-	protein_coding	WDR47
ENSG00000114739.14	3874.42	-0.949084	0.0793874	-11.9551	6.1063e-33	5.54021e-31	-0.937233	0.0795241	-0.0238373	0.280228	3049.21	5886.69	102.333	172.658	chr3	38453890	38493142	39253	+	protein_coding	ACVR2B
ENSG00000159267.14	627.928	-1.84123	0.154028	-11.9538	6.19884e-33	5.6031e-31	-1.81674	0.155293	-0.0265285	0.262969	284.497	1015.84	52.915	94.709	chr21	36750888	36990236	239349	-	protein_coding	HLCS
ENSG00000144063.3	3975.71	2.40197	0.2016	11.9145	9.94079e-33	8.95191e-31	2.36819	0.202306	0.0881271	0.876122	2891.62	546.767	420.07	145.449	chr2	110083870	110116566	32697	-	protein_coding	MALL
ENSG00000225889.8	195.876	2.67491	0.224619	11.9087	1.06648e-32	9.5682e-31	2.63464	0.225195	0.00117617	0.466263	414.396	65.0946	58.3283	11.7477	chr2	64143239	64252859	109621	+	lncRNA	AC012368.1
ENSG00000151967.18	2675.96	2.58157	0.217099	11.8912	1.31493e-32	1.17536e-30	2.5435	0.217698	0.84251	0.992918	4751.02	793.359	923.104	230.589	chr3	159839861	159897360	57500	+	protein_coding	SCHIP1
ENSG00000127124.16	431.142	2.2561	0.189894	11.8808	1.48874e-32	1.3258e-30	2.2251	0.190753	0.0324624	0.696096	653.713	136.699	114.17	7.01253	chr1	41506365	42035925	529561	-	protein_coding	HIVEP3
ENSG00000164543.7	1274.57	1.56132	0.131428	11.8796	1.51001e-32	1.3398e-30	1.53931	0.132681	-0.000712789	0.451408	1303.41	441.682	94.1434	4.66801	chr7	43582758	43650713	67956	+	protein_coding	STK17A
ENSG00000127399.15	188.027	-3.08088	0.259557	-11.8698	1.69972e-32	1.5026e-30	-3.02954	0.260374	0.0492796	0.778477	44.4523	375.946	7.64307	36.7708	chr7	150323263	150338156	14894	+	protein_coding	LRRC61
ENSG00000197555.9	1968.29	-2.02567	0.170845	-11.8568	1.98493e-32	1.74834e-30	-1.99841	0.171978	0.000546347	0.461481	882.283	3592	49.2912	335.555	chr14	71320449	71741229	420781	+	protein_coding	SIPA1L1
ENSG00000183496.6	1245.77	-1.81698	0.153259	-11.8556	2.01174e-32	1.7655e-30	-1.79234	0.15457	0.0526831	0.792181	601.943	2120.63	44.7648	269.163	chr15	82041778	82046119	4342	-	protein_coding	MEX3B
ENSG00000156535.15	8062.02	2.63397	0.222205	11.8537	2.0579e-32	1.79947e-30	2.59435	0.222797	-0.00141263	0.445655	11228.8	1808.87	2916.57	284.659	chr6	73695785	73828316	132532	+	protein_coding	CD109
ENSG00000259124.1	97.1185	6.33015	0.535331	11.8248	2.90746e-32	2.52905e-30	6.11895	0.529215	-0.0335035	0.222009	257.116	3.18239	68.1064	3.99213	chr14	76495363	76726712	231350	-	lncRNA	AC008050.1
ENSG00000112759.18	2553.52	1.80572	0.152709	11.8246	2.91322e-32	2.52905e-30	1.78107	0.154037	-0.026218	0.265347	2251.16	644.089	25.1944	133.079	chr6	44219505	44234151	14647	+	protein_coding	SLC29A1
ENSG00000136404.15	616.463	3.48063	0.295131	11.7935	4.21588e-32	3.64682e-30	3.41762	0.296451	-0.0444693	0.170489	753.409	67.5174	34.0595	19.0478	chr15	83107407	83144854	37448	+	protein_coding	TM6SF1
ENSG00000170390.16	1880.06	-2.36321	0.2004	-11.7925	4.26913e-32	3.67969e-30	-2.32955	0.201168	0.0626703	0.824678	692.605	3563.54	42.0649	577.593	chr4	150078445	150257438	178994	+	protein_coding	DCLK2
ENSG00000064393.16	27534.8	-1.22424	0.103977	-11.7741	5.30628e-32	4.55736e-30	-1.20626	0.104589	0.0407606	0.739485	21967.7	51323.5	1077.23	2855.39	chr7	139561570	139777998	216429	-	protein_coding	HIPK2
ENSG00000164326.5	310.123	-5.13675	0.436657	-11.7638	5.99615e-32	5.1316e-30	-5.01063	0.435103	-0.00610046	0.410013	27.2129	957.959	7.09852	586.415	chr5	71719275	71721048	1774	+	protein_coding	CARTPT
ENSG00000140465.14	3026.41	-3.50012	0.297541	-11.7635	6.02019e-32	5.13397e-30	-3.43624	0.298892	0.0186348	0.603615	557.918	6313.5	157.139	616.319	chr15	74719542	74725536	5995	-	protein_coding	CYP1A1
ENSG00000184313.20	444.646	-4.32732	0.368852	-11.7319	8.7513e-32	7.43676e-30	-4.23765	0.369947	0.269224	0.960267	48.2169	965.76	10.6896	55.5178	chr1	54641754	54710266	68513	+	protein_coding	MROH7
ENSG00000091844.8	450.934	-2.2826	0.194645	-11.727	9.27016e-32	7.85004e-30	-2.25024	0.195514	0.0540591	0.797014	169.235	823.287	22.2692	146.315	chr6	153004459	153131282	126824	-	protein_coding	RGS17
ENSG00000155090.15	4007.83	2.60676	0.222728	11.7038	1.21898e-31	1.02863e-29	2.56681	0.223354	-0.0209556	0.299839	5888.49	966.667	571.397	96.0197	chr8	102648784	102655725	6942	-	protein_coding	KLF10
ENSG00000168994.13	986.533	2.11815	0.181123	11.6946	1.3589e-31	1.14271e-29	2.08865	0.182199	0.0269383	0.661042	1340.38	308.764	79.2333	64.9075	chr6	3722614	3752026	29413	-	protein_coding	PXDC1
ENSG00000111859.17	2224.72	4.14509	0.354463	11.694	1.36814e-31	1.14648e-29	4.06117	0.355873	-0.0160414	0.33433	3596.32	203.406	172.472	94.9861	chr6	11183298	11382348	199051	-	protein_coding	NEDD9
ENSG00000117036.12	2446.25	1.71763	0.147017	11.6833	1.55233e-31	1.29633e-29	1.69329	0.148417	0.0223616	0.629695	3764.33	1144.45	569.21	42.5694	chr1	157121191	157138474	17284	-	protein_coding	ETV3
ENSG00000198753.12	343.2	2.80403	0.240016	11.6827	1.56287e-31	1.30063e-29	2.75872	0.240655	0.0260854	0.654956	360.219	51.938	55.7387	4.38732	chrX	153764196	153779346	15151	+	protein_coding	PLXNB3
ENSG00000072954.7	101.075	3.54184	0.303717	11.6616	2.0021e-31	1.66043e-29	3.47564	0.305147	-0.00470996	0.419882	200.985	17.0668	22.3089	4.77367	chr19	16661139	16690023	28885	+	protein_coding	TMEM38A
ENSG00000091428.18	711.523	3.36917	0.289295	11.6461	2.4009e-31	1.98436e-29	3.30768	0.290526	-0.0494747	0.149677	684.647	66.8344	49.7941	21.674	chr2	172735274	173052893	317620	+	protein_coding	RAPGEF4
ENSG00000176533.13	435.628	-2.71022	0.232751	-11.6443	2.45405e-31	2.02137e-29	-2.66714	0.233376	-0.0659407	0.101634	155.91	1020	8.04887	137.046	chr19	2511219	2702694	191476	-	protein_coding	GNG7
ENSG00000128596.17	192.376	-4.11589	0.353826	-11.6325	2.81681e-31	2.31227e-29	-4.03204	0.355294	0.0280924	0.668738	28.1514	476.622	9.75598	33.2631	chr7	128790757	128822132	31376	+	protein_coding	CCDC136
ENSG00000111879.19	619.121	-3.08346	0.265156	-11.6289	2.93927e-31	2.40462e-29	-3.02989	0.266028	0.0926207	0.882079	146.969	1245.71	12.6362	247.746	chr6	118959763	119149387	189625	-	protein_coding	FAM184A
ENSG00000196352.15	2471.71	1.94887	0.167872	11.6093	3.6972e-31	3.01446e-29	1.9215	0.16917	0.0527416	0.792539	3180.78	823.979	250.06	140.622	chr1	207321376	207386804	65429	+	protein_coding	CD55
ENSG00000275993.2	1097.82	2.91257	0.251083	11.6001	4.11822e-31	3.34644e-29	2.86358	0.251799	0.430798	0.976963	2127.52	282.595	495.49	46.8626	chr21	6111134	6123739	12606	+	protein_coding	SIK1B
ENSG00000109089.7	1536.65	2.25748	0.19464	11.5982	4.20786e-31	3.40781e-29	2.22489	0.195573	0.0107767	0.541408	2571.65	537.735	174.134	54.4797	chr17	74987632	75005800	18169	+	protein_coding	CDR2L
ENSG00000141098.13	2332.33	1.80855	0.156005	11.5929	4.47903e-31	3.61528e-29	1.78283	0.157418	0.0059886	0.504717	3389.97	967.996	233.668	174.993	chr16	67674531	67719339	44809	-	protein_coding	GFOD2
ENSG00000127920.5	9000.48	2.41161	0.208138	11.5866	4.82096e-31	3.8783e-29	2.37562	0.208909	0.0295119	0.678837	15025.7	2823.89	771.639	898.231	chr7	93921699	93928610	6912	+	protein_coding	GNG11
ENSG00000114315.4	4593.32	2.73379	0.236247	11.5717	5.73033e-31	4.59455e-29	2.68953	0.236888	-0.0506644	0.144767	7147.75	1074.41	307.768	206.304	chr3	194136148	194138732	2585	+	protein_coding	HES1
ENSG00000143195.13	148.247	-4.27665	0.369686	-11.5683	5.96299e-31	4.76526e-29	-4.18625	0.370935	0.00596537	0.504411	13.106	254.391	6.65202	64.7254	chr1	166895711	166975540	79830	-	protein_coding	ILDR2
ENSG00000133639.5	4662.69	1.09634	0.094812	11.5633	6.32048e-31	5.03427e-29	1.0803	0.0951564	-0.0205976	0.30191	6807.52	3183.43	254.126	219.508	chr12	92140278	92145846	5569	-	protein_coding	BTG1
ENSG00000115756.13	875.111	2.17755	0.188491	11.5525	7.16982e-31	5.69199e-29	2.14623	0.189537	0.0127541	0.5568	1164.03	257.058	46.532	64.8802	chr2	10302889	10427617	124729	+	protein_coding	HPCAL1
ENSG00000138119.17	8163.1	4.16532	0.360903	11.5414	8.16173e-31	6.4582e-29	4.07843	0.362344	-0.0317458	0.231469	5421.07	301.989	1138.74	47.5226	chr10	93306429	93482334	175906	-	protein_coding	MYOF
ENSG00000185737.13	1567.58	3.38985	0.294052	11.5281	9.52447e-31	7.51188e-29	3.3265	0.295347	-0.00242948	0.438265	3462.8	330.718	284.312	172.22	chr10	81875194	82987179	1111986	+	protein_coding	NRG3
ENSG00000184611.11	197.841	-4.86334	0.421896	-11.5274	9.60512e-31	7.55081e-29	-4.74692	0.421399	-0.0382685	0.196952	14.9041	432.822	8.28673	42.9943	chr2	162371407	162838730	467324	-	protein_coding	KCNH7
ENSG00000064042.18	13669	1.27767	0.111205	11.4893	1.49318e-30	1.17002e-28	1.25783	0.112004	0.0542355	0.797499	22678.2	9353.64	893.71	742.184	chr4	41359607	41700044	340438	+	protein_coding	LIMCH1
ENSG00000105520.10	790.38	1.61149	0.140464	11.4726	1.81135e-30	1.41473e-28	1.58732	0.141904	-0.0265332	0.262893	1157.59	378.754	38.4326	35.1421	chr19	11355386	11365698	10313	+	protein_coding	PLPPR2
ENSG00000185352.8	205.322	-6.75867	0.589262	-11.4697	1.87234e-30	1.45765e-28	-6.49229	0.581269	0.00580245	0.502953	5.32246	572.787	4.70077	316.237	chr13	96090839	96839562	748724	+	protein_coding	HS6ST3
ENSG00000162433.15	1411.48	2.68021	0.233771	11.4651	1.97497e-30	1.5326e-28	2.63659	0.234432	0.0196193	0.611107	2085.32	325.295	49.0521	93.2255	chr1	65147549	65232145	84597	+	protein_coding	AK4
ENSG00000168792.5	201.981	2.08771	0.182291	11.4526	2.2811e-30	1.76449e-28	2.05743	0.183485	0.00371978	0.485695	268.235	63.1177	28.6892	0.336586	chr17	29560547	29567037	6491	-	protein_coding	ABHD15
ENSG00000157927.16	230.421	-4.11075	0.359366	-11.4389	2.67272e-30	2.05446e-28	-4.02416	0.360918	-0.00739	0.399785	31.2751	522.492	14.1534	126.637	chr7	4797055	4883719	86665	-	protein_coding	RADIL
ENSG00000107731.12	8773.02	-3.62379	0.316795	-11.4389	2.673e-30	2.05446e-28	-3.55254	0.318385	-0.0188285	0.313646	1785.23	22007.6	364.843	3653.96	chr10	71212570	71302864	90295	+	protein_coding	UNC5B
ENSG00000130309.11	6496.21	1.79448	0.156891	11.4378	2.70811e-30	2.07485e-28	1.7682	0.158371	-0.00135723	0.446166	9334.53	2690.72	974.143	373.673	chr19	17555649	17583162	27514	+	protein_coding	COLGALT1
ENSG00000100100.12	366.593	2.29776	0.201254	11.4172	3.42981e-30	2.61947e-28	2.26325	0.20219	0.0337384	0.702974	688.96	139.901	82.4243	34.3584	chr22	31281593	31292534	10942	-	protein_coding	PIK3IP1
ENSG00000146966.13	1143.44	2.4022	0.210409	11.4168	3.44527e-30	2.62297e-28	2.36534	0.211231	0.0215723	0.624505	2292.6	433.639	373.311	61.3851	chr7	140518420	140673993	155574	-	protein_coding	DENND2A
ENSG00000142634.13	616.343	1.85172	0.162221	11.4148	3.52624e-30	2.67617e-28	1.82465	0.163678	-0.0267174	0.262023	652.372	180.729	26.013	18.7572	chr1	15409888	15430339	20452	+	protein_coding	EFHD2
ENSG00000118513.19	799.977	-8.74895	0.766987	-11.4069	3.86194e-30	2.92175e-28	-8.23869	0.760393	-0.109427	0.0476592	4.04961	1741.03	1.75503	764.074	chr6	135181308	135219173	37866	+	protein_coding	MYB
ENSG00000198743.7	1701.86	-1.66812	0.146408	-11.3936	4.49967e-30	3.39359e-28	-1.643	0.147911	-0.0291702	0.247322	858.817	2729.58	102.723	91.3593	chr21	34073578	34106260	32683	+	protein_coding	SLC5A3
ENSG00000170385.10	1130.91	1.55585	0.136644	11.3862	4.89752e-30	3.68214e-28	1.5319	0.13806	-0.0293103	0.246657	1498.08	509.422	80.4201	90.2995	chr1	211571568	211579161	7594	-	protein_coding	SLC30A1
ENSG00000241697.5	321.768	-2.5847	0.227035	-11.3846	4.9915e-30	3.74114e-28	-2.54304	0.227736	0.737944	0.990437	113.154	679.041	27.3592	28.2602	chr9	100473149	100577636	104488	+	protein_coding	TMEFF1
ENSG00000117868.16	4005.68	1.18986	0.10498	11.3341	8.89124e-30	6.64338e-28	1.17112	0.10557	-0.0517117	0.141137	5129.54	2248.95	363.494	130.716	chr7	158730995	158830253	99259	-	protein_coding	ESYT2
ENSG00000101782.15	3304.1	0.94577	0.0834664	11.3311	9.19957e-30	6.85254e-28	0.932652	0.0836288	0.025033	0.648641	4311.56	2238.03	134.977	112.621	chr18	23453287	23486603	33317	+	protein_coding	RIOK3
ENSG00000185022.12	2018	2.90558	0.256671	11.3203	1.04146e-29	7.7337e-28	2.85433	0.257442	0.0243266	0.643093	3242.69	432.644	327.086	166.018	chr22	38200767	38216507	15741	+	protein_coding	MAFF
ENSG00000090776.6	1287.84	2.76049	0.243864	11.3198	1.04704e-29	7.75129e-28	2.71345	0.244563	-0.0490198	0.151415	1452.16	214.361	121.617	77.1451	chrX	68829021	68842160	13140	+	protein_coding	EFNB1
ENSG00000169908.12	11692.2	3.72525	0.329236	11.3148	1.1084e-29	8.18045e-28	3.6493	0.33095	-0.00998281	0.380353	19054.9	1440.69	1232.11	893.558	chr3	149369022	149377692	8671	-	protein_coding	TM4SF1
ENSG00000205978.6	5270.79	1.47772	0.130658	11.3098	1.17361e-29	8.63533e-28	1.45432	0.131981	0.0376263	0.724425	7529.29	2703.47	153.177	294.434	chr14	24399003	24419283	20281	+	protein_coding	NYNRIN
ENSG00000177359.20	203.135	-5.28224	0.46749	-11.2992	1.32493e-29	9.71909e-28	-5.13629	0.46514	0.0703379	0.84411	10.2761	391.755	8.83161	128.173	chr12	31111652	31201235	89584	-	transcribed_unprocessed_pseudogene	AC024940.2
ENSG00000034053.14	465.434	-2.22912	0.19733	-11.2964	1.36747e-29	1.00008e-27	-2.1953	0.198391	-0.00833028	0.393035	164.282	770.595	25.9835	126.013	chr15	28884483	29118315	233833	+	protein_coding	APBA2
ENSG00000088305.18	1785.91	-2.33982	0.207303	-11.2869	1.5228e-29	1.11031e-27	-2.30355	0.208228	-0.000803478	0.450692	643.013	3255.26	19.2738	737.854	chr20	32762385	32809356	46972	+	protein_coding	DNMT3B
ENSG00000177189.14	4942.46	1.20206	0.106511	11.2858	1.54259e-29	1.12135e-27	1.18291	0.10714	-0.012326	0.362379	6025	2618.62	195.192	253.984	chrX	20149911	20267519	117609	-	protein_coding	RPS6KA3
ENSG00000139675.12	819.075	-1.64546	0.14593	-11.2757	1.73001e-29	1.25382e-27	-1.62005	0.147471	0.225185	0.952699	450.434	1409.17	20.6152	67.8627	chr13	52642425	52643796	1372	+	protein_coding	HNRNPA1L2
ENSG00000115594.12	2020.51	3.14107	0.278644	11.2727	1.7899e-29	1.29333e-27	3.0823	0.279677	-0.0167551	0.329345	2476.72	280.448	244.622	59.3464	chr2	102064544	102179874	115331	+	protein_coding	IL1R1
ENSG00000100842.13	265.812	-8.33245	0.739776	-11.2635	1.98769e-29	1.43197e-27	-7.86492	0.730964	0.0218215	0.626218	1.87085	603.492	1.69488	248.679	chr14	23356403	23365752	9350	-	protein_coding	EFS
ENSG00000065809.13	6758	-2.15042	0.191276	-11.2425	2.52219e-29	1.81163e-27	-2.11782	0.192462	-0.0211555	0.298612	3250.5	14431.2	332.245	3194.34	chr10	14518557	14774897	256341	-	protein_coding	FAM107B
ENSG00000144362.12	235.583	-2.56588	0.228331	-11.2375	2.66704e-29	1.90998e-27	-2.52361	0.229074	-0.00266285	0.436322	78.7725	462.419	13.0396	59.899	chr2	169694454	169701708	7255	+	protein_coding	PHOSPHO2
ENSG00000106992.19	893.316	1.54585	0.137632	11.2317	2.84808e-29	2.0336e-27	1.52132	0.139094	0.234331	0.954591	1213.53	415.796	59.1034	31.9659	chr9	127866486	127877675	11190	-	protein_coding	AK1
ENSG00000177133.11	180.309	-7.5063	0.66878	-11.2239	3.11353e-29	2.21658e-27	-7.14186	0.658894	0.00956633	0.532101	2.78601	382.182	1.95615	111.054	chr1	3059615	3068437	8823	-	lncRNA	PRDM16-DT
ENSG00000145391.13	2923.56	1.32455	0.118032	11.222	3.17904e-29	2.25656e-27	1.30294	0.119018	-0.0749297	0.0853213	4095.11	1635.18	278.832	107.441	chr4	139495941	139606699	110759	-	protein_coding	SETD7
ENSG00000169247.12	262.471	3.93444	0.350888	11.2128	3.52844e-29	2.49722e-27	3.85033	0.352673	0.0426774	0.749073	346.867	21.2041	98.2193	11.7911	chr5	148923639	149063163	139525	-	protein_coding	SH3TC2
ENSG00000184470.21	81.7211	5.77304	0.514941	11.2111	3.59857e-29	2.53941e-27	5.58849	0.510233	-0.0542267	0.133262	164.157	3.0907	34.6074	0.602287	chr22	19875517	19941820	66304	-	protein_coding	TXNRD2
ENSG00000142327.13	1780.17	1.19318	0.106477	11.206	3.81089e-29	2.6814e-27	1.17394	0.107095	-0.0165524	0.330598	2404.85	1051.21	16.2239	100.211	chr2	240565804	240581372	15569	+	protein_coding	RNPEPL1
ENSG00000170456.16	4882.28	-2.61348	0.233376	-11.1986	4.14336e-29	2.90686e-27	-2.56961	0.234109	0.0371057	0.72215	1533.9	9386.81	162.929	1290.98	chr12	31382226	31591136	208911	-	protein_coding	DENND5B
ENSG00000183715.13	211.398	-5.77694	0.516343	-11.1882	4.6584e-29	3.25872e-27	-5.59133	0.511592	-0.0270741	0.259773	8.86701	486.723	1.13644	291.723	chr11	132414977	133532519	1117543	-	protein_coding	OPCML
ENSG00000171310.11	1624.92	2.26499	0.202676	11.1754	5.37858e-29	3.75163e-27	2.22965	0.203729	-0.0334114	0.222623	2741.04	570.369	170.23	174.923	chr12	104455295	104762014	306720	+	protein_coding	CHST11
ENSG00000156398.13	221.427	-2.12147	0.189878	-11.1728	5.5388e-29	3.85226e-27	-2.08899	0.191129	0.0203975	0.61686	92.1933	402.039	6.45813	39.0695	chr10	102714538	102743492	28955	+	protein_coding	SFXN2
ENSG00000132321.17	313.145	-3.51224	0.314417	-11.1706	5.67695e-29	3.937e-27	-3.44095	0.315998	0.0396654	0.73432	61.426	703.204	17.8592	157.435	chr2	236324147	236507535	183389	-	protein_coding	IQCA1
ENSG00000138031.14	376.785	-2.35364	0.210835	-11.1634	6.16029e-29	4.25996e-27	-2.31621	0.211781	0.021348	0.623482	121.926	623.134	34.0921	88.5199	chr2	24819169	24919839	100671	-	protein_coding	ADCY3
ENSG00000065308.5	6871.87	1.50289	0.134696	11.1577	6.56872e-29	4.52941e-27	1.47853	0.136119	-0.0344936	0.21641	8095.48	2856.37	403.844	486.882	chr6	52497408	52577060	79653	-	protein_coding	TRAM2
ENSG00000100558.9	182.719	6.03292	0.540951	11.1524	6.96706e-29	4.7904e-27	5.82408	0.535002	-0.0179584	0.319731	261.18	4.21266	68.8801	3.84274	chr14	67386984	67412167	25184	-	protein_coding	PLEK2
ENSG00000099139.13	1585.51	1.71053	0.153383	11.152	7.00287e-29	4.80134e-27	1.6838	0.155	-0.0075455	0.398737	2672.36	816.538	26.4361	125.92	chr9	75890644	76362339	471696	+	protein_coding	PCSK5
ENSG00000130340.15	3699.06	1.35493	0.121557	11.1465	7.44822e-29	5.09222e-27	1.33254	0.122647	-0.0217879	0.294214	4965.15	1941.11	293.239	239.553	chr6	157700387	157945077	244691	+	protein_coding	SNX9
ENSG00000188707.6	193.752	-3.33087	0.299263	-11.1303	8.93666e-29	6.09258e-27	-3.2647	0.300611	0.0579966	0.81013	33.7347	344.207	9.68048	17.8533	chr7	150322639	150332721	10083	+	protein_coding	ZBED6CL
ENSG00000198589.13	2725.46	-1.11598	0.100389	-11.1165	1.04278e-28	7.08913e-27	-1.09815	0.100821	-0.0739406	0.0867531	1645.11	3565.58	82.1746	298.55	chr4	150264435	151015727	751293	-	protein_coding	LRBA
ENSG00000116679.16	5082.72	-1.90173	0.171475	-11.0904	1.39617e-28	9.46494e-27	-1.87231	0.173031	-0.034101	0.218941	2524.13	9431.43	241.43	1247.97	chr1	185296388	185317273	20886	-	protein_coding	IVNS1ABP
ENSG00000120278.16	11405.1	1.30028	0.1173	11.0851	1.4817e-28	1.00166e-26	1.27855	0.118251	-0.0358065	0.20966	17454.8	7087.31	1360.95	634.86	chr6	150599883	150843665	243783	+	protein_coding	PLEKHG1
ENSG00000249751.4	6807.67	1.52437	0.137614	11.0771	1.6196e-28	1.09183e-26	1.49939	0.139105	0.031134	0.688834	9800.06	3406.6	516.913	470.287	chr5	139448560	139462743	14184	-	protein_coding	ECSCR
ENSG00000022567.9	5736.85	-3.60859	0.326243	-11.0611	1.93808e-28	1.30288e-26	-3.53282	0.327978	-0.0377462	0.199356	1118.44	13642.7	327.268	155.922	chr8	141207166	141308305	101140	-	protein_coding	SLC45A4
ENSG00000099954.18	4137.87	-1.76566	0.159722	-11.0545	2.08427e-28	1.39727e-26	-1.73779	0.16138	-0.022672	0.288282	2168.8	7374.72	135.668	1105.13	chr22	17359949	17558149	198201	+	protein_coding	CECR2
ENSG00000173482.16	12159.3	1.60323	0.14504	11.0537	2.10359e-28	1.40632e-26	1.57721	0.146643	0.0378989	0.725704	17766.1	5847.7	1088.54	772.139	chr18	7566782	8406861	840080	+	protein_coding	PTPRM
ENSG00000118523.6	12204.3	3.74525	0.338865	11.0523	2.13606e-28	1.42408e-26	3.66495	0.340709	0.0372927	0.722942	15564.3	1160.58	3279.25	654.089	chr6	131948176	131951372	3197	-	protein_coding	CCN2
ENSG00000118900.14	3900.22	1.18341	0.10709	11.0506	2.17778e-28	1.4479e-26	1.16383	0.107705	0.00256954	0.477206	4937.56	2174.41	106.887	223.013	chr16	4846665	4882360	35696	+	protein_coding	UBN1
ENSG00000102024.18	8388.52	1.46369	0.132552	11.0424	2.38644e-28	1.58226e-26	1.4393	0.133942	-0.0146122	0.345683	9197.29	3334.91	161.324	470.549	chrX	115561174	115650861	89688	+	protein_coding	PLS3
ENSG00000198561.13	21600.1	0.983531	0.0891644	11.0305	2.72239e-28	1.80006e-26	0.968725	0.0893734	0.0177612	0.596686	30345.6	15347	561.684	1111.25	chr11	57753243	57819546	66304	+	protein_coding	CTNND1
ENSG00000078687.17	886.03	-1.58364	0.143576	-11.03	2.73871e-28	1.80591e-26	-1.55774	0.145169	0.0300252	0.681905	428.903	1284.75	43.0074	100.189	chr17	77959240	78108835	149596	+	protein_coding	TNRC6C
ENSG00000204282.4	1315.36	-1.76367	0.160015	-11.0219	2.99776e-28	1.97133e-26	-1.73566	0.161689	0.0481157	0.773568	629.004	2136.16	36.0646	335.842	chr17	78107398	78111799	4402	-	lncRNA	TNRC6C-AS1
ENSG00000127824.14	988.97	2.62506	0.238192	11.0208	3.03377e-28	1.98959e-26	2.57941	0.238966	-0.0900901	0.0646365	1261.53	204.816	180.739	50.5053	chr2	219249710	219278170	28461	-	protein_coding	TUBA4A
ENSG00000099725.14	3275.15	1.40324	0.127377	11.0165	3.18232e-28	2.08136e-26	1.37957	0.128634	0.00994518	0.535041	5059.05	1913.28	307.328	217.311	chrY	7273972	7381548	107577	+	protein_coding	PRKY
ENSG00000039560.14	7584.55	1.87292	0.170086	11.0116	3.35968e-28	2.19142e-26	1.84347	0.171705	0.0549477	0.799903	11676.6	3187.93	524.109	797.916	chr5	34656328	34832612	176285	+	protein_coding	RAI14
ENSG00000165475.15	548.056	2.16024	0.196665	10.9844	4.54401e-28	2.95593e-26	2.12584	0.197934	-9.08492e-05	0.456777	560.395	125.121	49.5496	25.5934	chr13	20403666	20525873	122208	-	protein_coding	CRYL1
ENSG00000106123.12	302.327	-8.41719	0.766841	-10.9764	4.96082e-28	3.2184e-26	-7.91399	0.757492	0.0114553	0.546445	1.70606	599.971	0.376105	180.1	chr7	142855061	142871094	16034	+	protein_coding	EPHB6
ENSG00000101577.9	3627.38	-1.73323	0.158003	-10.9696	5.35128e-28	3.46241e-26	-1.7053	0.159706	-0.00732337	0.400322	1934.77	6432.57	125.949	925.969	chr18	2916994	3013315	96322	-	protein_coding	LPIN2
ENSG00000168887.11	1358.3	-1.14937	0.104965	-10.95	6.64817e-28	4.29003e-26	-1.1302	0.105502	-0.0368854	0.203293	934.982	2074	55.3486	155.875	chr2	85605254	85612066	6813	-	protein_coding	C2orf68
ENSG00000205213.14	935.789	-3.02338	0.276595	-10.9307	8.22139e-28	5.29107e-26	-2.96463	0.277579	0.0422445	0.747335	262.078	2128.4	122.64	113.523	chr11	27365961	27472790	106830	-	protein_coding	LGR4
ENSG00000147027.4	465.055	-1.7477	0.159902	-10.9298	8.30574e-28	5.33113e-26	-1.71939	0.161624	0.000155831	0.458925	171.18	575.08	24.965	42.8167	chrX	34627075	34657285	30211	-	protein_coding	TMEM47
ENSG00000132481.7	488.09	2.19207	0.200586	10.9283	8.44051e-28	5.40327e-26	2.15665	0.201831	0.056834	0.806269	654.896	142.491	22.628	29.1819	chr17	75874164	75878581	4418	-	protein_coding	AC087289.1
ENSG00000256407.2	81.0617	3.74533	0.343275	10.9106	1.02582e-27	6.5495e-26	3.6629	0.345188	0.259105	0.958963	206.923	15.4181	17.3509	6.23432	chr1	54132686	54200073	67388	-	protein_coding	AL357673.1
ENSG00000196872.12	231.51	4.11439	0.377585	10.8966	1.19656e-27	7.61945e-26	4.01865	0.379381	0.0497746	0.780752	319.077	18.499	16.3007	9.36363	chr2	98793846	98936259	142414	-	protein_coding	KIAA1211L
ENSG00000067560.12	22372.4	0.969176	0.0889585	10.8947	1.22164e-27	7.75873e-26	0.954373	0.0891623	0.0459744	0.764721	28142.5	14375	93.5544	1176.74	chr3	49359145	49412998	53854	-	protein_coding	RHOA
ENSG00000139722.7	1318.96	1.07864	0.0990467	10.8902	1.28315e-27	8.12794e-26	1.06099	0.0994187	0.00893247	0.527371	1788.95	846.833	48.3993	62.4942	chr12	122865330	122896127	30798	-	protein_coding	VPS37B
ENSG00000175264.8	1733.92	3.15192	0.289537	10.8861	1.34298e-27	8.4847e-26	3.08852	0.290702	0.01399	0.567718	2858.63	322.545	419.087	157.499	chr11	45647689	45665622	17934	-	protein_coding	CHST1
ENSG00000067113.17	472.816	1.98777	0.182617	10.8849	1.36012e-27	8.57056e-26	1.95587	0.184173	0.0540934	0.797116	663.036	167.263	13.062	28.1142	chr5	55424854	55534969	110116	-	protein_coding	PLPP1
ENSG00000099860.9	555.96	3.03141	0.278522	10.8839	1.37527e-27	8.64343e-26	2.97189	0.279528	-0.016692	0.329626	619.487	75.3334	166.868	18.2321	chr19	2476122	2478259	2138	+	protein_coding	GADD45B
ENSG00000156103.16	3197.73	-2.49886	0.230261	-10.8523	1.94446e-27	1.2189e-25	-2.45538	0.231154	-0.0143727	0.347421	1042.06	5891.35	214.361	1020.83	chr8	88032011	88328025	296015	-	protein_coding	MMP16
ENSG00000173930.9	227.399	2.36717	0.218841	10.8168	2.86505e-27	1.79132e-25	2.32691	0.219884	-0.0387247	0.194472	400.611	77.6602	63.2866	10.8961	chr5	102233986	102296284	62299	-	protein_coding	SLCO4C1
ENSG00000100036.13	318.023	3.58898	0.33235	10.7988	3.48749e-27	2.17486e-25	3.51008	0.334186	0.0508008	0.784332	375.799	31.1374	33.9411	18.2264	chr22	30635781	30669016	33236	+	protein_coding	SLC35E4
ENSG00000171552.13	3187.18	1.8376	0.170277	10.7918	3.76351e-27	2.34094e-25	1.80737	0.172032	0.0551202	0.800516	4282.05	1198.17	441.694	201.42	chr20	31664452	31723989	59538	-	protein_coding	BCL2L1
ENSG00000138411.13	3385.08	3.47568	0.322286	10.7845	4.07597e-27	2.52878e-25	3.40036	0.323983	-0.0253483	0.270666	5747.44	516.304	652.918	200.011	chr2	196189099	196593684	404586	-	protein_coding	HECW2
ENSG00000222009.8	712.319	2.03149	0.188441	10.7805	4.25471e-27	2.6329e-25	1.9982	0.189989	0.00198048	0.472527	1164.39	284.65	99.1434	79.5026	chr1	44808482	44815585	7104	+	protein_coding	BTBD19
ENSG00000152518.8	4123.83	1.63361	0.151594	10.7763	4.45587e-27	2.74844e-25	1.60584	0.153354	-0.0595361	0.11654	5682.66	1831.21	427.116	251.344	chr2	43222402	43226606	4205	-	protein_coding	ZFP36L2
ENSG00000162981.14	211.687	2.92877	0.271784	10.7761	4.46419e-27	2.74844e-25	2.87141	0.272714	-0.0361318	0.207384	412.02	53.8864	94.9333	14.3958	chr2	14632700	14650814	18115	+	protein_coding	LRATD1
ENSG00000151929.9	1702.36	1.54514	0.143602	10.7599	5.3249e-27	3.27e-25	1.51835	0.145263	-0.00924793	0.38626	2466.91	845.416	97.7313	145.75	chr10	119651370	119677819	26450	+	protein_coding	BAG3
ENSG00000198682.13	1417.92	1.84171	0.171288	10.7521	5.79192e-27	3.54777e-25	1.81119	0.173061	-0.0347957	0.214697	1320.42	368.66	76.6276	58.7515	chr10	87659613	87747705	88093	+	protein_coding	PAPSS2
ENSG00000171227.7	781.109	1.99954	0.185977	10.7515	5.82755e-27	3.56056e-25	1.96661	0.187582	0.0310204	0.688272	1326.9	331.741	94.8067	69.9795	chr2	119429901	119438504	8604	+	protein_coding	TMEM37
ENSG00000011028.14	3723.4	-5.61141	0.522011	-10.7496	5.95192e-27	3.62736e-25	-5.42467	0.517639	-0.0504322	0.14556	182.384	8917.24	74.4172	2660.84	chr17	62627670	62693597	65928	+	protein_coding	AC080038.1
ENSG00000107984.10	737.231	-5.79623	0.539941	-10.7349	6.97747e-27	4.24167e-25	-5.59309	0.534576	-0.0440805	0.171972	34.2898	1895.05	10.892	984.238	chr10	52314281	52318042	3762	+	protein_coding	DKK1
ENSG00000117266.15	274.614	-4.42555	0.412731	-10.7226	7.97316e-27	4.83478e-25	-4.31345	0.413944	0.00588478	0.503567	27.2042	575.592	6.66117	185.206	chr1	205504595	205532793	28199	+	protein_coding	CDK18
ENSG00000161649.13	216.368	-4.6955	0.438054	-10.719	8.28937e-27	5.01393e-25	-4.56998	0.438302	-0.0182049	0.317865	11.5886	300.539	4.51881	115.747	chr17	43847148	43863639	16492	+	protein_coding	CD300LG
ENSG00000108960.9	2254.47	-1.51021	0.141224	-10.6937	1.0895e-26	6.5735e-25	-1.48352	0.142852	0.0593393	0.814272	1250.75	3562.81	152.37	433.025	chr17	55392622	55421924	29303	-	protein_coding	MMD
ENSG00000110090.13	2304.73	5.33098	0.49867	10.6904	1.12889e-26	6.79417e-25	5.16431	0.495769	-0.0321623	0.229066	2250.9	55.9447	196.935	18.4056	chr11	68754620	68844410	89791	-	protein_coding	CPT1A
ENSG00000104689.9	1083.21	2.04598	0.191421	10.6884	1.1538e-26	6.92681e-25	2.01182	0.192993	-0.0109138	0.372478	1531.76	371.311	95.6875	95.2867	chr8	23190452	23225126	34675	-	protein_coding	TNFRSF10A
ENSG00000125810.10	66812.4	1.98111	0.185557	10.6765	1.31057e-26	7.84845e-25	1.94801	0.187226	0.0158203	0.581959	92640.1	23465	4896.73	4485.48	chr20	23079360	23086324	6965	-	protein_coding	CD93
ENSG00000106537.8	1479.85	-1.76946	0.165887	-10.6667	1.45712e-26	8.70452e-25	-1.7394	0.167741	-0.00507633	0.416993	824.837	2812.09	7.25323	147.868	chr7	16753755	16784536	30782	+	protein_coding	TSPAN13
ENSG00000155760.2	164.589	-3.36338	0.315349	-10.6656	1.47465e-26	8.78747e-25	-3.29016	0.316928	0.0211837	0.622382	26.2623	270.478	7.68373	20.0173	chr2	202034587	202038445	3859	+	protein_coding	FZD7
ENSG00000167680.16	3173.18	3.03248	0.28441	10.6623	1.52719e-26	9.07811e-25	2.97041	0.285487	-0.033674	0.220986	4937.77	603.218	123.832	283.511	chr19	4542593	4559684	17092	-	protein_coding	SEMA6B
ENSG00000253649.5	83.4406	-5.97017	0.560061	-10.6599	1.56831e-26	9.29965e-25	-5.74802	0.553692	-0.0101916	0.378564	3.98526	225.178	2.81509	64.9659	chr8	10482878	10547585	64708	-	protein_coding	PRSS51
ENSG00000071246.11	23933.5	1.87762	0.176691	10.6266	2.24138e-26	1.32582e-24	1.84583	0.178503	0.0224049	0.630181	39037.3	10623.5	3560.71	1980.21	chr14	76761468	76783015	21548	+	protein_coding	VASH1
ENSG00000169504.15	11451.9	1.1711	0.110341	10.6135	2.5797e-26	1.52221e-24	1.15017	0.110994	0.0099066	0.534709	13222.5	5871.81	419.622	229.7	chr1	24745382	24844321	98940	+	protein_coding	CLIC4
ENSG00000022556.16	739.563	-1.73781	0.163813	-10.6085	2.72192e-26	1.60222e-24	-1.70781	0.165704	-0.0784937	0.0799008	346.143	1154.85	12.858	160.557	chr19	54953130	55001142	48013	+	protein_coding	NLRP2
ENSG00000035862.12	7012.54	2.06987	0.195378	10.5941	3.17232e-26	1.86279e-24	2.03463	0.196961	-0.0251758	0.271842	6818.63	1623.89	463.659	301.761	chr17	78852977	78925387	72411	-	protein_coding	TIMP2
ENSG00000129422.14	6621.2	2.61953	0.247488	10.5845	3.518e-26	2.06076e-24	2.57015	0.248391	0.0283616	0.670527	6023.99	980.149	996.19	161.643	chr8	17643795	17800917	157123	-	protein_coding	MTUS1
ENSG00000131477.11	4575.22	1.8216	0.172114	10.5837	3.547e-26	2.07272e-24	1.79034	0.173992	0.00527247	0.498351	8461.74	2394.05	463.343	329.642	chr17	42758447	42763041	4595	+	protein_coding	RAMP2
ENSG00000072163.19	632.053	3.76555	0.355849	10.5819	3.61712e-26	2.10399e-24	3.6771	0.357949	-0.0372873	0.201324	395.007	29.325	44.2364	7.01475	chr2	127638381	127681786	43406	-	protein_coding	LIMS2
ENSG00000249816.7	106.721	-2.5122	0.237407	-10.5818	3.61796e-26	2.10399e-24	-2.46604	0.238377	0.0323315	0.695431	50.5666	287.499	6.95315	18.2425	chr8	124823702	124962531	138830	+	lncRNA	LINC00964
ENSG00000121898.13	1225	6.17718	0.583931	10.5786	3.74473e-26	2.17248e-24	5.93086	0.576384	0.00862871	0.524814	2381.54	32.8508	667.731	29.1851	chr10	123706207	123940267	234061	-	protein_coding	CPXM2
ENSG00000196581.10	140.887	6.79317	0.643232	10.561	4.51819e-26	2.61492e-24	6.47637	0.633009	-0.0218219	0.29383	352.379	3.53375	121.306	2.43205	chr1	4654732	4792534	137803	+	protein_coding	AJAP1
ENSG00000141682.11	394.245	3.0743	0.291133	10.5598	4.57667e-26	2.64243e-24	3.00957	0.292298	0.00415008	0.4893	528.522	62.9754	36.5952	18.8381	chr18	59899948	59904306	4359	+	protein_coding	PMAIP1
ENSG00000171914.16	2212.85	-2.128	0.20166	-10.5524	4.95196e-26	2.85228e-24	-2.09131	0.203172	-0.0510147	0.143515	885.747	3869.57	96.1357	1058.5	chr15	62390526	62844631	454106	+	protein_coding	TLN2
ENSG00000148841.17	1752.06	1.50505	0.14282	10.5381	5.76585e-26	3.31317e-24	1.47762	0.144509	-0.00689229	0.403723	2320.9	817.641	355.533	53.6449	chr10	104309698	104338465	28768	-	protein_coding	ITPRIP
ENSG00000286219.1	269.58	-4.12269	0.392019	-10.5166	7.24772e-26	4.15478e-24	-4.01942	0.39401	0.327775	0.968193	38.5671	617.375	24.8928	217.322	chr1	149390614	149468030	77417	+	protein_coding	AC242843.1
ENSG00000213626.13	2098.48	1.63232	0.155223	10.516	7.29298e-26	4.17083e-24	1.60311	0.157118	-0.00426888	0.423947	3995.81	1288.8	387.822	136.543	chr2	30231534	30323730	92197	+	protein_coding	LBH
ENSG00000186994.11	1934.02	3.02149	0.287496	10.5097	7.79713e-26	4.44861e-24	2.95796	0.28861	0.0135056	0.563729	3202.49	394.305	105.422	72.2394	chr19	8322584	8343262	20679	-	protein_coding	KANK3
ENSG00000177337.8	168.084	3.86026	0.367351	10.5084	7.90502e-26	4.49952e-24	3.76707	0.369521	0.0559886	0.80384	313.324	21.489	69.141	10.6418	chr18	3593732	3598363	4632	+	lncRNA	DLGAP1-AS1
ENSG00000109436.8	3307.53	1.25731	0.119861	10.4898	9.62375e-26	5.46493e-24	1.23389	0.120825	-0.048363	0.153998	4548.6	1902.92	272.793	259.443	chr4	140620782	140756385	135604	-	protein_coding	TBC1D9
ENSG00000267519.6	1812.12	2.00125	0.190812	10.4881	9.80009e-26	5.552e-24	1.96654	0.192554	-0.0333264	0.223032	2209.56	551.927	290.088	41.6463	chr19	13823880	13842928	19049	-	lncRNA	AC020916.1
ENSG00000066654.14	1386.37	-1.36712	0.13038	-10.4857	1.00552e-25	5.68316e-24	-1.34155	0.131718	0.0511383	0.785585	681.749	1758.67	73.7474	90.6977	chr16	20702816	20742084	39269	-	protein_coding	THUMPD1
ENSG00000154822.18	606.674	1.37999	0.132013	10.4535	1.41267e-25	7.96574e-24	1.35404	0.133404	-0.0288656	0.249444	843.782	324.116	39.5522	19.3299	chr3	16802651	17090604	287954	+	protein_coding	PLCL2
ENSG00000178904.19	3432.87	-1.37977	0.13201	-10.452	1.43542e-25	8.07514e-24	-1.3538	0.133402	0.00827399	0.522513	2080.71	5413.88	188.273	495.969	chr19	32405543	32485895	80353	+	protein_coding	DPY19L3
ENSG00000143061.17	777.074	-2.26406	0.21679	-10.4436	1.56829e-25	8.80209e-24	-2.22346	0.218132	0.0279708	0.667894	307.939	1479.22	22.4418	206.877	chr1	116574399	116667755	93357	-	protein_coding	IGSF3
ENSG00000157557.13	4739.9	1.80655	0.1735	10.4124	2.17709e-25	1.21907e-23	1.77442	0.175487	-0.0130976	0.356217	6803.98	1945.09	560.127	497.514	chr21	38805183	38824955	19773	+	protein_coding	ETS2
ENSG00000213145.9	141.919	5.67399	0.545043	10.4102	2.22819e-25	1.2448e-23	5.46941	0.539968	0.075752	0.855002	114.271	2.53762	14.3802	1.42282	chr14	105486317	105488947	2631	+	protein_coding	CRIP1
ENSG00000148677.6	5123.02	3.64876	0.35152	10.38	3.05863e-25	1.70478e-23	3.56111	0.353644	-0.0296847	0.244509	10692.7	852.439	2211.29	426.451	chr10	90912096	90921276	9181	-	protein_coding	ANKRD1
ENSG00000137868.19	127.545	-6.80464	0.655905	-10.3744	3.24111e-25	1.80233e-23	-6.47529	0.645114	-0.0742941	0.0862673	2.1531	256.933	2.02992	87.2356	chr15	74179466	74212267	32802	-	protein_coding	STRA6
ENSG00000079102.16	2381.59	-1.83595	0.176993	-10.373	3.29094e-25	1.82583e-23	-1.80314	0.178987	0.0124503	0.554192	941.216	3359.78	48.2311	319.13	chr8	91954967	92103286	148320	-	protein_coding	RUNX1T1
ENSG00000120594.17	2820.72	-3.40516	0.328475	-10.3666	3.51893e-25	1.94784e-23	-3.32611	0.330261	-0.000164047	0.456317	592.051	6273.49	106.836	507.133	chr10	19816239	20289856	473618	+	protein_coding	PLXDC2
ENSG00000165025.15	242.212	-4.95109	0.477746	-10.3634	3.63662e-25	2.00838e-23	-4.80105	0.476813	0.0162724	0.585641	19.7153	609.409	6.38057	182.044	chr9	90801787	90898549	96763	+	protein_coding	SYK
ENSG00000076706.17	18792.6	2.41997	0.233584	10.3602	3.76341e-25	2.07365e-23	2.3745	0.234736	-0.00552713	0.413541	23263	4346.93	780.48	1325.77	chr11	119308529	119321521	12993	-	protein_coding	AP002956.1
ENSG00000159871.15	179.056	5.10461	0.492823	10.3579	3.85404e-25	2.11876e-23	4.94396	0.491045	-0.00178052	0.442893	122.033	3.58217	32.9982	3.21352	chr19	43785874	43827206	41333	-	protein_coding	LYPD5
ENSG00000173039.19	2344.59	0.942926	0.0912712	10.331	5.10114e-25	2.79798e-23	0.927212	0.0914939	-0.0032458	0.431439	2907.93	1512.45	52.9185	79.1117	chr11	65653597	65663090	9494	-	protein_coding	RELA
ENSG00000065054.14	3108.56	1.84406	0.178662	10.3215	5.63313e-25	3.08276e-23	1.81079	0.180682	0.0460896	0.765156	4759	1325.61	153.931	63.3712	chr16	2025356	2039026	13671	+	protein_coding	SLC9A3R2
ENSG00000159023.21	1830.47	-2.77685	0.269129	-10.3179	5.84832e-25	3.1908e-23	-2.71956	0.27011	0.00747041	0.516888	457.289	3134.32	45.3822	576.122	chr1	28887091	29120046	232956	+	protein_coding	EPB41
ENSG00000198691.13	768.327	-3.54579	0.343659	-10.3178	5.85699e-25	3.1908e-23	-3.46086	0.345692	-0.0141346	0.348725	154.81	1797.62	63.3659	388.49	chr1	93992834	94121148	128315	-	protein_coding	ABCA4
ENSG00000171223.6	5502.59	2.42374	0.235003	10.3137	6.11233e-25	3.32241e-23	2.37774	0.236169	0.0319976	0.69336	9669.3	1801.95	399.186	532.726	chr19	12791486	12793315	1830	+	protein_coding	JUNB
ENSG00000107819.13	2671.32	3.46065	0.335813	10.3053	6.66775e-25	3.61617e-23	3.37863	0.337722	-0.0107141	0.374626	4194.15	380.894	271.663	231.196	chr10	101031234	101041244	10011	+	protein_coding	SFXN3
ENSG00000165895.19	1590	-2.19263	0.212864	-10.3006	7.00017e-25	3.78794e-23	-2.15259	0.214396	0.0592926	0.814093	566.822	2586.09	122.366	520.502	chr11	100687288	100993941	306654	+	protein_coding	ARHGAP42
ENSG00000136603.14	2486.22	2.08349	0.202309	10.2985	7.15328e-25	3.86213e-23	2.04584	0.20403	0.0203307	0.616195	4236.05	999.594	204.232	260.041	chr3	170357678	170396835	39158	+	protein_coding	SKIL
ENSG00000173705.9	204.082	-3.09711	0.301334	-10.278	8.85515e-25	4.77032e-23	-3.02792	0.302638	-0.0206515	0.301552	46.2053	391.421	24.1748	67.8281	chr3	33150043	33218810	68768	-	protein_coding	SUSD5
ENSG00000175155.9	1815.85	2.02247	0.196849	10.2742	9.20933e-25	4.95007e-23	1.98584	0.198683	-0.0295581	0.245251	3137.5	772.033	184.38	227.787	chr17	59331655	59401729	70075	+	protein_coding	YPEL2
ENSG00000066322.15	2455.03	1.46558	0.142719	10.2689	9.72837e-25	5.21743e-23	1.43724	0.144444	-0.0386762	0.194728	3343.8	1210.78	78.3821	24.4942	chr1	43363398	43368074	4677	-	protein_coding	ELOVL1
ENSG00000115486.12	3842.66	-1.29192	0.125992	-10.254	1.13564e-24	6.07703e-23	-1.26664	0.127148	0.0219824	0.627292	2727.84	6678.72	353.961	492.226	chr2	85544720	85561547	16828	-	protein_coding	GGCX
ENSG00000285816.1	489.843	1.64766	0.161102	10.2275	1.49358e-24	7.9748e-23	1.61651	0.163179	0.788028	0.991844	612.809	195.619	62.7434	29.7882	chr11	65261928	65326543	64616	+	protein_coding	AP000944.2
ENSG00000017483.15	124.889	-6.16554	0.603529	-10.2158	1.68438e-24	8.97368e-23	-5.90311	0.595332	0.0413828	0.743218	5.29843	374.277	3.13624	141.846	chrX	48458537	48470260	11724	-	protein_coding	SLC38A5
ENSG00000248323.7	139.21	5.11591	0.501152	10.2083	1.82036e-24	9.67679e-23	4.94966	0.499269	-0.025543	0.269183	231.515	6.7081	63.6532	5.01105	chr5	91054834	91314547	259714	-	lncRNA	LUCAT1
ENSG00000134954.14	22216.1	1.12016	0.109744	10.207	1.84526e-24	9.78759e-23	1.09889	0.110311	0.0307024	0.686252	35426.3	16297.4	1704.33	1343.33	chr11	128458761	128587558	128798	-	protein_coding	ETS1
ENSG00000263155.6	1461.95	1.60943	0.158017	10.1852	2.31e-24	1.22258e-22	1.57853	0.160079	0.0433573	0.753471	2032.04	666.106	72.0632	96.4114	chr15	57591904	57685364	93461	+	protein_coding	MYZAP
ENSG00000170027.7	10779.7	0.911743	0.0895577	10.1805	2.42289e-24	1.27952e-22	0.896469	0.0897776	0.0281925	0.669351	14667.9	7796.51	239.856	312.468	chr7	76326799	76358991	32193	-	protein_coding	YWHAG
ENSG00000206560.11	3843.86	1.29164	0.12702	10.1688	2.7325e-24	1.43987e-22	1.26594	0.128203	-0.00975699	0.382194	4115.06	1681.05	61.2857	223.605	chr3	15667236	15859771	192536	-	protein_coding	ANKRD28
ENSG00000103966.11	9728.52	1.59802	0.157196	10.1658	2.81892e-24	1.48217e-22	1.56715	0.159254	-0.0186559	0.315103	12921	4268.23	602.918	878.676	chr15	41895933	41972557	76625	-	protein_coding	EHD4
ENSG00000166170.9	2056.78	1.10236	0.108459	10.1638	2.8755e-24	1.50864e-22	1.08141	0.108981	-0.015385	0.339342	2918.78	1359.23	194.176	45.6409	chr14	103556544	103562831	6288	-	protein_coding	BAG5
ENSG00000168477.19	2486.14	3.21768	0.316999	10.1504	3.29859e-24	1.72686e-22	3.14223	0.318558	-0.00522688	0.415919	5733.41	618.006	1019.6	275.237	chr6	32041153	32115334	74182	-	protein_coding	TNXB
ENSG00000163697.17	4369.39	2.00075	0.197137	10.149	3.34657e-24	1.74818e-22	1.96359	0.199083	-0.00764069	0.398021	6890.39	1721.78	790.86	520.781	chr4	40810027	41216714	406688	-	protein_coding	APBB2
ENSG00000177426.20	1095.82	1.73283	0.17076	10.1478	3.3906e-24	1.76736e-22	1.69999	0.172932	0.0342839	0.706476	1562.7	470.134	78.929	78.9868	chr18	3411608	3459978	48371	+	protein_coding	TGIF1
ENSG00000134470.21	179.191	4.18741	0.412919	10.141	3.63335e-24	1.88981e-22	4.07327	0.415034	0.011632	0.548183	184.2	10.2873	28.017	2.46124	chr10	5943639	5978187	34549	-	protein_coding	IL15RA
ENSG00000198208.11	398.974	2.92414	0.288366	10.1404	3.65621e-24	1.89761e-22	2.85947	0.289505	-0.00913954	0.387052	569.483	75.2089	70.6373	29.0668	chr14	74903954	74923396	19443	-	protein_coding	RPS6KL1
ENSG00000205060.11	1794.17	-0.994362	0.0980758	-10.1387	3.71995e-24	1.92655e-22	-0.976502	0.0983681	0.0144054	0.570632	1214.89	2419.67	89.7553	58.8904	chr7	134289332	134316930	27599	-	protein_coding	SLC35B4
ENSG00000099785.10	967.486	1.3274	0.130948	10.1368	3.79161e-24	1.95946e-22	1.30078	0.132277	-0.00574242	0.412237	1388.87	553.218	152.147	43.9714	chr19	8413270	8439017	25748	+	protein_coding	MARCH2
ENSG00000214357.8	2536.17	5.73781	0.566057	10.1365	3.80669e-24	1.96305e-22	5.51601	0.560259	-0.0469212	0.159776	1972.65	36.9725	245.345	12.6731	chr5	172641266	172691540	50275	+	protein_coding	NEURL1B
ENSG00000114698.15	951.409	-2.20538	0.217755	-10.1278	4.15873e-24	2.14002e-22	-2.1636	0.219359	-0.0576937	0.122267	282.562	1305.03	48.6977	183.751	chr3	146192335	146251179	58845	-	protein_coding	PLSCR4
ENSG00000151012.13	3427.1	5.04326	0.498634	10.1141	4.78168e-24	2.45534e-22	4.87918	0.49716	-0.00250159	0.437677	3335.48	101.165	884.873	8.66878	chr4	138164097	138242349	78253	-	protein_coding	SLC7A11
ENSG00000049130.16	3131.92	2.10498	0.208307	10.1052	5.23943e-24	2.68468e-22	2.06535	0.210106	-0.0206032	0.301884	4884	1135.32	184.181	345.581	chr12	88492793	88580851	88059	-	protein_coding	KITLG
ENSG00000145476.16	419.123	-2.46154	0.243728	-10.0996	5.54941e-24	2.83749e-22	-2.41236	0.244942	-0.0501734	0.14666	131.966	727.306	15.0023	237.432	chr4	186191567	186213463	21897	+	protein_coding	CYP4V2
ENSG00000187772.8	2086.16	-2.17898	0.21578	-10.0982	5.62765e-24	2.86979e-22	-2.13759	0.217448	-0.00726786	0.40068	770.119	3487.54	122.642	453.968	chr6	104936616	105083332	146717	+	protein_coding	LIN28B
ENSG00000277586.2	121.823	4.83615	0.47892	10.098	5.63636e-24	2.86979e-22	4.68566	0.478611	0.0129695	0.559485	267.711	9.48195	68.4225	2.43348	chr8	24950955	24957110	6156	-	protein_coding	NEFL
ENSG00000198951.11	1326.39	1.5667	0.155165	10.097	5.69534e-24	2.89371e-22	1.53584	0.157213	0.019706	0.611899	1598.52	539.499	45.8918	89.8633	chr22	42058354	42070842	12489	-	protein_coding	NAGA
ENSG00000123143.12	4960.15	0.764849	0.0757874	10.092	5.99153e-24	3.03781e-22	0.753233	0.0760711	0.0490228	0.777173	5954.51	3504.2	12.0815	73.854	chr19	14433053	14471867	38815	+	protein_coding	PKN1
ENSG00000174282.12	2205.53	1.05045	0.104115	10.0893	6.16131e-24	3.11734e-22	1.03072	0.104516	-0.0268492	0.261231	2768.6	1336.62	162.595	108.637	chr17	7459366	7484263	24898	-	protein_coding	ZBTB4
ENSG00000070526.15	775.238	6.32909	0.627392	10.0879	6.24746e-24	3.15431e-22	6.04121	0.618013	0.007027	0.51295	2290.77	27.9108	362.119	16.8668	chr17	76624761	76643786	19026	-	protein_coding	ST6GALNAC1
ENSG00000169255.15	522.253	-2.03924	0.202355	-10.0775	6.94652e-24	3.49994e-22	-2.00076	0.204286	0.0537042	0.795965	181.201	745.515	45.7494	135.583	chr3	161083883	161105411	21529	-	protein_coding	B3GALNT1
ENSG00000173210.19	3238.09	2.36272	0.234474	10.0767	7.00551e-24	3.52231e-22	2.31627	0.235836	-0.00784847	0.396282	3609.91	701.801	233.907	158.116	chr5	149141483	149260542	119060	+	protein_coding	ABLIM3
ENSG00000259439.2	439.172	-8.50032	0.843818	-10.0736	7.22523e-24	3.62523e-22	-7.89319	0.831439	0.01115	0.544169	2.22973	810.02	1.95237	352.519	chr2	44921077	44939199	18123	-	lncRNA	LINC01833
ENSG00000145284.12	535.092	3.45483	0.343439	10.0595	8.33942e-24	4.17559e-22	3.36892	0.345475	0.0101352	0.53678	406.246	36.9125	70.2053	12.1126	chr4	82629539	82798796	169258	-	protein_coding	SCD5
ENSG00000146197.9	414.131	-2.75459	0.274374	-10.0396	1.02129e-23	5.10304e-22	-2.69485	0.275454	-0.0418744	0.181432	116.273	784.505	19.2738	134.413	chr6	35213956	35253079	39124	+	protein_coding	SCUBE3
ENSG00000120217.14	489.662	3.24213	0.323125	10.0337	1.08419e-23	5.40615e-22	3.16396	0.324785	0.00228976	0.475007	122.129	12.9205	34.3952	2.86875	chr9	5450503	5470566	20064	+	protein_coding	CD274
ENSG00000214776.12	395.192	-2.25586	0.224914	-10.0299	1.12675e-23	5.60085e-22	-2.21193	0.226482	0.115129	0.90504	126.176	603.922	22.9259	86.5678	chr12	9480608	9576275	95668	+	transcribed_unprocessed_pseudogene	AC092821.1
ENSG00000168497.5	3442.22	4.94359	0.492892	10.0298	1.12788e-23	5.60085e-22	4.78378	0.491992	0.0307724	0.686635	2573.4	83.6643	101.736	49.424	chr2	191834310	191847088	12779	-	protein_coding	CAVIN2
ENSG00000137878.17	745.469	2.2763	0.227148	10.0212	1.23002e-23	6.09555e-22	2.23175	0.228685	0.223451	0.952264	1096.89	226.393	221.082	42.5777	chr15	57591908	57714745	122838	+	protein_coding	GCOM1
ENSG00000179348.11	1802.45	-2.51527	0.251264	-10.0105	1.37075e-23	6.77905e-22	-2.46346	0.252459	0.002649	0.477922	542.313	3100.7	46.0441	326.163	chr3	128479427	128493185	13759	-	protein_coding	GATA2
ENSG00000270547.6	357.251	3.9588	0.395581	10.0075	1.41209e-23	6.96918e-22	3.85172	0.398064	0.00196576	0.472399	214.088	13.5605	76.5397	6.03193	chr9	13406380	13488125	81746	-	lncRNA	LINC01235
ENSG00000175556.16	229.322	-2.16885	0.21675	-10.0062	1.4313e-23	7.04957e-22	-2.12691	0.218493	-0.0375661	0.200174	87.2344	391.911	11.1259	48.3866	chrX	118974614	119018355	43742	+	protein_coding	LONRF3
ENSG00000166741.7	773.118	3.35412	0.335276	10.004	1.46292e-23	7.19066e-22	3.27115	0.337161	-0.0434039	0.17458	623.258	62.7561	61.3569	36.757	chr11	114257787	114313285	55499	+	protein_coding	NNMT
ENSG00000174640.13	2927.98	6.33153	0.63333	9.99721	1.56748e-23	7.68893e-22	6.03826	0.623714	-0.00252863	0.437498	3161.59	39.2264	576.615	17.1418	chr3	133928145	134052184	124040	-	protein_coding	SLCO2A1
ENSG00000142867.14	2272.01	2.10978	0.211053	9.99645	1.57951e-23	7.73222e-22	2.06913	0.212912	-0.0105573	0.375802	2931.9	679.55	69.692	250.507	chr1	85265776	85276632	10857	-	protein_coding	BCL10
ENSG00000122824.11	419.253	2.4727	0.247488	9.9912	1.66561e-23	8.1372e-22	2.42206	0.248739	0.00526522	0.498274	852.839	153.53	202.829	36.9327	chrX	51332231	51337525	5295	+	protein_coding	NUDT10
ENSG00000154188.10	378.107	-4.58587	0.459095	-9.98894	1.70395e-23	8.30772e-22	-4.44745	0.460036	0.0378473	0.725576	32.4259	780.331	9.3894	257.593	chr8	107249482	107498055	248574	-	protein_coding	ANGPT1
ENSG00000167775.11	496.854	2.00984	0.201665	9.96621	2.1424e-23	1.04243e-21	1.97106	0.203719	-0.0298239	0.243589	645.749	160.405	74.4634	15.5703	chr19	8302127	8308358	6232	-	protein_coding	CD320
ENSG00000089327.14	1909.14	1.66221	0.166858	9.96184	2.23871e-23	1.0871e-21	1.62909	0.169123	-0.0160378	0.334407	2792.73	882.417	303.839	65.2675	chr19	35154730	35169883	15154	+	protein_coding	FXYD5
ENSG00000144118.14	14658.3	-1.20221	0.120745	-9.95656	2.36099e-23	1.14418e-21	-1.17757	0.121646	0.00808688	0.521209	10056.2	23138.5	741.947	2776.6	chr2	120240064	120294710	54647	+	protein_coding	RALB
ENSG00000132357.14	1000.8	1.8687	0.187756	9.95282	2.45131e-23	1.18557e-21	1.83239	0.190006	-0.0067656	0.404643	1183.96	324.305	57.8333	74.8226	chr5	40841308	40860175	18868	+	protein_coding	CARD6
ENSG00000112902.12	6780.7	-5.04226	0.507424	-9.93698	2.8742e-23	1.38732e-21	-4.87228	0.505929	-0.00109618	0.447956	526.088	17335.6	119.251	2640.58	chr5	9035033	9546075	511043	-	protein_coding	SEMA5A
ENSG00000141524.15	2959.66	-1.50406	0.151379	-9.93573	2.91029e-23	1.40194e-21	-1.47311	0.153385	0.0389134	0.730741	1710.74	4851.85	114.827	415.676	chr17	78110458	78132407	21950	-	protein_coding	TMC6
ENSG00000137693.14	3792.5	-1.81204	0.182493	-9.92938	3.10172e-23	1.49117e-21	-1.77647	0.184802	-0.0057872	0.412007	1929.24	6774.3	203.688	54.9613	chr11	102110447	102233424	122978	+	protein_coding	YAP1
ENSG00000117643.14	1179.44	2.10063	0.211635	9.9257	3.2183e-23	1.54414e-21	2.05958	0.213558	0.0124955	0.554652	1820.83	424.682	186.888	107.501	chr1	25617468	25786207	168740	+	protein_coding	MAN1C1
ENSG00000255112.2	3128.86	1.15283	0.116238	9.91777	3.48453e-23	1.66857e-21	1.12935	0.116965	-0.0390686	0.193066	4111.17	1848.65	200.873	219.065	chr18	11851396	11854449	3054	+	protein_coding	CHMP1B
ENSG00000143341.12	3266.07	-3.46986	0.35041	-9.90231	4.06754e-23	1.94388e-21	-3.38058	0.352567	0.0164711	0.586996	645.32	7140.22	238.78	1393.61	chr1	185734391	186190949	456559	+	protein_coding	HMCN1
ENSG00000109787.13	5634.32	1.25598	0.127044	9.88613	4.78159e-23	2.28061e-21	1.22961	0.128179	0.00351585	0.484365	8066.97	3377.54	371.041	515.204	chr4	38664197	38701517	37321	+	protein_coding	KLF3
ENSG00000135144.7	301.887	-3.08907	0.312594	-9.88206	4.97973e-23	2.37043e-21	-3.0145	0.314059	-0.0242186	0.277748	88.4839	749.208	42.1254	110.726	chr12	113056709	113098028	41320	+	protein_coding	DTX1
ENSG00000163554.14	278.014	3.04462	0.308114	9.88146	5.00959e-23	2.37995e-21	2.97179	0.309511	0.011738	0.549027	455.933	54.6666	189.238	5.36748	chr1	158610706	158686715	76010	-	protein_coding	SPTA1
ENSG00000174059.16	26040.8	1.56106	0.158038	9.87776	5.19841e-23	2.4648e-21	1.52884	0.160213	0.00786798	0.5197	40233.6	13635.1	7302.82	1906.11	chr1	207880972	207911402	30431	-	protein_coding	CD34
ENSG00000162434.12	12460.9	1.18732	0.120273	9.87184	5.51454e-23	2.60957e-21	1.16266	0.121138	-0.000842194	0.450385	15826.3	6949.35	464.358	924.698	chr1	64833229	64966549	133321	-	protein_coding	JAK1
ENSG00000123908.12	4751.17	1.04319	0.105698	9.86952	5.64318e-23	2.66522e-21	1.02279	0.10611	-0.0166095	0.330291	6760.89	3280.68	338.577	219.427	chr8	140520156	140635633	115478	-	protein_coding	AGO2
ENSG00000150347.16	425.27	-3.53192	0.358047	-9.8644	5.93869e-23	2.7993e-21	-3.43944	0.360335	-0.0259938	0.266575	60.793	703.739	11.941	258.199	chr10	61901684	62096944	195261	+	protein_coding	ARID5B
ENSG00000164929.17	1497.24	2.43804	0.247164	9.86403	5.96055e-23	2.80413e-21	2.38717	0.248525	-0.0590333	0.117921	2399.3	442.733	403.112	133.45	chr8	103140713	103230305	89593	+	protein_coding	BAALC
ENSG00000048052.21	263.975	3.44433	0.349851	9.84514	7.19403e-23	3.37783e-21	3.35502	0.351999	0.0354391	0.713354	630.668	57.9881	102.544	17.6742	chr7	18086949	19002416	915468	+	protein_coding	HDAC9
ENSG00000122694.16	325.744	2.92842	0.29761	9.8398	7.58646e-23	3.55518e-21	2.85953	0.298879	-0.0152456	0.340416	460.195	60.2728	97.7941	17.2901	chr9	36136536	36163913	27378	+	protein_coding	GLIPR2
ENSG00000111962.8	1071.76	-2.86097	0.29094	-9.83354	8.07261e-23	3.77567e-21	-2.79461	0.292154	0.0126916	0.556416	376.554	2733.07	83.8711	368.526	chr6	148747030	149076990	329961	+	protein_coding	UST
ENSG00000164062.13	1084	-1.77445	0.180487	-9.83149	8.23939e-23	3.84622e-21	-1.73872	0.182884	-0.0427415	0.177393	492.303	1680.79	94.9446	68.0066	chr3	49674014	49683971	9958	+	protein_coding	APEH
ENSG00000172037.14	11344.8	1.44971	0.147628	9.81998	9.23598e-23	4.30311e-21	1.41891	0.149541	0.0320222	0.693462	16309.8	5971.34	976.143	1009.1	chr3	49121114	49133118	12005	-	protein_coding	LAMB2
ENSG00000232677.8	625.79	-1.43833	0.146478	-9.81942	9.28738e-23	4.31872e-21	-1.40773	0.148353	-0.0174303	0.323617	330.565	895.462	25.5864	104.576	chr19	36313067	36331770	18704	-	lncRNA	LINC00665
ENSG00000087266.17	4946.38	0.907683	0.092451	9.81799	9.42028e-23	4.37209e-21	0.891374	0.0927012	0.00411731	0.489121	6110.21	3257.85	304.326	276.652	chr4	2793071	2841098	48028	+	protein_coding	SH3BP2
ENSG00000204713.11	2817.9	-1.08056	0.110138	-9.8109	1.01066e-22	4.68164e-21	-1.05874	0.110654	0.00410071	0.488967	1928.74	4078.98	155.875	402.373	chr6	28903002	28923988	20987	-	protein_coding	TRIM27
ENSG00000198668.12	30856	1.34502	0.137159	9.80626	1.0582e-22	4.89247e-21	1.31616	0.138691	-0.0147441	0.344635	43003.3	16928.2	2108.5	3188.18	chr14	90396502	90408268	11767	+	protein_coding	CALM1
ENSG00000127418.15	196.103	-2.86065	0.292088	-9.7938	1.19708e-22	5.52398e-21	-2.79376	0.29332	0.0308961	0.687403	40.4355	293.86	11.5536	78.149	chr4	1009936	1026898	16963	+	protein_coding	FGFRL1
ENSG00000096696.14	12514.2	-1.154	0.117893	-9.78858	1.26058e-22	5.80588e-21	-1.12986	0.118652	-0.0301816	0.241978	8534.58	18992	496.602	2516.66	chr6	7541617	7586714	45098	+	protein_coding	DSP
ENSG00000178878.12	8859.75	4.49418	0.459138	9.78829	1.26419e-22	5.81141e-21	4.35526	0.460566	0.00663191	0.509396	21041.8	933.676	3857.29	199.35	chr12	12725917	12829975	104059	+	protein_coding	APOLD1
ENSG00000231389.7	376.569	1.81422	0.18539	9.78597	1.29349e-22	5.93482e-21	1.77751	0.187808	-0.0314276	0.234998	448.022	127.444	39.8819	19.9246	chr6	33064569	33080775	16207	-	protein_coding	HLA-DPA1
ENSG00000203485.13	3860.21	1.06098	0.108604	9.76929	1.52511e-22	6.98426e-21	1.0396	0.109073	-0.0182242	0.317634	4922.42	2359.02	281.215	189.478	chr14	104689606	104722535	32930	+	protein_coding	INF2
ENSG00000180015.12	178.757	-2.97227	0.304606	-9.75775	1.70907e-22	7.80092e-21	-2.90046	0.305963	0.341081	0.969625	63.3019	496.704	12.6553	145.386	chr4	188738373	188739494	1122	+	processed_pseudogene	AC093909.1
ENSG00000073910.21	1018.81	3.87093	0.396705	9.7577	1.70991e-22	7.80092e-21	3.76207	0.399396	0.0339382	0.704252	353.88	28.7489	108.648	19.7463	chr13	31846713	32299122	452410	+	protein_coding	FRY
ENSG00000137767.14	294.171	2.84489	0.291676	9.7536	1.78037e-22	8.10708e-21	2.77805	0.292915	0.0190333	0.606428	175.241	24.4967	45.6232	7.09279	chr15	45631148	45691281	60134	+	protein_coding	SQOR
ENSG00000108691.9	1188.21	6.42797	0.659055	9.7533	1.78561e-22	8.11561e-21	6.10796	0.648234	-0.00664994	0.405615	2243.68	26.002	1369.31	15.8782	chr17	34255218	34257203	1986	+	protein_coding	CCL2
ENSG00000060982.15	9263.29	1.37411	0.140924	9.75076	1.831e-22	8.30628e-21	1.34431	0.142598	-0.00216581	0.440158	11268.6	4346.56	1049.6	614.93	chr12	24810024	24949101	139078	-	protein_coding	BCAT1
ENSG00000179958.8	990.73	-0.941398	0.0965692	-9.74843	1.87349e-22	8.48309e-21	-0.923785	0.0968425	-0.0268008	0.261563	666.964	1280.64	24.3053	42.8262	chr16	30423619	30430075	6457	-	protein_coding	DCTPP1
ENSG00000148834.13	2431.22	1.34588	0.138171	9.74069	2.02177e-22	9.13736e-21	1.31661	0.139736	-0.00171612	0.44343	3321.41	1306.47	391.613	159.879	chr10	104235356	104267459	32104	+	protein_coding	GSTO1
ENSG00000152402.10	1356.41	5.68435	0.583847	9.73603	2.11673e-22	9.54861e-21	5.44966	0.577866	0.0689443	0.84094	4045.54	78.9316	171.27	24.1272	chr11	106674012	107018524	344513	-	protein_coding	GUCY1A2
ENSG00000104112.9	164.177	-2.38623	0.245305	-9.72761	2.29934e-22	1.03531e-20	-2.33555	0.24682	0.000322221	0.460075	66.9643	349.952	11.1327	72.5573	chr15	51681492	51721026	39535	+	protein_coding	SCG3
ENSG00000229308.1	357.504	1.65426	0.170153	9.72219	2.42504e-22	1.08987e-20	1.61954	0.172585	-0.0314264	0.235023	520.888	165.7	39.4338	32.5469	chrY	4036497	4100320	63824	+	lncRNA	AC010737.1
ENSG00000162817.7	1635.01	3.01173	0.309944	9.71701	2.55162e-22	1.14462e-20	2.93772	0.311373	-0.0541771	0.133364	2329.56	288.695	299.999	145.351	chr1	220690363	220699153	8791	+	protein_coding	C1orf115
ENSG00000279673.1	65.5038	-3.9584	0.407596	-9.71157	2.69156e-22	1.20516e-20	-3.84455	0.410307	0.0559896	0.803866	9.46562	147.069	0.680279	14.9433	chr3	171460612	171462256	1645	+	TEC	AC092919.2
ENSG00000154917.11	175.752	2.48149	0.25584	9.69939	3.03309e-22	1.35538e-20	2.42738	0.257231	-0.0483281	0.154177	226.172	40.025	30.6686	7.05526	chr3	133824235	133895882	71648	-	protein_coding	RAB6B
ENSG00000095383.20	192.552	3.03294	0.3127	9.69921	3.03828e-22	1.35538e-20	2.95779	0.314168	-0.00843019	0.391961	281.703	34.2742	73.2242	7.4765	chr9	98199011	98255649	56639	-	protein_coding	TBC1D2
ENSG00000106624.11	2052.75	-1.2749	0.131564	-9.69035	3.31377e-22	1.47555e-20	-1.24697	0.132848	0.00901032	0.527831	1459.32	3530.96	85.5441	178.712	chr7	44104345	44114562	10218	+	protein_coding	AEBP1
ENSG00000171476.22	451.494	1.7931	0.18509	9.6877	3.40112e-22	1.51165e-20	1.75595	0.187597	-0.0252167	0.271484	628.218	180.948	30.9434	32.7626	chr4	56647988	56681899	33912	-	protein_coding	HOPX
ENSG00000160888.7	5724.06	1.24105	0.128117	9.68683	3.43004e-22	1.5217e-20	1.21396	0.129255	-0.0153264	0.33993	7833.71	3313.97	291.394	340.701	chr19	13150411	13154911	4501	+	protein_coding	IER2
ENSG00000206557.6	2908.2	-1.33646	0.138111	-9.67671	3.78696e-22	1.67696e-20	-1.307	0.139666	0.0518485	0.788141	1951.09	4926.95	143.689	217.398	chr3	32817997	32897824	79828	+	protein_coding	TRIM71
ENSG00000166924.9	157.956	2.15669	0.222895	9.67582	3.82026e-22	1.68861e-20	2.11202	0.224884	-0.030475	0.240239	289.444	64.9256	13.2972	16.7615	chr7	100483927	100494802	10876	+	protein_coding	NYAP1
ENSG00000175040.6	884.538	1.77697	0.183671	9.67478	3.85924e-22	1.70272e-20	1.73998	0.186193	0.0166927	0.588479	1195.68	348.893	21.1092	28.1963	chr3	143119771	143124014	4244	+	protein_coding	CHST2
ENSG00000271303.1	1077.85	2.1439	0.221626	9.67349	3.90801e-22	1.72109e-20	2.09953	0.223642	-0.0437671	0.173123	1290.57	292.067	163.224	26.6646	chr20	646615	653370	6756	-	protein_coding	SRXN1
ENSG00000126705.14	1190.83	1.39779	0.144538	9.67069	4.01668e-22	1.7647e-20	1.367	0.146347	-0.0511608	0.143029	1683.81	638.766	280.343	65.7624	chr1	27534035	27604431	70397	-	protein_coding	AHDC1
ENSG00000067082.15	22119.5	2.08911	0.216028	9.67056	4.02165e-22	1.7647e-20	2.04604	0.218156	-0.030071	0.242259	32032	7527.94	1593.38	2122.27	chr10	3775996	3785281	9286	-	protein_coding	KLF6
ENSG00000174669.12	159.888	-3.19082	0.329964	-9.6702	4.03606e-22	1.76781e-20	-3.10872	0.33172	0.0172569	0.593184	40.5624	370.534	3.95756	100.213	chr11	66362521	66372214	9694	-	protein_coding	SLC29A2
ENSG00000005189.19	294.44	3.48761	0.360787	9.66666	4.1781e-22	1.82671e-20	3.39311	0.363133	-0.00404554	0.425456	756.105	67.5069	313.56	15.7216	chr16	20806429	20849668	43240	+	protein_coding	REXO5
ENSG00000103647.12	1196.97	2.40681	0.249497	9.64663	5.07959e-22	2.21683e-20	2.35458	0.251027	0.0179581	0.598272	2269.78	427.845	188.669	177.811	chr15	68578969	68727806	148838	+	protein_coding	CORO2B
ENSG00000179431.6	759.693	-1.21015	0.12548	-9.64423	5.20014e-22	2.26534e-20	-1.18366	0.126499	-0.0492448	0.150469	573.379	1326.36	25.256	159.089	chr11	35618419	35620868	2450	+	protein_coding	FJX1
ENSG00000143248.13	3455.55	2.81456	0.292051	9.63724	5.5663e-22	2.42049e-20	2.74729	0.293329	-0.0323248	0.228171	5255.54	746.582	628.72	268.111	chr1	163111121	163321791	210671	-	protein_coding	RGS5
ENSG00000181826.10	1032.1	1.73828	0.180539	9.62826	6.0748e-22	2.63685e-20	1.70153	0.1831	4.15234e-05	0.457876	1083.12	324.566	67.4022	59.813	chr4	37590800	37686376	95577	-	protein_coding	RELL1
ENSG00000087245.13	4749.6	2.07474	0.215809	9.61376	6.99452e-22	3.03062e-20	2.03147	0.21801	0.0111128	0.543734	8435.27	2002.55	616.911	404.323	chr16	55389700	55506691	116992	+	protein_coding	MMP2
ENSG00000093144.19	1727.06	-1.22584	0.127741	-9.59631	8.28608e-22	3.5838e-20	-1.19865	0.128843	-0.0117583	0.366214	1134.1	2652.47	77.5198	210.768	chr6	127288712	127343609	54898	-	protein_coding	ECHDC1
ENSG00000100060.17	2765.91	2.7521	0.287089	9.58621	9.13764e-22	3.94504e-20	2.68658	0.288375	-0.0370199	0.20268	4106.21	609.464	109.823	214.216	chr22	37469063	37486401	17339	-	protein_coding	MFNG
ENSG00000158258.16	108.237	3.76775	0.393101	9.58469	9.27319e-22	3.99641e-20	3.65947	0.39589	-0.0266995	0.262228	222.582	16.2972	38.6098	7.93839	chr3	139935185	140577397	642213	+	protein_coding	CLSTN2
ENSG00000136161.12	1316.89	-1.31354	0.137181	-9.57521	1.0165e-21	4.37293e-20	-1.28397	0.138681	-0.0512641	0.142773	734.103	1824.78	52.4531	62.7493	chr13	48488959	48533256	44298	-	protein_coding	RCBTB2
ENSG00000102760.13	116.245	4.92429	0.515065	9.56053	1.17152e-21	5.03088e-20	4.74962	0.514302	-0.0562844	0.126844	243.316	9.86518	46.1449	5.08356	chr13	41457550	41470871	13322	+	protein_coding	RGCC
ENSG00000163359.15	87.0778	-5.41372	0.566664	-9.55367	1.25187e-21	5.36636e-20	-5.19722	0.562453	0.0432967	0.753087	3.94891	166.587	1.45461	50.2542	chr2	237324003	237414375	90373	-	protein_coding	COL6A3
ENSG00000105967.16	326.529	3.09617	0.324105	9.55299	1.26009e-21	5.39202e-20	3.01602	0.325752	0.0170828	0.591291	485.337	56.8857	100.929	11.7943	chr7	115935148	116159896	224749	-	protein_coding	TFEC
ENSG00000178980.15	2517.86	1.0814	0.113239	9.54975	1.30004e-21	5.55312e-20	1.05835	0.113801	-0.0101171	0.379254	3231.47	1526.9	250.714	139.423	chr19	47778585	47784686	6102	+	protein_coding	SELENOW
ENSG00000253438.4	77.7891	3.34713	0.350777	9.54204	1.40044e-21	5.97143e-20	3.25613	0.352929	0.0293644	0.678019	153.978	15.2841	7.39275	5.49973	chr8	126556323	127419050	862728	+	lncRNA	PCAT1
ENSG00000166960.16	153.292	-4.06642	0.426191	-9.54129	1.41065e-21	6.00435e-20	-3.94318	0.428956	-0.0501805	0.146608	15.157	253.677	4.60377	46.198	chr18	32937402	33441101	503700	-	protein_coding	CCDC178
ENSG00000184489.11	1749.82	-1.92639	0.20192	-9.54036	1.42332e-21	6.04759e-20	-1.88561	0.204435	0.0251545	0.649434	1006.28	3824.01	150.972	211.985	chr8	141391993	141432454	40462	+	protein_coding	PTP4A3
ENSG00000164946.19	245.218	-3.33671	0.350051	-9.53207	1.54178e-21	6.53941e-20	-3.24597	0.352188	0.0388544	0.730434	48.7119	489.368	11.2518	170.056	chr9	14734666	14910995	176330	-	protein_coding	FREM1
ENSG00000151491.14	612.965	1.81716	0.190697	9.52907	1.58701e-21	6.71945e-20	1.77828	0.193328	0.00218523	0.474163	781.484	221.668	185.425	27.8493	chr12	15620134	15882329	262196	-	protein_coding	EPS8
ENSG00000167984.18	1083.55	1.71858	0.180401	9.52644	1.62768e-21	6.87958e-20	1.68132	0.183042	-0.0447195	0.168776	1927.48	585.642	289.311	45.062	chr16	3539033	3577403	38371	-	protein_coding	NLRC3
ENSG00000138315.13	62.0927	4.7998	0.504212	9.51942	1.74157e-21	7.34807e-20	4.63271	0.504227	-0.00776681	0.397101	193.263	6.75501	60.799	3.80749	chr10	72893584	72933036	39453	+	protein_coding	OIT3
ENSG00000103449.11	1497.2	-2.54761	0.267824	-9.51226	1.86561e-21	7.85769e-20	-2.48891	0.269245	-0.0618867	0.111657	434.864	2541.12	108.446	402.562	chr16	51135975	51151367	15393	-	protein_coding	SALL1
ENSG00000112183.15	370.733	-2.17435	0.228633	-9.51023	1.90239e-21	7.99868e-20	-2.12757	0.23071	-0.0461109	0.163253	151.689	684.566	6.03135	196.364	chr6	17281361	17293871	12511	+	protein_coding	RBM24
ENSG00000143079.15	3713.91	1.44585	0.152239	9.49726	2.15477e-21	9.04403e-20	1.41294	0.154332	0.0427431	0.74938	5412.68	1986.83	184.125	348.412	chr1	112396214	112463456	67243	+	protein_coding	CTTNBP2NL
ENSG00000170893.4	53.3612	4.49475	0.473493	9.49275	2.25024e-21	9.42834e-20	4.34679	0.4751	-0.0356995	0.210043	175.799	7.7264	41.3804	4.58831	chr3	129974688	129977935	3248	+	protein_coding	TRH
ENSG00000107863.18	8341.57	1.0376	0.109407	9.48386	2.45059e-21	1.025e-19	1.0157	0.109861	0.0872154	0.874102	9838.04	4792.24	965.991	286.621	chr10	24583609	24723887	140279	-	protein_coding	ARHGAP21
ENSG00000143933.18	7214.01	1.11862	0.118013	9.47877	2.57289e-21	1.07429e-19	1.09399	0.118712	-0.0126475	0.360308	8893.98	4095.87	509.323	259.391	chr2	47160083	47176921	16839	-	protein_coding	CALM2
ENSG00000011422.12	501.253	2.26744	0.239432	9.47009	2.79611e-21	1.16548e-19	2.21761	0.241342	0.00590571	0.503797	580.606	120.607	79.9379	6.74932	chr19	43646095	43670547	24453	-	protein_coding	PLAUR
ENSG00000114805.17	104.244	-4.78358	0.505475	-9.46353	2.97719e-21	1.23882e-19	-4.61563	0.505604	0.0414326	0.743525	7.47449	205.564	3.79169	86.4399	chr3	155375580	155745067	369488	-	protein_coding	PLCH1
ENSG00000137449.15	1911.12	1.97565	0.208855	9.45947	3.09512e-21	1.28567e-19	1.93312	0.211367	0.00698128	0.512618	3225.21	819.808	263.202	218.053	chr4	15002674	15070153	67480	+	protein_coding	CPEB2
ENSG00000151746.14	5038.96	-0.803944	0.085053	-9.45228	3.31537e-21	1.3748e-19	-0.789577	0.0853762	-0.0078497	0.396231	4026	7028.57	173.58	374.929	chr12	32106835	32383633	276799	+	protein_coding	BICD1
ENSG00000102034.16	2212.59	1.78953	0.18956	9.44044	3.712e-21	1.53663e-19	1.75036	0.192284	0.0224135	0.630257	3122.19	903.278	174.569	140.15	chrX	130064874	130110716	45843	-	protein_coding	ELF4
ENSG00000171132.14	1395.17	1.43371	0.152099	9.42618	4.25293e-21	1.75754e-19	1.40053	0.154191	0.0103468	0.538212	1783.27	660.067	243.237	30.5892	chr2	45651345	46187990	536646	+	protein_coding	PRKCE
ENSG00000257060.7	53.5316	-5.61054	0.595388	-9.42334	4.36958e-21	1.80266e-19	-5.36806	0.589541	0.0212792	0.623098	2.24723	110.552	1.73117	7.21493	chr15	93230034	93569483	339450	+	lncRNA	AC091078.1
ENSG00000142871.17	6349.1	2.47944	0.263235	9.41912	4.54872e-21	1.87336e-19	2.42204	0.264797	-0.0391949	0.19258	7212.32	1293.18	997.197	593.465	chr1	85580761	85583950	3190	+	protein_coding	CCN1
ENSG00000112186.12	335.289	-2.4962	0.265098	-9.41613	4.68005e-21	1.92416e-19	-2.43815	0.266639	-0.0153425	0.339777	93.813	528.788	6.78378	144.331	chr6	17393505	17557790	164286	+	protein_coding	CAP2
ENSG00000163629.13	1325.95	-4.63996	0.493019	-9.41131	4.8997e-21	2.01104e-19	-4.48005	0.49398	0.028039	0.66838	117.247	2873.23	75.466	996.267	chr4	86594315	86815171	220857	+	protein_coding	PTPN13
ENSG00000143970.16	3179.13	0.937739	0.0996472	9.41059	4.93351e-21	2.02148e-19	0.918954	0.0999552	-0.000489674	0.454015	4248.88	2218.2	160.261	129.719	chr2	25733753	25878516	144764	-	protein_coding	ASXL2
ENSG00000204682.7	547.924	-1.77194	0.188618	-9.39435	5.75712e-21	2.35495e-19	-1.73267	0.191387	-0.057168	0.123674	286.768	979.303	27.7276	231.068	chr10	21492658	21497284	4627	-	protein_coding	MIR1915HG
ENSG00000112541.14	714.397	-1.88553	0.200958	-9.38271	6.42994e-21	2.62572e-19	-1.8441	0.203667	0.0185762	0.603181	320.888	1184.97	52.1928	140.331	chr6	165327287	165988078	660792	-	protein_coding	PDE10A
ENSG00000141198.16	113.97	-3.63089	0.3871	-9.37971	6.61524e-21	2.69683e-19	-3.524	0.38991	0.0280775	0.668584	15.036	186.559	1.99948	69.4571	chr17	54899387	54961956	62570	+	protein_coding	TOM1L1
ENSG00000074416.14	457.456	2.1937	0.234069	9.37199	7.11794e-21	2.89687e-19	2.14492	0.236216	-0.00499821	0.417709	724.094	158.261	138.725	3.023	chr3	127689062	128052190	363129	-	protein_coding	MGLL
ENSG00000117461.15	1035.32	-1.09947	0.117362	-9.36817	7.38001e-21	2.99847e-19	-1.0749	0.118018	0.0215916	0.624735	680.79	1458.51	41.3975	118.464	chr1	46040140	46133036	92897	-	protein_coding	PIK3R3
ENSG00000225968.7	888.348	-2.16951	0.231629	-9.36634	7.50948e-21	3.04595e-19	-2.12135	0.233834	-0.0289456	0.248754	439.551	1977.55	50.8669	350.587	chr7	1688119	1747954	59836	+	protein_coding	ELFN1
ENSG00000203930.12	252.622	-2.97776	0.317956	-9.36534	7.58037e-21	3.06651e-19	-2.8995	0.319527	0.0273142	0.663547	74.8242	589.117	11.4867	153.101	chrX	140709562	140793215	83654	+	lncRNA	LINC00632
ENSG00000168310.11	767.82	1.43599	0.153331	9.36527	7.58558e-21	3.06651e-19	1.40231	0.155472	0.0534291	0.794738	1079.51	399.375	63.1457	65.8732	chr4	184387729	184474550	86822	-	protein_coding	IRF2
ENSG00000167641.11	72.6536	4.541	0.48556	9.3521	8.59243e-21	3.46772e-19	4.38552	0.487052	0.0131836	0.561428	173.675	7.40687	30.0204	3.3739	chr19	38251237	38256532	5296	-	protein_coding	PPP1R14A
ENSG00000130477.15	215.711	3.77915	0.404247	9.34862	8.87949e-21	3.57759e-19	3.66469	0.407252	-0.0128889	0.358186	460.148	33.8589	66.1328	17.7976	chr19	17601328	17688365	87038	-	protein_coding	UNC13A
ENSG00000103064.15	2529.57	1.30619	0.139734	9.34771	8.95627e-21	3.60251e-19	1.27533	0.141304	-0.00882876	0.389047	3336.95	1349.41	270.311	131.202	chr16	68264516	68301823	37308	+	protein_coding	SLC7A6
ENSG00000112679.14	1516.49	0.840394	0.0899963	9.3381	9.80795e-21	3.93852e-19	0.824554	0.0903095	0.094236	0.884227	1812.5	1011.9	76.2308	43.7538	chr6	291630	351355	59726	+	protein_coding	DUSP22
ENSG00000028137.19	4866.38	-1.24372	0.133277	-9.33185	1.04041e-20	4.17099e-19	-1.21444	0.134554	0.00914817	0.528777	3176.51	7522.25	200.204	715.789	chr1	12166991	12209228	42238	+	protein_coding	TNFRSF1B
ENSG00000271723.5	181.6	-4.41495	0.473142	-9.33113	1.04744e-20	4.19218e-19	-4.2666	0.475195	0.762668	0.991077	17.5711	373.489	8.45944	109.072	chr1	54641786	54742308	100523	+	protein_coding	MROH7-TTC4
ENSG00000258847.1	115.877	-2.95602	0.316798	-9.33092	1.04958e-20	4.19379e-19	-2.87811	0.318362	-0.0520636	0.139858	33.9675	263.556	4.61646	32.4303	chr14	65957297	66004523	47227	-	lncRNA	AL391261.2
ENSG00000240849.11	2803.43	1.41447	0.151655	9.32685	1.09069e-20	4.35086e-19	1.38095	0.153733	-0.0224879	0.289663	3773.12	1415.58	146.915	249.308	chr20	50118254	50153734	35481	-	protein_coding	TMEM189
ENSG00000013573.17	972.534	-1.44942	0.155538	-9.31876	1.1771e-20	4.6878e-19	-1.41512	0.157762	0.0780047	0.859349	473.874	1294.07	16.4694	194.846	chr12	31073860	31104799	30940	+	protein_coding	DDX11
ENSG00000157107.14	2421.26	1.30808	0.14043	9.31486	1.22111e-20	4.85508e-19	1.27695	0.142025	-0.0542047	0.133287	3268.09	1319.46	228.606	237.911	chr5	72956041	73090522	134482	+	protein_coding	FCHO2
ENSG00000131370.16	7466.54	1.75325	0.188441	9.30396	1.35304e-20	5.37078e-19	1.71349	0.191295	-0.0201544	0.304876	6827.18	2025.1	545.781	458.823	chr3	15254353	15341368	87016	-	protein_coding	SH3BP5
ENSG00000111788.10	193.16	-2.07812	0.223645	-9.29205	1.51343e-20	5.99757e-19	-2.03156	0.226115	0.154083	0.929585	69.4007	293.094	9.26431	48.8035	chr12	9277235	9313241	36007	+	unprocessed_pseudogene	AC009533.1
ENSG00000145808.10	113.251	-7.19674	0.775559	-9.27943	1.70389e-20	6.74126e-19	-6.72525	0.758976	0.0104202	0.539056	1.6521	248.034	1.50301	86.7097	chr5	129460281	129738683	278403	+	protein_coding	ADAMTS19
ENSG00000167617.3	538.38	1.79162	0.193101	9.27812	1.7249e-20	6.81322e-19	1.75095	0.195979	-0.0610169	0.113242	852.07	246.256	61.8336	58.7277	chr19	54465026	54473296	8271	-	protein_coding	CDC42EP5
ENSG00000013561.18	1172.6	0.952099	0.102653	9.27491	1.77768e-20	7.00498e-19	0.932247	0.102991	0.0984015	0.88952	1392.49	719.669	39.2413	48.1694	chr5	141958328	141990292	31965	+	protein_coding	RNF14
ENSG00000107938.18	894.163	-1.33843	0.144308	-9.27482	1.77925e-20	7.00498e-19	-1.30626	0.14607	-0.0314181	0.235049	523.227	1322.1	72.3294	52.9744	chr10	125719515	125764143	44629	+	protein_coding	EDRF1
ENSG00000170915.9	1162.78	-1.12984	0.12184	-9.27321	1.8063e-20	7.09988e-19	-1.10373	0.122629	0.00837192	0.523126	794.791	1739.33	56.165	52.2605	chr6	52361421	52407777	46357	+	protein_coding	PAQR8
ENSG00000109220.11	372.93	1.72306	0.185822	9.27266	1.81567e-20	7.1251e-19	1.68355	0.188697	0.0154	0.578661	581.255	175.989	43.692	44.6301	chr4	54009789	54064605	54817	-	protein_coding	CHIC2
ENSG00000131669.10	655.422	1.40449	0.151541	9.26806	1.89558e-20	7.42659e-19	1.37075	0.153613	-0.0134497	0.35366	900.669	340.218	41.1516	11.016	chr9	93121496	93134251	12756	-	protein_coding	NINJ1
ENSG00000116001.16	4614.75	-0.818235	0.0883444	-9.26188	2.00855e-20	7.85644e-19	-0.802824	0.0886812	0.0211432	0.622076	3404.31	6003.17	176.261	287.351	chr2	70209444	70248660	39217	-	protein_coding	TIA1
ENSG00000151208.17	1781.32	-1.14679	0.123941	-9.2527	2.18901e-20	8.54847e-19	-1.12	0.124805	-0.00862522	0.390606	1244.93	2756.15	136.617	107.41	chr10	77790791	77926755	135965	-	protein_coding	DLG5
ENSG00000184005.11	2438.9	1.65997	0.179426	9.25157	2.21212e-20	8.62477e-19	1.62134	0.182264	0.00726278	0.515303	2640.81	835.733	157.305	31.934	chr1	76074746	76634603	559858	+	protein_coding	ST6GALNAC3
ENSG00000177105.10	1359.23	0.857985	0.0927599	9.24952	2.25506e-20	8.77801e-19	0.841265	0.0930762	0.0370672	0.721971	1619.34	893.225	9.31378	56.1931	chr11	3826978	3840959	13982	-	protein_coding	RHOG
ENSG00000173926.6	389.487	1.74202	0.188369	9.2479	2.28949e-20	8.89766e-19	1.70195	0.191276	0.0104032	0.5388	468.227	140.028	52.7583	10.4935	chr5	126867714	127030558	162845	-	protein_coding	MARCH3
ENSG00000144824.20	2424.55	1.65027	0.178507	9.24486	2.35552e-20	9.13957e-19	1.61175	0.181338	-0.0118469	0.365396	3657.27	1164.9	134.685	212.758	chr3	111732497	111976517	244021	+	protein_coding	PHLDB2
ENSG00000151150.22	639.017	-3.08193	0.333433	-9.24303	2.39618e-20	9.28243e-19	-2.99689	0.335242	0.0024257	0.476004	125.518	1062.08	20.8857	179.109	chr10	60026298	60733490	707193	-	protein_coding	ANK3
ENSG00000163513.17	22614	1.76947	0.191762	9.22746	2.7713e-20	1.07184e-18	1.72873	0.194693	0.0354783	0.714096	22256.3	6528.08	767.141	1689.67	chr3	30606502	30694142	87641	+	protein_coding	TGFBR2
ENSG00000115194.10	235.755	3.80239	0.412341	9.22147	2.93064e-20	1.13165e-18	3.68355	0.415482	-0.0631188	0.108588	276.767	20.3988	32.0857	13.5208	chr2	27253684	27275817	22134	-	protein_coding	SLC30A3
ENSG00000197467.14	560.489	3.33708	0.362073	9.21661	3.06654e-20	1.18224e-18	3.23993	0.364436	-0.103133	0.0531564	596.69	58.9314	106.368	44.3732	chr10	69801867	69964275	162409	+	protein_coding	COL13A1
ENSG00000104369.5	1247.8	1.40199	0.152304	9.20519	3.41055e-20	1.31276e-18	1.36783	0.154405	-0.047764	0.155941	2318.82	877.545	160.742	18.7763	chr8	74234700	74321540	86841	-	protein_coding	JPH1
ENSG00000151572.18	134.941	5.41053	0.587804	9.20465	3.4279e-20	1.31734e-18	5.17761	0.583327	0.0411046	0.742221	102.953	4.27036	20.0139	5.38585	chr12	100717526	101128641	411116	+	protein_coding	ANO4
ENSG00000183688.4	4004.31	-1.73055	0.188048	-9.20273	3.48969e-20	1.33895e-18	-1.69027	0.190995	-0.0303325	0.241109	2372.86	7874.37	46.8741	1924.98	chr17	439978	445939	5962	-	protein_coding	RFLNB
ENSG00000052749.13	1091.79	1.62754	0.177142	9.18775	4.01127e-20	1.53663e-18	1.5889	0.17999	-0.00886823	0.388765	1794.22	580.49	314.26	24.0358	chr10	97356358	97426076	69719	-	protein_coding	RRP12
ENSG00000134884.15	40403.6	-1.33154	0.145339	-9.16165	5.1111e-20	1.95485e-18	-1.29873	0.147129	0.00407954	0.488814	26868.9	67621.1	3498.71	6298.17	chr13	106541673	106568137	26465	-	protein_coding	ARGLU1
ENSG00000165379.13	506.427	-2.21802	0.24279	-9.13558	6.50571e-20	2.48432e-18	-2.16584	0.245088	-0.042204	0.179898	212.184	988.363	48.2692	267.586	chr14	41607570	41904549	296980	+	protein_coding	LRFN5
ENSG00000076356.7	5436.88	2.67655	0.293091	9.13215	6.71543e-20	2.56035e-18	2.60745	0.294655	0.0216488	0.625118	9199.09	1438.14	844.259	666.942	chr1	208022242	208244384	222143	-	protein_coding	PLXNA2
ENSG00000171488.15	3482.95	1.42734	0.156413	9.12546	7.14336e-20	2.71921e-18	1.392	0.158681	-0.0174449	0.323541	4141.9	1540.16	248.972	254.381	chr1	89633072	89769903	136832	+	protein_coding	LRRC8C
ENSG00000158955.11	68.1638	4.91452	0.538692	9.12306	7.3035e-20	2.77579e-18	4.72318	0.538062	-0.00901886	0.387768	169.216	5.686	25.081	4.33329	chr17	46833201	46886730	53530	+	protein_coding	WNT9B
ENSG00000130762.15	214.707	-2.1142	0.231956	-9.11465	7.89225e-20	2.99484e-18	-2.06475	0.234518	0.0166881	0.588453	101.405	439.794	21.7115	54.939	chr1	3454665	3481113	26449	+	protein_coding	ARHGEF16
ENSG00000196781.15	2482.8	-1.53384	0.168512	-9.10224	8.84914e-20	3.35267e-18	-1.49615	0.171205	-0.102842	0.0533609	1412.09	4089.01	135.163	821.076	chr9	81583683	81689547	105865	-	protein_coding	TLE1
ENSG00000253474.2	66.1694	6.10244	0.670789	9.09741	9.2509e-20	3.49939e-18	5.78182	0.660376	-0.00193899	0.441845	232.099	3.22009	103.546	1.88473	chr8	49086301	49229174	142874	+	lncRNA	AC044893.1
ENSG00000173402.11	4282.63	1.17425	0.129162	9.09128	9.78774e-20	3.69667e-18	1.14557	0.130194	0.0462811	0.765948	5652.74	2504.71	234.057	183.482	chr3	49468703	49535618	66916	+	protein_coding	DAG1
ENSG00000178175.12	1852.7	2.6217	0.28859	9.0845	1.04179e-19	3.92854e-18	2.55416	0.290221	0.163487	0.933829	2712.13	440.646	60.6354	42.7403	chr5	72439903	72507410	67508	-	protein_coding	ZNF366
ENSG00000127666.9	413.645	1.54986	0.170635	9.08289	1.05727e-19	3.98067e-18	1.5117	0.173394	-0.0201851	0.304595	574.426	196.383	70.4159	24.362	chr19	4815932	4831704	15773	-	protein_coding	TICAM1
ENSG00000111678.11	1009.38	-1.23846	0.136499	-9.0731	1.1568e-19	4.34864e-18	-1.20762	0.137854	0.0580949	0.810514	666.838	1573.15	19.6342	105.804	chr12	6942978	6946003	3026	+	protein_coding	C12orf57
ENSG00000104267.10	254.46	-2.83967	0.313183	-9.06713	1.22197e-19	4.58648e-18	-2.76239	0.314805	0.0412881	0.742911	77.2469	553.622	29.5817	115.504	chr8	85463968	85481493	17526	+	protein_coding	CA2
ENSG00000087494.15	54.8558	4.74838	0.523868	9.06406	1.2568e-19	4.70987e-18	4.56766	0.524382	-0.0201075	0.305285	139.936	5.55973	32.5989	3.92745	chr12	27958084	27972705	14622	-	protein_coding	PTHLH
ENSG00000146242.8	511.898	-1.82659	0.201534	-9.06343	1.26409e-19	4.72985e-18	-1.78319	0.204621	-0.0190348	0.312572	259.315	919.777	32.6792	82.9816	chr6	82363206	82370828	7623	+	protein_coding	TPBG
ENSG00000134824.14	6003.49	-1.2906	0.142441	-9.06059	1.29745e-19	4.84716e-18	-1.25814	0.144073	0.0252314	0.65015	3784.46	9258.06	98.9523	1571.4	chr11	61792980	61867354	74375	+	protein_coding	FADS2
ENSG00000170836.11	1298.73	1.84008	0.203319	9.0502	1.42713e-19	5.3234e-18	1.79628	0.206412	0.0290325	0.675667	1893.93	528.938	111.684	58.8617	chr17	60600183	60666280	66098	+	protein_coding	PPM1D
ENSG00000108018.15	101.741	-3.47925	0.384471	-9.04945	1.43687e-19	5.35145e-18	-3.37162	0.387292	-0.033177	0.224029	27.5381	307.394	2.85728	84.3118	chr10	106573663	107164534	590872	-	protein_coding	SORCS1
ENSG00000100368.14	1389.18	2.25457	0.249195	9.0474	1.46413e-19	5.44458e-18	2.20016	0.25149	-0.0354029	0.211066	2025.73	424.383	170.85	174.733	chr22	36913628	36940439	26812	+	protein_coding	CSF2RB
ENSG00000241404.7	955.793	1.6941	0.18733	9.04341	1.51854e-19	5.63821e-18	1.65296	0.190415	0.0310535	0.688425	1739.83	537.618	407.527	79.1899	chr6	32164595	32168281	3687	+	protein_coding	EGFL8
ENSG00000182718.16	32418	2.05188	0.227009	9.03878	1.58423e-19	5.8731e-18	2.0032	0.229788	-0.0189481	0.313032	37115.1	8950.94	500.064	2336.26	chr15	60347134	60402883	55750	-	protein_coding	ANXA2
ENSG00000086991.13	468.593	2.0541	0.227346	9.03511	1.63837e-19	6.06448e-18	2.00532	0.230125	0.0139813	0.567641	580.572	140.87	63.4511	51.2315	chr11	89324353	89498187	173835	-	protein_coding	NOX4
ENSG00000135046.14	11184.5	2.79258	0.309247	9.03025	1.71274e-19	6.33005e-18	2.71678	0.310874	0.00527696	0.498402	12735.1	1838.11	941.263	911.346	chr9	73151865	73170393	18529	+	protein_coding	ANXA1
ENSG00000010278.14	6168.94	2.34916	0.260264	9.02608	1.77934e-19	6.56614e-18	2.2913	0.262362	-0.0665942	0.100228	10802.6	2120.09	626.115	287.151	chr12	6199715	6238271	38557	+	protein_coding	CD9
ENSG00000227706.4	194.684	-4.53923	0.502919	-9.02576	1.78452e-19	6.57519e-18	-4.37211	0.504661	0.0423427	0.747846	21.0173	489.498	8.13326	290.734	chr6	67878316	67889339	11024	-	lncRNA	AL713998.1
ENSG00000134569.10	914.421	-2.10267	0.233074	-9.02146	1.85591e-19	6.82784e-18	-2.05245	0.235758	-0.0683001	0.0971594	346.931	1489.65	23.3944	321.797	chr11	46856717	46918642	61926	-	protein_coding	LRP4
ENSG00000065357.20	2405.93	2.12368	0.235599	9.01397	1.98732e-19	7.30015e-18	2.0728	0.238242	-0.024699	0.274475	3457.08	793.342	243.401	107.735	chr12	55927319	55954027	26709	+	protein_coding	DGKA
ENSG00000124406.16	3794.18	-1.88451	0.209149	-9.01038	2.05335e-19	7.53122e-18	-1.83939	0.212245	-0.0190907	0.312214	1527.13	5635.42	232.764	419.101	chr4	42408373	42657105	248733	-	protein_coding	ATP8A1
ENSG00000172602.11	378.052	-2.75849	0.306467	-9.00095	2.23769e-19	8.19492e-18	-2.68372	0.308108	-0.00695178	0.403314	101.632	686.294	42.0761	126.166	chr12	48857145	48865870	8726	-	protein_coding	RND1
ENSG00000102755.12	63130.1	-1.61953	0.180018	-8.99651	2.32999e-19	8.52001e-18	-1.5793	0.183036	-0.0536912	0.134873	39666.6	121886	5483.81	19175	chr13	28300346	28495145	194800	-	protein_coding	FLT1
ENSG00000163072.15	1553.17	6.48411	0.720949	8.99386	2.38697e-19	8.71515e-18	6.1012	0.707223	0.0198355	0.612871	1929.38	21.8104	267.093	16.758	chr2	168786539	168865514	78976	+	protein_coding	NOSTRIN
ENSG00000150510.16	406.105	2.31554	0.257556	8.99044	2.46235e-19	8.97677e-18	2.25837	0.259762	-0.00548062	0.413976	424.29	85.2569	33.1194	23.5285	chr13	51222334	51284241	61908	+	protein_coding	FAM124A
ENSG00000197329.12	1885.96	1.3007	0.144727	8.98724	2.53506e-19	9.22794e-18	1.26742	0.146452	-0.035025	0.213418	2565.13	1041.17	320.307	115.593	chr2	64092652	64144420	51769	-	protein_coding	PELI1
ENSG00000087085.15	71.6278	-2.80282	0.311951	-8.98478	2.59246e-19	9.42266e-18	-2.72577	0.313614	-0.0334108	0.222648	22.1211	154.32	0.859338	7.92614	chr7	100889994	100896974	6981	-	protein_coding	ACHE
ENSG00000145014.17	1252.41	1.77072	0.197085	8.98453	2.59833e-19	9.42978e-18	1.72759	0.200275	-0.0284047	0.252001	1836.1	537.882	99.7276	76.5681	chr3	194587673	194633689	46017	-	protein_coding	TMEM44
ENSG00000124496.12	591.181	1.75892	0.195959	8.97596	2.80888e-19	1.01786e-17	1.71593	0.199157	0.0135783	0.564189	744.636	220.09	43.78	55.7304	chr6	42224931	42452051	227121	-	protein_coding	TRERF1
ENSG00000161681.15	52.0047	-4.13937	0.461319	-8.97289	2.88828e-19	1.04506e-17	-3.99545	0.464529	0.0187824	0.604689	7.23536	112.879	4.37198	3.96494	chr19	50661827	50719450	57624	-	protein_coding	SHANK1
ENSG00000145703.16	4155.64	-1.69489	0.188904	-8.97224	2.90547e-19	1.04971e-17	-1.65305	0.192066	0.0502209	0.782082	2190.15	7090.81	32.49	584.224	chr5	76403285	76708132	304848	+	protein_coding	IQGAP2
ENSG00000111077.17	3992.31	1.01524	0.113225	8.96661	3.05788e-19	1.10312e-17	0.991581	0.113713	-0.00932991	0.385493	5475.75	2709.31	86.4696	277.766	chr12	53046969	53064372	17404	+	protein_coding	TNS2
ENSG00000009694.13	116.21	-4.82709	0.538655	-8.96138	3.20641e-19	1.15498e-17	-4.63587	0.538692	-0.0234086	0.283322	5.21115	148.969	0.598733	73.9796	chrX	124375903	124963817	587915	-	protein_coding	TENM1
ENSG00000099194.6	13254.2	-1.95223	0.217913	-8.95878	3.28282e-19	1.18074e-17	-1.90507	0.220974	0.0205284	0.617882	6623.78	25632.4	353.564	5956.17	chr10	100347233	100364826	17594	+	protein_coding	SCD
ENSG00000064989.13	12628	1.46924	0.164051	8.95599	3.36687e-19	1.20917e-17	1.43158	0.16663	0.00219332	0.47424	20236.7	7308.94	2673.86	795.546	chr2	187341964	187448460	106497	-	protein_coding	CALCRL
ENSG00000175592.8	600.378	3.06645	0.342801	8.94527	3.71031e-19	1.33053e-17	2.97632	0.344792	-0.0109338	0.372299	761.744	90.8924	78.596	37.0503	chr11	65892049	65900573	8525	-	protein_coding	FOSL1
ENSG00000092068.20	2853	-6.39633	0.71562	-8.93815	3.95727e-19	1.41698e-17	-6.02211	0.702358	-0.0033587	0.430697	109.544	9233.39	58.3565	4210.51	chr14	23125295	23183674	58380	-	protein_coding	SLC7A8
ENSG00000284634.1	191.981	-2.03106	0.227327	-8.93451	4.08992e-19	1.46231e-17	-1.9817	0.230266	0.249092	0.95725	76.1262	310.29	9.97982	27.4862	chr12	9448295	9658392	210098	+	lncRNA	AC092821.3
ENSG00000170921.15	5994.57	1.42539	0.15955	8.93379	4.11658e-19	1.46967e-17	1.38851	0.161951	0.00267234	0.478101	10671.4	3973.06	1506.87	303.718	chr17	63009556	63427699	418144	+	protein_coding	TANC2
ENSG00000108179.14	604.951	-2.09918	0.23508	-8.92964	4.27385e-19	1.52356e-17	-2.04796	0.237871	-0.0101241	0.379152	223.754	958.529	21.8513	212.213	chr10	79347469	79355334	7866	+	protein_coding	PPIF
ENSG00000109062.12	784.355	-1.7184	0.192547	-8.92454	4.47547e-19	1.59308e-17	-1.67564	0.195784	0.00473802	0.493314	426.186	1402.6	18.6793	187.199	chr17	74748628	74769353	20726	+	protein_coding	SLC9A3R1
ENSG00000122566.21	24359.5	-0.762472	0.085491	-8.91874	4.71612e-19	1.67627e-17	-0.747584	0.0859245	0.00935891	0.530388	18606.3	31563.2	1372.51	1187.66	chr7	26173057	26201529	28473	-	protein_coding	HNRNPA2B1
ENSG00000169851.15	729.345	-4.9783	0.558205	-8.9184	4.73089e-19	1.67905e-17	-4.77237	0.557139	0.0514566	0.786531	51.3392	1622.89	7.59899	745.321	chr4	30720415	31146805	426391	+	protein_coding	PCDH7
ENSG00000241839.10	2130.71	1.13265	0.12701	8.91776	4.75812e-19	1.68623e-17	1.1043	0.127908	-0.010363	0.377336	2403.31	1096.16	204.719	104.017	chr15	64841883	64868002	26120	+	protein_coding	PLEKHO2
ENSG00000165757.9	9473.18	1.26961	0.142413	8.91499	4.87876e-19	1.72645e-17	1.23669	0.144006	-0.0185081	0.316203	14103	5849.55	736.006	997.103	chr10	30012803	30115494	102692	-	protein_coding	JCAD
ENSG00000170989.9	9005.69	2.10972	0.236851	8.90736	5.22613e-19	1.84667e-17	2.05794	0.239643	-0.0277754	0.25581	12139.9	2812.66	224.778	1050.53	chr1	101236865	101243713	6849	+	protein_coding	S1PR1
ENSG00000157873.17	148.986	2.70508	0.303831	8.90322	5.42492e-19	1.91411e-17	2.63103	0.305551	-0.0458569	0.164327	218.243	33.5511	61.9155	7.45691	chr1	2555639	2565382	9744	+	protein_coding	TNFRSF14
ENSG00000259692.6	178.951	-1.79323	0.201518	-8.8986	5.6557e-19	1.99262e-17	-1.74878	0.204806	-0.00724967	0.40091	80.4082	278.671	15.1696	18.6748	chr15	81633426	82013579	380154	-	lncRNA	AC104041.1
ENSG00000079819.19	10351.5	-0.883377	0.0992869	-8.89722	5.7265e-19	2.01463e-17	-0.86437	0.0996468	-0.00680753	0.404388	7706.8	14216.8	207.206	406.07	chr6	130839347	131063322	223976	-	protein_coding	EPB41L2
ENSG00000165312.6	879.655	1.35387	0.152217	8.89439	5.87404e-19	2.06352e-17	1.31843	0.154283	-0.0069246	0.403441	1547.89	605.555	72.7017	115.648	chr10	23439458	23442390	2933	+	protein_coding	OTUD1
ENSG00000151067.21	368.457	3.04694	0.342733	8.8901	6.10528e-19	2.14164e-17	2.95662	0.344732	-0.0314297	0.234972	452.038	56.5518	60.4696	29.8188	chr12	1970786	2697950	727165	+	protein_coding	CACNA1C
ENSG00000171219.9	238.06	-1.63772	0.184257	-8.88825	6.20761e-19	2.17438e-17	-1.59611	0.187426	-0.0179659	0.319578	129.63	403.376	19.674	38.2017	chr11	64823052	64844653	21602	-	protein_coding	CDC42BPG
ENSG00000164970.15	3472.81	1.733	0.195242	8.87619	6.91912e-19	2.42009e-17	1.68948	0.198544	-0.00833468	0.392959	5258.21	1581.76	48.192	528.454	chr9	34398184	34458570	60387	-	protein_coding	FAM219A
ENSG00000198088.10	96.6444	-3.2166	0.362451	-8.87459	7.01891e-19	2.45002e-17	-3.11767	0.364812	-0.0359756	0.208228	24.0594	226.859	4.8451	49.4964	chrX	107123427	107206433	83007	-	protein_coding	NUP62CL
ENSG00000137802.14	1648.47	0.968677	0.109153	8.8745	7.02499e-19	2.45002e-17	0.946334	0.109571	-0.00808384	0.394467	2006.11	1024.65	191.021	15.8836	chr15	41774434	41827855	53422	+	protein_coding	MAPKBP1
ENSG00000177303.10	2483.59	1.54339	0.173975	8.87133	7.22757e-19	2.51703e-17	1.50344	0.176912	0.00305547	0.481067	3150.07	1080.75	490.168	150.109	chr17	75500261	75515537	15277	-	protein_coding	CASKIN2
ENSG00000181350.11	281.158	1.96786	0.221832	8.87096	7.25179e-19	2.52183e-17	1.91932	0.224969	0.00755044	0.517604	297.517	75.8582	31.8136	21.792	chr17	16441577	16492153	50577	-	protein_coding	LRRC75A
ENSG00000135409.11	94.7501	-5.02586	0.566602	-8.87018	7.30307e-19	2.536e-17	-4.81336	0.565165	-0.0828951	0.0733553	6.00991	195.454	5.49139	24.4541	chr12	53423855	53431672	7818	+	protein_coding	AMHR2
ENSG00000141905.19	504.791	1.55251	0.1751	8.86645	7.55135e-19	2.61845e-17	1.51233	0.178071	-0.0144889	0.346578	681.752	232.66	95.9586	43.804	chr19	3314403	3469217	154815	+	protein_coding	NFIC
ENSG00000031003.10	1729.1	-1.3228	0.1492	-8.86593	7.58661e-19	2.62691e-17	-1.28796	0.151115	0.0138928	0.566925	948.817	2372.6	136.392	101.878	chr5	137937960	138051961	114002	-	protein_coding	FAM13B
ENSG00000117298.16	23477.8	1.10198	0.124348	8.86206	7.8552e-19	2.71601e-17	1.07442	0.125134	0.0501649	0.781903	30679.8	14293.6	1431.22	2123.19	chr1	21217247	21345572	128326	-	protein_coding	ECE1
ENSG00000256977.12	705.103	1.8686	0.210928	8.85892	8.079e-19	2.78939e-17	1.82216	0.21422	0.500667	0.98044	1146.8	313.891	46.6653	79.6742	chr2	109898428	109924868	26441	+	protein_coding	LIMS3
ENSG00000118200.14	3354.56	1.50989	0.170452	8.85816	8.13438e-19	2.8045e-17	1.4705	0.173281	-0.0659113	0.101762	4866.85	1708.85	50.2503	175.15	chr1	200739558	200860704	121147	+	protein_coding	CAMSAP2
ENSG00000169855.20	7316.04	-2.03823	0.230132	-8.8568	8.23448e-19	2.83496e-17	-1.98777	0.233146	-0.0152281	0.341362	3860.77	15857.9	158.333	4826	chr3	78597239	79767998	1170760	-	protein_coding	ROBO1
ENSG00000124780.14	2724.8	-5.50364	0.621813	-8.85097	8.67652e-19	2.98289e-17	-5.24134	0.616184	0.0352954	0.712562	143.423	6508.48	100.55	856.974	chr6	39299001	39314461	15461	-	protein_coding	KCNK17
ENSG00000108523.15	1196.23	0.802709	0.0907429	8.84598	9.07321e-19	3.11483e-17	0.786297	0.0911534	-0.0275777	0.25668	1540.97	883.273	56.5124	43.1545	chr17	4940008	4945222	5215	+	protein_coding	RNF167
ENSG00000124440.15	5188.31	1.73838	0.196646	8.84013	9.56104e-19	3.27764e-17	1.69437	0.199994	-0.0318407	0.231035	7126.13	2135.62	319.226	275.52	chr19	46297046	46343433	46388	+	protein_coding	HIF3A
ENSG00000148704.12	109.577	-4.34877	0.492448	-8.83092	1.03816e-18	3.55389e-17	-4.18702	0.49522	0.00296241	0.4803	9.69211	197.948	3.15952	48.0502	chr10	117128521	117138301	9781	-	protein_coding	VAX1
ENSG00000127511.9	3107.82	1.00608	0.114038	8.82234	1.1209e-18	3.8317e-17	0.981994	0.114533	-0.015491	0.338626	4599.97	2290.54	202.774	259.802	chr19	16829400	16880353	50954	+	protein_coding	SIN3B
ENSG00000198837.10	2327.05	0.774796	0.0878369	8.82085	1.13595e-18	3.87765e-17	0.759186	0.0882762	-0.0016744	0.443839	3042.07	1778.18	52.8489	69.0605	chr1	153929501	153946718	17218	-	protein_coding	DENND4B
ENSG00000007866.21	166.505	-3.37219	0.382632	-8.81313	1.21695e-18	4.1483e-17	-3.26403	0.385424	0.00915545	0.528879	29.0349	301.02	11.9393	35.526	chr6	35473597	35497079	23483	-	protein_coding	TEAD3
ENSG00000138080.13	86.2618	-3.65356	0.414569	-8.81292	1.21925e-18	4.15027e-17	-3.53103	0.417967	-0.023088	0.285674	12.4203	151.43	2.28942	37.097	chr2	27078567	27086408	7842	+	protein_coding	EMILIN1
ENSG00000164684.13	1165.55	-2.20124	0.249808	-8.81175	1.23205e-18	4.18793e-17	-2.14549	0.252477	0.0270628	0.661885	426.49	1959.74	110.016	99.0448	chr8	80628451	80874781	246331	-	protein_coding	ZNF704
ENSG00000101331.16	1552.96	1.14623	0.13014	8.80765	1.27795e-18	4.33783e-17	1.11667	0.131135	0.0744525	0.852164	1940.56	876.647	23.5607	51.2239	chr20	32010450	32032180	21731	+	protein_coding	CCM2L
ENSG00000220785.7	870.404	1.81421	0.206184	8.79897	1.38072e-18	4.68008e-17	1.76825	0.209587	-0.0688205	0.0962645	1166.72	331.705	97.4518	87.499	chr1	32231658	32241620	9963	-	transcribed_unprocessed_pseudogene	MTMR9LP
ENSG00000149218.5	2017.59	1.90501	0.216512	8.79864	1.38485e-18	4.68751e-17	1.8571	0.219837	0.0319788	0.693258	2580.83	689.032	308.595	168.243	chr11	95089846	95132645	42800	+	protein_coding	ENDOD1
ENSG00000143799.13	6542.93	-1.1681	0.132781	-8.79714	1.40346e-18	4.74384e-17	-1.13767	0.133885	0.0323947	0.695789	4155.37	9337.13	461.203	643.191	chr1	226360691	226408093	47403	-	protein_coding	PARP1
ENSG00000005238.19	927.258	1.1992	0.13633	8.79631	1.41387e-18	4.77236e-17	1.16768	0.137595	-0.0313024	0.23556	1111.43	483.958	96.7569	67.4994	chr9	35104112	35116341	12230	-	protein_coding	FAM214B
ENSG00000281398.4	502.169	-2.17563	0.24738	-8.79471	1.43414e-18	4.83403e-17	-2.12046	0.250134	0.00290107	0.479839	225.019	1014.82	48.8882	126.742	chr5	139274102	139284899	10798	+	lncRNA	SNHG4
ENSG00000143149.12	3289.73	-0.892457	0.101556	-8.78786	1.52439e-18	5.13105e-17	-0.872626	0.101933	0.0269114	0.660914	2542.9	4720.4	87.1145	411.527	chr1	165662216	165698863	36648	-	protein_coding	ALDH9A1
ENSG00000115935.17	2391.31	0.772719	0.0879471	8.78618	1.54733e-18	5.201e-17	0.757048	0.0883943	-0.078918	0.079415	2977.15	1742.4	173.464	35.0389	chr2	174559572	174682916	123345	-	protein_coding	WIPF1
ENSG00000117245.12	95.512	-2.59362	0.295274	-8.78379	1.58055e-18	5.30528e-17	-2.52249	0.297169	-0.00718531	0.401524	34.9919	210.08	7.21828	45.1067	chr1	20664014	20718017	54004	-	protein_coding	KIF17
ENSG00000271447.6	100.756	3.69154	0.420969	8.76915	1.80017e-18	6.03407e-17	3.56576	0.424475	-0.0145757	0.346015	171.945	13.4506	54.3835	8.04835	chr17	35756249	35795707	39459	-	protein_coding	MMP28
ENSG00000163820.15	1861.75	1.01276	0.115558	8.76409	1.88289e-18	6.30258e-17	0.988086	0.11608	0.00545839	0.500192	2187.03	1084.25	58.177	91.1865	chr3	45917899	45995824	77926	-	protein_coding	FYCO1
ENSG00000271425.8	479.751	-2.60003	0.296757	-8.76148	1.92696e-18	6.44116e-17	-2.52824	0.298665	0.26763	0.959986	165.557	1001.36	32.8632	312.364	chr1	146064699	146229000	164302	-	protein_coding	NBPF10
ENSG00000158859.10	765.119	4.65966	0.531958	8.75945	1.9621e-18	6.54955e-17	4.47287	0.533228	-0.00774544	0.397228	664.593	26.2798	80.5879	4.40243	chr1	161184302	161199054	14753	-	protein_coding	ADAMTS4
ENSG00000215012.9	951.1	1.21514	0.138729	8.7591	1.96815e-18	6.56069e-17	1.1828	0.140095	-0.0137889	0.351308	1300.64	560.12	91.4915	37.9393	chr22	19846138	19854896	8759	-	protein_coding	RTL10
ENSG00000111961.18	13635.7	1.25332	0.143093	8.75877	1.97385e-18	6.5706e-17	1.21972	0.144674	-0.0198551	0.306921	17696	7423.15	1127.06	692.136	chr6	148272304	148552048	279745	+	protein_coding	SASH1
ENSG00000134815.19	592.565	-1.06233	0.121338	-8.75514	2.03847e-18	6.77638e-17	-1.03563	0.122005	0.0239637	0.640408	422.728	882.673	8.60923	43.1383	chr19	47349315	47382704	33390	+	protein_coding	DHX34
ENSG00000100647.8	2769.89	1.05631	0.120766	8.74678	2.19537e-18	7.28789e-17	1.0298	0.121414	-0.0496529	0.149165	4143.61	1992.26	213	281.63	chr14	69611596	69715144	103549	+	protein_coding	SUSD6
ENSG00000079257.8	802.928	1.81876	0.208006	8.7438	2.25392e-18	7.47199e-17	1.77209	0.211477	0.00565133	0.501726	1292.67	366.205	10.0701	103.848	chr3	158645822	158672648	26827	-	protein_coding	LXN
ENSG00000159658.11	17171.2	1.17936	0.134929	8.74061	2.31857e-18	7.67577e-17	1.14814	0.136112	0.089497	0.877784	29020	12813.7	3557.7	871.486	chr1	46675159	46719114	43956	-	protein_coding	EFCAB14
ENSG00000091527.15	11885.1	1.0007	0.114551	8.73582	2.41903e-18	7.99736e-17	0.976346	0.115051	-0.0313975	0.235151	17274.9	8633.2	296.376	566.356	chr3	133573730	133590261	16532	+	protein_coding	CDV3
ENSG00000081760.17	1024.38	-1.26051	0.144308	-8.73487	2.4393e-18	8.05335e-17	-1.22649	0.145942	-0.0430092	0.176344	632.84	1515.98	17.6365	127.477	chr12	125065434	125143333	77900	+	protein_coding	AACS
ENSG00000103381.12	1245.21	1.21386	0.139046	8.72997	2.54739e-18	8.39873e-17	1.18135	0.140418	0.0148059	0.574007	1543.64	665.373	82.0274	52.9453	chr16	12659799	12803887	144089	-	protein_coding	CPPED1
ENSG00000005513.10	288.924	-1.92754	0.220871	-8.72698	2.61566e-18	8.61204e-17	-1.87826	0.224255	0.0113776	0.545754	144.999	551.57	32.145	51.1736	chr16	981770	986979	5210	+	protein_coding	SOX8
ENSG00000261468.1	326.479	2.3442	0.268643	8.72607	2.6367e-18	8.66951e-17	2.28229	0.271046	0.0297525	0.680346	333.74	65.6992	20.5858	17.9664	chr3	30697661	30699576	1916	+	lncRNA	AC096921.2
ENSG00000163874.11	344.497	2.23516	0.256174	8.72518	2.65757e-18	8.72623e-17	2.17711	0.258853	0.00138819	0.467925	417.666	88.4978	72.4695	29.8749	chr1	37474580	37484377	9798	+	protein_coding	ZC3H12A
ENSG00000128602.11	656.156	-3.02694	0.347047	-8.72199	2.73362e-18	8.96374e-17	-2.93406	0.349148	-0.0223663	0.290455	146.843	1195.6	47.402	70.7442	chr7	129188633	129213545	24913	+	protein_coding	SMO
ENSG00000052126.14	598.016	-1.72122	0.197407	-8.71914	2.80312e-18	9.17917e-17	-1.67625	0.20089	0.0407544	0.739459	259.005	851.307	66.4543	119.286	chr12	19129752	19376400	246649	+	protein_coding	PLEKHA5
ENSG00000141971.13	1098.71	-1.07982	0.123883	-8.7165	2.86942e-18	9.38353e-17	-1.05219	0.124622	-0.0428145	0.17706	738.167	1559.98	43.6531	118.204	chr19	17405722	17433724	28003	+	protein_coding	MVB12A
ENSG00000143375.15	500.986	-5.16827	0.593127	-8.7136	2.94384e-18	9.61388e-17	-4.93406	0.59047	-0.010325	0.377566	33.7662	1213.75	5.88062	383.101	chr1	151510510	151538692	28183	+	protein_coding	CGN
ENSG00000084444.14	1217.55	-1.52347	0.17487	-8.71202	2.98497e-18	9.73503e-17	-1.4824	0.177893	0.0315186	0.690599	726.031	2086.43	81.0297	92.6259	chr12	13044381	13142521	98141	+	protein_coding	FAM234B
ENSG00000134755.16	3740.58	-1.30094	0.149403	-8.70757	3.10453e-18	1.01113e-16	-1.26544	0.151289	8.84865e-05	0.458413	2003.61	4936.67	110.839	274.286	chr18	31058840	31102522	43683	-	protein_coding	DSC2
ENSG00000049283.18	118.528	11.1572	1.28271	8.69815	3.37327e-18	1.09718e-16	9.78153	1.32705	-0.00987896	0.381248	369.722	0	232.82	0	chr17	50532682	50543750	11069	+	protein_coding	EPN3
ENSG00000138162.19	1140.61	1.71505	0.197194	8.69727	3.39956e-18	1.10424e-16	1.66996	0.200698	-0.0220765	0.292424	1417.43	431.355	231.161	123.651	chr10	121989163	122254545	265383	+	protein_coding	TACC2
ENSG00000179388.9	444.159	1.66274	0.191225	8.69521	3.46201e-18	1.12301e-16	1.61866	0.19466	0.0127877	0.557056	381.851	120.564	41.2488	13.686	chr8	22687659	22693480	5822	-	protein_coding	EGR3
ENSG00000175538.10	327.239	-1.72371	0.198306	-8.69215	3.55658e-18	1.15214e-16	-1.67839	0.201825	-0.0353627	0.211322	176.493	581.111	43.5089	66.0547	chr11	74454841	74467729	12889	-	protein_coding	KCNE3
ENSG00000258947.7	918.067	3.04552	0.350443	8.69048	3.60924e-18	1.16763e-16	2.95102	0.352603	-0.012374	0.36197	1289.31	156.077	77.9137	55.5834	chr16	89921392	89938761	17370	+	protein_coding	TUBB3
ENSG00000155097.12	2441.59	1.08641	0.125031	8.68916	3.65136e-18	1.17968e-16	1.05834	0.125802	-0.00579481	0.41193	3385.42	1594.1	336.455	140.012	chr8	103021063	103073051	51989	+	protein_coding	ATP6V1C1
ENSG00000157502.13	59.9972	-3.87327	0.44589	-8.68661	3.7342e-18	1.20483e-16	-3.73504	0.449659	0.00396339	0.487868	9.24641	135.649	1.52719	45.3591	chrX	106168305	106208956	40652	+	protein_coding	PWWP3B
ENSG00000091592.16	3041.64	1.14932	0.132326	8.68549	3.77103e-18	1.21509e-16	1.1188	0.133377	-0.0153673	0.339572	4100.92	1848.92	91.8049	264.963	chr17	5499427	5619424	119998	-	protein_coding	NLRP1
ENSG00000183671.12	860.536	4.99044	0.57463	8.68461	3.80031e-18	1.22289e-16	4.77193	0.573509	0.00338734	0.483445	2076.44	65.3738	230.646	27.918	chr2	206175316	206218047	42732	-	protein_coding	GPR1
ENSG00000144655.15	2229.85	1.80279	0.208043	8.66547	4.49651e-18	1.44499e-16	1.75556	0.211621	-0.00558816	0.413157	3106.49	890.324	394.519	96.3156	chr3	39141855	39154562	12708	-	protein_coding	CSRNP1
ENSG00000105643.10	430.115	1.51757	0.175246	8.65966	4.73173e-18	1.51856e-16	1.4761	0.178299	0.0223196	0.629465	570.573	199.869	59.3835	43.3533	chr19	18001132	18014102	12971	+	protein_coding	ARRDC2
ENSG00000081181.8	269.796	-1.87163	0.216293	-8.65321	5.00699e-18	1.60476e-16	-1.82275	0.219846	0.04932	0.778758	95.4182	349.196	25.8897	14.1642	chr14	67619920	67651708	31789	+	protein_coding	ARG2
ENSG00000184374.3	67.4866	-4.49363	0.519715	-8.64634	5.31773e-18	1.7021e-16	-4.31446	0.52204	0.0346815	0.709289	6.96204	156.997	2.71354	66.0987	chr8	118995452	119108455	113004	+	protein_coding	COLEC10
ENSG00000140299.11	3648.26	0.851506	0.0984851	8.64604	5.33171e-18	1.70431e-16	0.832564	0.0988961	-0.0165039	0.330777	4534.24	2513.12	186.834	212.866	chr15	59659146	59689534	30389	-	protein_coding	BNIP2
ENSG00000075426.12	2935.29	2.66661	0.308565	8.64198	5.52493e-18	1.76374e-16	2.58971	0.310524	-0.0237716	0.280637	4952.96	779.713	742.308	426.359	chr2	28392448	28417317	24870	+	protein_coding	FOSL2
ENSG00000106546.14	3969.13	1.63053	0.188686	8.64149	5.54857e-18	1.76895e-16	1.58652	0.192121	-0.0152267	0.341387	6160.47	1989.21	320.567	560.036	chr7	16916359	17346152	429794	+	protein_coding	AHR
ENSG00000050393.11	1339.02	-0.871051	0.100878	-8.63473	5.88675e-18	1.87429e-16	-0.851323	0.101283	0.0537674	0.796119	1021.48	1867.22	75.4121	55.7185	chr6	13786557	13814568	28012	-	protein_coding	MCUR1
ENSG00000105835.12	3143.6	1.2881	0.149383	8.62284	6.53108e-18	2.0767e-16	1.25229	0.151244	-0.00145463	0.445297	3366.02	1378.45	235.772	106.721	chr7	106248298	106286326	38029	-	protein_coding	NAMPT
ENSG00000139146.14	4481.96	-1.14386	0.132672	-8.62172	6.59564e-18	2.09446e-16	-1.11309	0.133718	-0.0296928	0.244381	3133.73	6924.33	179.649	898.625	chr12	31280584	31327058	46475	-	protein_coding	SINHCAF
ENSG00000031081.10	8037.38	0.959555	0.111303	8.62108	6.63234e-18	2.10335e-16	0.936242	0.111755	-0.00855936	0.391015	10989	5650.07	786.68	675.022	chr3	119294373	119420714	126342	+	protein_coding	ARHGAP31
ENSG00000132002.8	2002.87	0.934094	0.108371	8.61943	6.72874e-18	2.13112e-16	0.911809	0.108795	0.0354046	0.71315	2329.91	1219.45	118.4	32.6356	chr19	14514769	14529770	15002	-	protein_coding	DNAJB1
ENSG00000137494.13	516.696	1.71498	0.198981	8.6188	6.76583e-18	2.14006e-16	1.66902	0.202585	0.0392791	0.732582	928.623	282.823	227.282	33.6593	chr11	83193739	83260694	66956	+	protein_coding	ANKRD42
ENSG00000197256.10	3113.91	1.71948	0.199669	8.61165	7.20191e-18	2.27484e-16	1.67335	0.203287	0.00596206	0.504385	4212.33	1279.37	504.613	377.883	chr19	11164267	11197791	33525	-	protein_coding	KANK2
ENSG00000134769.21	619.156	-2.25416	0.261761	-8.6115	7.21081e-18	2.27484e-16	-2.19382	0.264525	0.0427044	0.749175	209.05	997.213	18.671	381.9	chr18	34493290	34891844	398555	+	protein_coding	DTNA
ENSG00000120437.8	668.222	-1.68563	0.195843	-8.60707	7.4954e-18	2.36154e-16	-1.64013	0.199425	-0.0084462	0.391833	349.245	1123.64	4.11347	281.15	chr6	159760328	159779055	18728	+	protein_coding	ACAT2
ENSG00000275395.6	390.097	-6.19207	0.719516	-8.60588	7.57334e-18	2.38131e-16	-5.82126	0.70685	-0.0143157	0.347575	8.98315	648.694	4.71962	44.6935	chr19	39863323	39934626	71304	-	protein_coding	FCGBP
ENSG00000117758.14	2280.6	1.28584	0.149416	8.60581	7.57787e-18	2.38131e-16	1.24996	0.151273	-0.01773	0.321419	2918.09	1196.65	276.453	231.219	chr1	27773219	27824443	51225	+	protein_coding	STX12
ENSG00000116133.13	2123.33	-2.79868	0.325332	-8.60255	7.79615e-18	2.44671e-16	-2.7147	0.327302	-0.00553147	0.413464	591.01	4112.18	118.428	1025.79	chr1	54849627	54887195	37569	-	protein_coding	DHCR24
ENSG00000109079.10	4728.09	1.32055	0.153698	8.59186	8.55754e-18	2.68218e-16	1.28347	0.155775	0.0613895	0.820281	7154.5	2864.2	406.785	543.725	chr17	28335602	28347009	11408	+	protein_coding	TNFAIP1
ENSG00000181444.13	1263.35	1.10582	0.128979	8.57368	1.00228e-17	3.13737e-16	1.07621	0.129864	0.0049082	0.494516	1794.93	834.5	132.796	119.9	chr7	149764182	149773588	9407	-	protein_coding	ZNF467
ENSG00000169252.5	85.4308	4.61548	0.538841	8.56557	1.0754e-17	3.36189e-16	4.42344	0.540555	0.0655682	0.831761	79.1494	3.26977	14.4378	2.84421	chr5	148825245	148828687	3443	+	protein_coding	ADRB2
ENSG00000118965.14	802.399	-1.04714	0.122287	-8.56297	1.09992e-17	3.43409e-16	-1.01985	0.122951	-0.0202826	0.304058	525.518	1085.85	26.1441	92.9112	chr2	19910260	19990131	79872	-	protein_coding	WDR35
ENSG00000188641.13	118.907	3.48171	0.406783	8.55913	1.13721e-17	3.54592e-16	3.36104	0.410111	0.0210597	0.621667	63.4961	5.82608	14.6383	2.77305	chr1	97077743	97995000	917258	-	protein_coding	DPYD
ENSG00000100600.15	3399.89	-1.8509	0.216311	-8.55665	1.16191e-17	3.61827e-16	-1.80131	0.220016	-0.00619732	0.409271	1722.5	6213.29	235.004	1398.89	chr14	92703807	92748679	44873	-	protein_coding	LGMN
ENSG00000204147.10	346.663	-1.32679	0.15519	-8.54951	1.2361e-17	3.84435e-16	-1.28915	0.157334	0.107419	0.898826	210.004	526.722	5.72749	68.7689	chr10	50739318	50816495	77178	+	protein_coding	ASAH2B
ENSG00000212694.8	415.595	-1.63393	0.191141	-8.54833	1.24879e-17	3.87881e-16	-1.58884	0.194698	0.00855028	0.5242	224.848	698.443	40.4474	54.5123	chr12	121795267	121803906	8640	-	lncRNA	LINC01089
ENSG00000114353.17	22410.1	1.44088	0.168606	8.54584	1.27601e-17	3.95824e-16	1.40008	0.171413	0.0292894	0.677482	30896.7	11380.4	1075.28	2442.41	chr3	50226292	50259362	33071	+	protein_coding	GNAI2
ENSG00000118515.11	2100.8	2.44189	0.285772	8.54487	1.28676e-17	3.98647e-16	2.37326	0.288151	-0.0124237	0.361612	1385.1	255.075	483.073	61.6254	chr6	134169246	134318112	148867	-	protein_coding	SGK1
ENSG00000182511.12	1370.97	-0.762045	0.0891833	-8.5447	1.28871e-17	3.98742e-16	-0.745801	0.0896854	-0.0174735	0.323285	1136.51	1926.71	67.8432	26.7797	chr15	90883695	90895776	12082	+	protein_coding	FES
ENSG00000105426.16	1227.83	-1.23701	0.14487	-8.53877	1.35657e-17	4.192e-16	-1.20219	0.146469	0.0541469	0.797269	840.017	1980	77.2733	224.509	chr19	5158495	5340803	182309	-	protein_coding	PTPRS
ENSG00000187239.17	12027.3	-0.929884	0.108966	-8.53374	1.41695e-17	4.37297e-16	-0.907317	0.109403	0.025878	0.653755	9563.37	18219.2	270.066	1201.43	chr9	129887187	130043194	156008	-	protein_coding	FNBP1
ENSG00000137831.15	9436.48	2.29492	0.26933	8.52086	1.58376e-17	4.88155e-16	2.23173	0.272096	0.0381992	0.72688	15131.5	3083.71	1346.8	1572.98	chr15	70654554	70763558	109005	-	protein_coding	UACA
ENSG00000152601.17	4782.81	1.26366	0.148345	8.51836	1.61829e-17	4.98162e-16	1.22775	0.150118	-0.0035647	0.428907	6147.36	2560.68	459.509	486.379	chr3	152243828	152465780	221953	+	protein_coding	MBNL1
ENSG00000075340.23	610.362	1.2797	0.150261	8.51649	1.64458e-17	5.0561e-16	1.24325	0.152135	0.0081094	0.521337	971.586	400.18	36.9553	72.5645	chr2	70607618	70768225	160608	-	protein_coding	ADD2
ENSG00000128872.10	3196.05	-1.14462	0.134427	-8.51486	1.66799e-17	5.12153e-16	-1.11304	0.135516	-0.0619167	0.111605	2476.18	5474.07	119.983	711.238	chr15	51751597	51816363	64767	+	protein_coding	TMOD2
ENSG00000139865.16	59.7617	-6.60091	0.775642	-8.51025	1.73551e-17	5.31752e-16	-6.15501	0.758899	-0.0242415	0.27762	1.63755	178.943	2.28195	66.3732	chr14	37595847	38041442	445596	+	protein_coding	TTC6
ENSG00000175352.11	143.626	3.62825	0.426341	8.51021	1.73622e-17	5.31752e-16	3.49808	0.430053	-0.0538137	0.134642	162.984	13.0926	74.624	3.10772	chr11	8980576	9004049	23474	-	protein_coding	NRIP3
ENSG00000107960.11	1066.92	1.16081	0.136458	8.50678	1.78834e-17	5.47018e-16	1.12854	0.137635	0.0320256	0.693488	1156.21	517.025	94.6303	40.8693	chr10	103877569	103918184	40616	-	protein_coding	STN1
ENSG00000163624.6	63.2178	-3.91413	0.460382	-8.50192	1.86475e-17	5.6967e-16	-3.76725	0.4644	-0.0298805	0.243359	6.59389	99.2121	1.97846	17.8822	chr4	84583127	84651334	68208	+	protein_coding	CDS1
ENSG00000197852.12	810.831	1.97571	0.232712	8.48993	2.06767e-17	6.3086e-16	1.92221	0.236341	0.00868058	0.525607	1102.99	280.334	105.27	88.6282	chr1	111680630	111755824	75195	-	protein_coding	INKA2
ENSG00000153234.14	1810.61	2.25152	0.265497	8.48043	2.24372e-17	6.83713e-16	2.1893	0.268434	-0.0349047	0.214134	3299.24	692.774	465.794	109.57	chr2	156324437	156342348	17912	-	protein_coding	NR4A2
ENSG00000131435.13	209.208	1.85472	0.218959	8.47059	2.44151e-17	7.43046e-16	1.80396	0.222786	0.00262392	0.477717	242.841	67.2378	34.7692	9.37948	chr5	132257696	132273454	15759	+	protein_coding	PDLIM4
ENSG00000144596.13	81.7491	-5.3443	0.63094	-8.47037	2.44616e-17	7.43522e-16	-5.07681	0.626514	-0.000183788	0.456061	6.52526	264.396	4.66504	89.2256	chr3	14489107	14556075	66969	-	protein_coding	GRIP2
ENSG00000140479.17	517.246	3.38537	0.399808	8.46747	2.50779e-17	7.61296e-16	3.26733	0.402996	-0.0147138	0.344916	820.071	78.7717	324.49	26.0865	chr15	101297142	101525202	228061	-	protein_coding	PCSK6
ENSG00000105672.14	70.3942	-4.41738	0.521962	-8.46304	2.60506e-17	7.8983e-16	-4.23583	0.524872	0.0390169	0.731405	9.88807	196.886	9.68274	26.9522	chr19	35641745	35644871	3127	+	protein_coding	ETV2
ENSG00000143801.17	842.358	-1.61535	0.190908	-8.46144	2.641e-17	7.99724e-16	-1.56967	0.194527	-0.0298278	0.243538	433.403	1327.67	33.6889	320.048	chr1	226870184	226896105	25922	+	protein_coding	PSEN2
ENSG00000099814.16	463.196	1.9102	0.225771	8.46078	2.65584e-17	8.0321e-16	1.85799	0.229553	-0.0125722	0.360717	421.823	112.105	17.6117	8.1994	chr14	104865268	104896770	31503	+	protein_coding	CEP170B
ENSG00000162599.17	182.592	-2.73402	0.323152	-8.46048	2.66268e-17	8.04269e-16	-2.65037	0.325257	-0.0508681	0.144128	43.4557	282.125	11.0621	44.2538	chr1	60865259	61462788	597530	+	protein_coding	NFIA
ENSG00000128656.14	1723.16	1.74353	0.206085	8.46025	2.66815e-17	8.04915e-16	1.69511	0.209931	0.000972193	0.464652	2400.6	716.931	285.292	119.035	chr2	174799313	175005381	206069	-	protein_coding	CHN1
ENSG00000124216.4	694.27	2.1997	0.26007	8.45812	2.71726e-17	8.18705e-16	2.13896	0.263182	0.0168956	0.589936	751.513	163.596	58.972	10.8778	chr20	49982980	49988886	5907	+	protein_coding	SNAI1
ENSG00000161249.21	138.207	-7.92711	0.937537	-8.45525	2.7849e-17	8.38039e-16	-7.21114	0.913271	-0.0422643	0.179489	1.45787	327.215	1.29925	186.625	chr19	35497220	35513658	16439	-	protein_coding	DMKN
ENSG00000125966.10	546.562	-1.57867	0.187029	-8.44079	3.15205e-17	9.4654e-16	-1.53355	0.190559	0.0322187	0.694715	302.841	904.388	49.1236	111.942	chr20	35226690	35276998	50309	+	protein_coding	MMP24
ENSG00000170681.6	145.437	-2.16843	0.2569	-8.44074	3.1533e-17	9.4654e-16	-2.10849	0.260125	0.00674693	0.51024	62.5196	281.061	12.2826	66.4984	chr9	100578079	100587906	9828	+	protein_coding	CAVIN4
ENSG00000163362.11	126.076	-3.69464	0.438118	-8.43297	3.36989e-17	1.0103e-15	-3.55822	0.442048	-0.0015694	0.444581	18.0682	226.964	6.40858	101.702	chr1	200891048	200915742	24695	+	protein_coding	INAVA
ENSG00000070495.14	674.429	1.47316	0.174702	8.43239	3.38673e-17	1.01409e-15	1.43039	0.177789	-0.0231842	0.284907	974.819	351.136	58.1505	45.7893	chr17	76712832	76726799	13968	-	protein_coding	JMJD6
ENSG00000184828.10	69.9232	6.08298	0.721566	8.43024	3.44957e-17	1.03162e-15	5.71385	0.709405	-0.000561714	0.452558	143.514	2.11451	54.1255	0.492514	chr18	48026672	48410752	384081	-	protein_coding	ZBTB7C
ENSG00000255150.2	132.47	2.65886	0.315439	8.42909	3.48371e-17	1.04054e-15	2.57828	0.317615	0.025411	0.651172	189.798	30.0277	18.4847	5.75938	chr12	104303739	104305205	1467	+	protein_coding	EID3
ENSG00000153879.9	1439.55	0.965538	0.114561	8.42812	3.5126e-17	1.04787e-15	0.940877	0.115061	0.0100065	0.535553	1921.59	983.78	167.228	42.6853	chr19	33373685	33382686	9002	+	protein_coding	CEBPG
ENSG00000244300.3	426.554	-3.00592	0.356693	-8.42721	3.54019e-17	1.05359e-15	-2.90745	0.359033	-0.00328283	0.431157	108.855	873.845	18.0334	157.423	chr3	128489212	128502970	13759	+	lncRNA	GATA2-AS1
ENSG00000131711.15	15186.1	1.65957	0.19693	8.42719	3.5405e-17	1.05359e-15	1.61254	0.200703	0.035515	0.714377	19033.2	6024.34	766.683	1583.51	chr5	72107234	72209565	102332	+	protein_coding	MAP1B
ENSG00000163453.11	1760.62	4.25187	0.504968	8.42009	3.76191e-17	1.1181e-15	4.08026	0.508582	0.00922985	0.529493	505.302	26.5575	75.9637	14.13	chr4	57030773	57110385	79613	-	protein_coding	IGFBP7
ENSG00000156453.13	9278.22	1.27653	0.151681	8.41588	3.89957e-17	1.15759e-15	1.2393	0.153598	-0.0340032	0.219376	15004.4	6193.94	352.829	1173.79	chr5	141853111	141879246	26136	-	protein_coding	PCDH1
ENSG00000108061.11	1932.56	0.762341	0.0905926	8.41505	3.92742e-17	1.16443e-15	0.745567	0.0911214	-0.00339495	0.430314	2355.84	1388.52	126.024	50.3256	chr10	110919547	111013667	94121	+	protein_coding	SHOC2
ENSG00000117020.17	4890.75	1.02303	0.121577	8.41467	3.94012e-17	1.16676e-15	0.995808	0.122206	-0.00345254	0.429751	7006.13	3447.75	360.626	231.811	chr1	243488233	243851079	362847	-	protein_coding	AKT3
ENSG00000117595.12	248.663	-3.21991	0.383196	-8.40278	4.36017e-17	1.28956e-15	-3.10919	0.386021	-0.0567026	0.124952	61.6187	571.056	12.9091	111.182	chr1	209785617	209806175	20559	-	protein_coding	IRF6
ENSG00000196628.17	9746.13	1.16401	0.138625	8.39685	4.58605e-17	1.35471e-15	1.13076	0.139865	-0.0214138	0.296617	13455.6	6004.47	665.811	464.751	chr18	55222331	55664787	442457	-	protein_coding	TCF4
ENSG00000165185.14	655.957	-1.43791	0.171294	-8.3944	4.68295e-17	1.38164e-15	-1.39564	0.174231	0.0174362	0.59436	389.059	1053.7	18.7095	158.78	chr9	112486847	112669397	182551	+	protein_coding	KIAA1958
ENSG00000140022.13	802.327	2.42666	0.289402	8.38507	5.06963e-17	1.4939e-15	2.35593	0.292004	-0.0159451	0.335174	1539.44	286.308	256.667	81.6244	chr14	81260656	81436465	175810	-	protein_coding	STON2
ENSG00000196209.12	177.131	3.08589	0.368148	8.38219	5.195e-17	1.52898e-15	2.98199	0.370683	0.00207837	0.473499	343.171	41.1321	88.8712	20.6974	chr20	1470741	1491587	20847	-	protein_coding	SIRPB2
ENSG00000173457.11	1452.26	1.13738	0.135732	8.37962	5.30989e-17	1.56089e-15	1.10506	0.136836	-0.0532688	0.135946	1993.63	906.222	143.203	19.106	chr11	64244479	64246943	2465	-	protein_coding	PPP1R14B
ENSG00000205683.11	61.0159	-3.6937	0.440814	-8.37928	5.32537e-17	1.56354e-15	-3.55554	0.444815	-0.0173168	0.324333	10.9759	138.786	3.60543	21.7535	chr14	72619296	72894116	274821	-	protein_coding	DPF3
ENSG00000134323.12	966.653	-3.09149	0.369114	-8.37545	5.50141e-17	1.61326e-15	-2.98712	0.371668	-0.0233478	0.283654	189.505	1615.29	24.0913	669.583	chr2	15940550	15947007	6458	+	protein_coding	MYCN
ENSG00000058668.14	12430.4	1.01612	0.121462	8.36572	5.9751e-17	1.75004e-15	0.988875	0.122084	0.0590321	0.813224	15913.6	7868.41	2080.3	300.992	chr1	203626561	203744081	117521	+	protein_coding	ATP2B4
ENSG00000004799.8	619.79	2.9184	0.34901	8.36193	6.16996e-17	1.80492e-15	2.82308	0.351297	-0.0356183	0.210222	695.038	92.2228	94.9292	42.3517	chr7	95583499	95596516	13018	-	protein_coding	PDK4
ENSG00000204304.12	11031.8	-0.645552	0.0772796	-8.35346	6.62898e-17	1.93685e-15	-0.632099	0.0778607	-0.0152396	0.341234	10009	15657.3	244.594	768.838	chr6	32184733	32190202	5470	-	protein_coding	PBX2
ENSG00000125534.10	1231.02	0.932345	0.11164	8.35138	6.74716e-17	1.96899e-15	0.908662	0.112117	0.0369948	0.721562	1482.89	776.971	82.1606	80.2508	chr20	63520765	63522206	1442	+	protein_coding	PPDPF
ENSG00000198185.11	886.658	-1.37119	0.164197	-8.35088	6.77573e-17	1.97494e-15	-1.33033	0.166774	0.025757	0.653269	496.63	1284.66	46.0759	117.858	chr20	46499630	46513559	13930	-	protein_coding	ZNF334
ENSG00000110422.12	3870.73	0.868266	0.103975	8.35072	6.78508e-17	1.97527e-15	0.847259	0.104437	0.00224662	0.4747	5344.95	2927.89	152.101	102.104	chr11	33256672	33357023	100352	+	protein_coding	HIPK3
ENSG00000107957.16	6846.59	1.34996	0.16166	8.35057	6.79323e-17	1.97527e-15	1.30974	0.164102	-0.0190084	0.312674	10200.8	4001.69	907.816	839.375	chr10	103594027	103855543	261517	-	protein_coding	SH3PXD2A
ENSG00000103175.11	63.384	4.88451	0.585139	8.34761	6.9661e-17	2.0231e-15	4.65799	0.585044	0.0548073	0.799596	106.596	4.65632	9.4693	5.23359	chr16	84294846	84329844	34999	+	protein_coding	WFDC1
ENSG00000092096.16	835.31	-1.54876	0.185655	-8.34213	7.29626e-17	2.11644e-15	-1.50319	0.189195	0.0227969	0.633198	500.91	1465.47	71.1703	204.05	chr14	23346306	23352912	6607	-	protein_coding	SLC22A17
ENSG00000175906.5	248.634	1.67826	0.201255	8.33896	7.49479e-17	2.17142e-15	1.62976	0.20519	-0.0266195	0.262484	455.649	142.228	21.3668	27.5319	chr17	43398993	43401137	2145	+	protein_coding	ARL4D
ENSG00000185559.16	124.107	-10.1896	1.22198	-8.33865	7.51415e-17	2.17442e-15	-8.90829	1.22434	-0.0614377	0.112526	0	230.641	0	71.7612	chr14	100725705	100738224	12520	+	protein_coding	DLK1
ENSG00000179163.11	582.859	1.7195	0.206256	8.33675	7.6362e-17	2.20709e-15	1.67007	0.210259	-0.0496665	0.14804	704.889	213.951	80.182	67.4637	chr1	23845077	23868294	23218	-	protein_coding	FUCA1
ENSG00000162687.17	126.283	-3.61358	0.433509	-8.33566	7.70696e-17	2.22488e-15	-3.47863	0.437421	0.0429017	0.750837	22.0637	230.458	16.647	69.8485	chr1	196225779	196609225	383447	-	protein_coding	KCNT2
ENSG00000154548.9	108.713	-2.78855	0.334564	-8.33488	7.75753e-17	2.2368e-15	-2.69948	0.336798	0.0144358	0.570965	28.1571	194.438	2.86549	32.5516	chr6	89095959	89118071	22113	-	protein_coding	SRSF12
ENSG00000153944.11	1707.29	-2.18211	0.261893	-8.33207	7.94393e-17	2.28781e-15	-2.12002	0.265236	0.0358908	0.71632	609.295	2765.11	22.1817	493.357	chr17	57255851	57684689	428839	+	protein_coding	MSI2
ENSG00000187838.17	1531.76	1.42636	0.171228	8.33019	8.07127e-17	2.32172e-15	1.38373	0.174163	-0.043528	0.174018	1956.55	727.748	87.4581	160.947	chr17	7389727	7394842	5116	-	protein_coding	PLSCR3
ENSG00000104237.10	113.786	3.22425	0.387172	8.32769	8.24362e-17	2.36847e-15	3.11125	0.390092	-0.0229286	0.286569	258.828	27.8187	33.0841	5.65666	chr8	54509422	54871720	362299	+	protein_coding	RP1
ENSG00000168672.4	3014.24	2.44995	0.294261	8.32576	8.37896e-17	2.40449e-15	2.37714	0.296885	-0.00251285	0.437575	3776.4	691.357	401.812	286.427	chr8	126552443	126558478	6036	-	protein_coding	LRATD2
ENSG00000133789.15	3389.7	0.979751	0.117695	8.32448	8.46976e-17	2.42766e-15	0.953841	0.118243	-0.0280947	0.254046	3606.96	1828.73	223.636	119.231	chr11	9664077	9752993	88917	+	protein_coding	SWAP70
ENSG00000278291.1	100.153	-2.44507	0.294022	-8.31595	9.10224e-17	2.60348e-15	-2.3723	0.29667	0.0341563	0.705735	26.6322	144.999	3.29432	29.6798	chr13	20699307	20703718	4412	-	lncRNA	AL161772.1
ENSG00000127870.17	1468.08	0.956707	0.115045	8.31591	9.10474e-17	2.60348e-15	0.931756	0.115558	-0.0123583	0.362123	1942.76	1001.04	21.4465	59.0576	chr13	26132115	26222314	90200	-	protein_coding	RNF6
ENSG00000110237.4	4169.95	-1.11258	0.133792	-8.31573	9.11895e-17	2.60446e-15	-1.0808	0.134796	-0.0525329	0.138452	2611.95	5647.79	142.699	204.3	chr11	73308289	73369388	61100	+	protein_coding	ARHGEF17
ENSG00000175104.15	1742.13	1.27122	0.152899	8.31409	9.24553e-17	2.63749e-15	1.23324	0.154847	0.0342283	0.706093	2707.31	1121.9	244.543	182.799	chr11	36483769	36510272	26504	-	protein_coding	TRAF6
ENSG00000012983.11	4116.08	0.958457	0.1153	8.31275	9.35101e-17	2.66443e-15	0.933411	0.115815	-0.0300135	0.24254	5522.55	2841.81	271.924	225.466	chr14	50418501	50561126	142626	-	protein_coding	MAP4K5
ENSG00000049246.14	216.536	2.0207	0.243102	8.31216	9.39791e-17	2.67464e-15	1.96345	0.246908	0.0553224	0.80136	334.801	82.5295	50.5739	18.7924	chr1	7784320	7845177	60858	+	protein_coding	PER3
ENSG00000148400.12	17283.4	-0.801029	0.0964181	-8.30787	9.74377e-17	2.7698e-15	-0.782424	0.0969343	0.0404509	0.737925	15402.1	26836	142.039	1452.07	chr9	136494433	136546048	51616	-	protein_coding	NOTCH1
ENSG00000077097.15	7865.69	-1.01368	0.122044	-8.30586	9.90999e-17	2.81374e-15	-0.986144	0.122674	-0.0079873	0.395336	5472.55	11049.8	167.595	1352.27	chr3	25597905	25664907	67003	-	protein_coding	TOP2B
ENSG00000138363.15	1149.69	-1.61742	0.194754	-8.30491	9.98964e-17	2.83302e-15	-1.56985	0.198588	0.0196367	0.611235	506.071	1552.19	57.1053	283.83	chr2	215311956	215349773	37818	+	protein_coding	ATIC
ENSG00000109099.15	6141.23	2.10428	0.25361	8.29731	1.06494e-16	3.01658e-15	2.04425	0.257227	-0.0347427	0.214927	8681.54	2018.94	121.7	492.393	chr17	15229777	15265326	35550	-	protein_coding	PMP22
ENSG00000100311.16	1391.11	1.60519	0.193549	8.29343	1.10025e-16	3.11296e-15	1.55775	0.19736	0.0781603	0.859554	2180.53	716.684	143.966	107.798	chr22	39223359	39244751	21393	-	protein_coding	PDGFB
ENSG00000182809.10	3224.71	1.69154	0.204059	8.28944	1.13778e-16	3.21537e-15	1.64213	0.208092	-0.0211106	0.298944	4308	1333.62	119.804	262.146	chr14	105472962	105480170	7209	+	protein_coding	CRIP2
ENSG00000154760.14	540.874	-2.10226	0.253719	-8.28577	1.17351e-16	3.31245e-15	-2.04212	0.257361	0.0413444	0.743116	203.768	870.898	62.4996	187.693	chr17	35435096	35448837	13742	-	protein_coding	SLFN13
ENSG00000245532.9	13714.8	1.61037	0.194379	8.28472	1.18388e-16	3.33782e-15	1.56272	0.198219	-0.0176182	0.322339	17784.1	5825.08	533.4	1119.14	chr11	65422774	65445540	22767	+	lncRNA	NEAT1
ENSG00000135679.25	10141.2	2.24969	0.27159	8.28338	1.19732e-16	3.37179e-15	2.18436	0.274808	-0.0532827	0.135895	15477.4	3254.37	2248.59	390.479	chr12	68808177	68850686	42510	+	protein_coding	MDM2
ENSG00000128655.18	79.9073	-5.02919	0.607169	-8.28302	1.20094e-16	3.37804e-15	-4.78454	0.605808	0.0688274	0.840659	6.3987	209.533	5.77814	86.3154	chr2	177623244	178072777	449534	-	protein_coding	PDE11A
ENSG00000080493.17	1747.89	-1.4075	0.169933	-8.28268	1.20437e-16	3.38373e-15	-1.36489	0.172801	-0.0108893	0.372708	1247.91	3310.47	200.299	412.412	chr4	71062667	71572087	509421	+	protein_coding	SLC4A4
ENSG00000058453.17	836.436	-1.04417	0.126193	-8.27437	1.29141e-16	3.62406e-15	-1.01506	0.126926	0.00466268	0.492777	574.773	1185.32	33.4733	111.411	chr1	16740273	16972964	232692	+	protein_coding	CROCC
ENSG00000136450.13	5551.96	-0.840658	0.101631	-8.27166	1.32105e-16	3.7028e-15	-0.820358	0.102124	0.120122	0.909591	3898.19	6980.76	355.607	462.425	chr17	58000919	58007346	6428	-	protein_coding	SRSF1
ENSG00000117676.14	617.364	-1.51997	0.183759	-8.27153	1.32254e-16	3.7028e-15	-1.47427	0.187259	-0.0206973	0.301245	384.346	1102.34	9.55715	125.722	chr1	26529761	26575030	45270	+	protein_coding	RPS6KA1
ENSG00000109819.9	1011.28	-2.65036	0.32048	-8.26998	1.33981e-16	3.74682e-15	-2.56698	0.322844	0.0569495	0.806576	397.947	2498.31	36.4291	164.254	chr4	23755041	23904089	149049	-	protein_coding	PPARGC1A
ENSG00000124788.18	1120.6	1.15483	0.139692	8.26698	1.37395e-16	3.83785e-15	1.12089	0.140938	0.00321192	0.482217	1446.31	648.757	157.059	60.5124	chr6	16299112	16761491	462380	-	protein_coding	ATXN1
ENSG00000134072.11	391.722	1.64396	0.198865	8.26672	1.37693e-16	3.84172e-15	1.59533	0.202827	-0.0121403	0.363555	547.824	175.744	7.1175	41.8694	chr3	9757347	9769992	12646	-	protein_coding	CAMK1
ENSG00000197275.14	327.701	-2.10865	0.255125	-8.26517	1.39497e-16	3.88754e-15	-2.04798	0.258782	0.639399	0.986909	125.932	543.746	18.0287	170.398	chr8	94371960	94475115	103156	-	protein_coding	RAD54B
ENSG00000133401.16	5539.34	-1.62523	0.196641	-8.26498	1.39718e-16	3.88922e-15	-1.577	0.200554	0.0745835	0.852522	3372.72	10404.1	377.744	2572.89	chr5	31639131	32110932	471802	+	protein_coding	PDZD2
ENSG00000129083.12	6360.57	0.709277	0.0858415	8.26263	1.42492e-16	3.96187e-15	0.693618	0.0864436	-0.0280547	0.254276	7638.33	4671.69	69.4667	331.084	chr11	14443440	14500027	56588	-	protein_coding	COPB1
ENSG00000167549.18	602.257	2.50844	0.303699	8.25963	1.46122e-16	4.05812e-15	2.43174	0.306285	-0.091695	0.0630002	1414.88	249.542	88.8664	110.428	chr17	29614756	29622907	8152	-	protein_coding	CORO6
ENSG00000065613.14	5728.81	0.944347	0.114423	8.25311	1.54321e-16	4.28089e-15	0.919559	0.114935	0.0438814	0.755772	6498.79	3377.14	378.858	182.819	chr10	103967140	104029233	62094	+	protein_coding	SLK
ENSG00000113594.10	16964.5	-1.19493	0.145046	-8.23827	1.74712e-16	4.84099e-15	-1.15912	0.146544	0.0357581	0.715758	11426.9	26159.6	1796.94	3099.41	chr5	38474668	38608354	133687	-	protein_coding	LIFR
ENSG00000102230.13	442.09	-3.33755	0.405266	-8.23546	1.78866e-16	4.95039e-15	-3.21543	0.408604	-0.0385402	0.195214	89.8586	907.279	12.7719	312.279	chrX	24558087	24672677	114591	-	protein_coding	PCYT1B
ENSG00000167083.7	77.8955	3.75739	0.456304	8.23442	1.8043e-16	4.98798e-15	3.61033	0.460609	-0.082857	0.073432	91.6993	6.67871	12.7895	2.73211	chr17	49202791	49210574	7784	-	protein_coding	GNGT2
ENSG00000258610.1	630.777	1.8945	0.23031	8.22588	1.93756e-16	5.35023e-15	1.83945	0.234485	0.680108	0.98852	1037.6	279.314	65.2356	95.7126	chr14	76778952	76782249	3298	+	lncRNA	AF111169.1
ENSG00000182957.16	906.12	1.87507	0.22814	8.21895	2.05296e-16	5.66242e-15	1.82041	0.232347	-0.0262886	0.264989	1524.28	415.453	251.103	65.6045	chr13	23979805	24307074	327270	+	protein_coding	SPATA13
ENSG00000152154.11	121.021	2.62593	0.31975	8.21246	2.16705e-16	5.97027e-15	2.54257	0.32221	0.0344836	0.707857	289.689	46.4115	30.5449	16.737	chr2	39664982	39717963	52982	+	protein_coding	TMEM178A
ENSG00000128699.14	1705.02	-0.75398	0.0918219	-8.21133	2.18752e-16	6.0198e-15	-0.73663	0.0924045	-0.0264866	0.263327	1336.31	2253.7	15.6563	38.1634	chr2	189770267	189784364	14098	-	protein_coding	ORMDL1
ENSG00000129514.6	79.6868	-10.41	1.26779	-8.21111	2.19153e-16	6.02397e-15	-9.03577	1.27645	-0.0180418	0.318938	0	274.101	0	146.917	chr14	37589552	37596059	6508	-	protein_coding	FOXA1
ENSG00000261371.6	88673	1.39059	0.169364	8.21063	2.20029e-16	6.04117e-15	1.3477	0.172194	-0.0293932	0.246018	103565	39500.4	4943.24	6137.76	chr17	64319415	64413776	94362	-	protein_coding	PECAM1
ENSG00000064692.19	2533.48	-2.2832	0.278472	-8.19903	2.42335e-16	6.64604e-15	-2.21513	0.281718	0.0513755	0.786352	936.196	4556.86	79.5943	579.545	chr5	122311354	122464219	152866	+	protein_coding	SNCAIP
ENSG00000152092.16	1463.83	-1.6986	0.20727	-8.19514	2.50311e-16	6.85698e-15	-1.64781	0.211459	0.00560086	0.501214	906.138	2940.7	134.589	680.826	chr1	176857302	177164973	307672	-	protein_coding	ASTN1
ENSG00000128590.5	573.312	1.3107	0.159942	8.19484	2.50919e-16	6.86585e-15	1.2702	0.162244	-0.0263076	0.26481	761.047	306.645	103.208	28.3773	chr7	108569867	108574850	4984	+	protein_coding	DNAJB9
ENSG00000119865.8	1188.78	1.00392	0.122584	8.18965	2.61978e-16	7.16034e-15	0.976036	0.12322	-0.00375421	0.427885	1398.85	697.349	110.711	41.4544	chr2	68284171	68320051	35881	-	protein_coding	CNRIP1
ENSG00000157827.20	5134.05	1.67811	0.204987	8.18642	2.69119e-16	7.34575e-15	1.62767	0.209151	-0.0409037	0.18491	7794.5	2435.58	583.008	427.761	chr2	152335174	152649826	314653	+	protein_coding	FMNL2
ENSG00000273784.4	293.825	-1.72671	0.210927	-8.1863	2.69371e-16	7.34575e-15	-1.67516	0.215173	0.249461	0.957429	157.756	521.795	27.5212	14.7379	chr13	52600042	52642542	42501	+	lncRNA	AL137058.2
ENSG00000152642.10	504.686	1.29818	0.158589	8.18578	2.70551e-16	7.36962e-15	1.25801	0.160811	0.0458995	0.764491	610.569	248.109	23.2047	35.2873	chr3	32105689	32168713	63025	+	protein_coding	GPD1L
ENSG00000269837.1	277.762	-1.81635	0.22218	-8.17511	2.95584e-16	8.04241e-15	-1.76252	0.226494	0.0842028	0.869423	134.417	475.979	15.3742	116.395	chr19	23255053	23257939	2887	-	transcribed_processed_pseudogene	IPO5P1
ENSG00000180801.14	288.557	2.93717	0.359512	8.1699	3.08657e-16	8.38866e-15	2.83617	0.362036	0.041389	0.743244	78.1856	10.5461	14.0513	6.90198	chr4	113900284	113979727	79444	-	protein_coding	ARSJ
ENSG00000105327.17	424.674	1.89118	0.231624	8.16489	3.21721e-16	8.73386e-15	1.83533	0.235907	0.0262858	0.656669	719.932	194.077	117.161	54.2153	chr19	47220822	47232766	11945	-	protein_coding	BBC3
ENSG00000188549.12	163.103	2.44345	0.299347	8.16259	3.27917e-16	8.89207e-15	2.36786	0.302208	0.0485073	0.77505	79.8093	14.6451	8.22286	3.51582	chr15	40331452	40340967	9516	-	protein_coding	CCDC9B
ENSG00000140320.12	1235.3	0.938297	0.114984	8.16025	3.34327e-16	9.05572e-15	0.913208	0.115511	-0.0491856	0.150699	1681.06	877.19	54.9132	48.2968	chr15	40439721	40468236	28516	+	protein_coding	BAHD1
ENSG00000180353.11	762.875	1.77197	0.217228	8.15719	3.42915e-16	9.27792e-15	1.71896	0.221564	-0.00420876	0.424228	544.502	159.523	42.8094	41.7306	chr3	121631399	121660927	29529	-	protein_coding	HCLS1
ENSG00000084453.16	98.7755	-3.05024	0.374346	-8.14818	3.69452e-16	9.98473e-15	-2.94223	0.377077	-0.0181083	0.318427	21.2399	175.064	6.54502	34.888	chr12	21264600	21419594	154995	-	protein_coding	SLCO1A2
ENSG00000198792.13	2824.92	1.36035	0.166956	8.14792	3.70245e-16	9.99496e-15	1.31772	0.169643	-0.0120463	0.364143	3973.51	1547.72	134.075	273.805	chr22	38219291	38273010	53720	-	protein_coding	TMEM184B
ENSG00000250786.2	81.0571	-3.20779	0.394082	-8.13991	3.95588e-16	1.06672e-14	-3.09039	0.397188	0.0277427	0.666539	21.6403	185.813	11.328	17.586	chr5	9546200	9550609	4410	+	lncRNA	SNHG18
ENSG00000141562.18	1513.79	1.10223	0.135444	8.13794	4.02069e-16	1.08298e-14	1.0695	0.136465	-0.0298474	0.243384	2014.58	938.129	136.879	57.5325	chr17	82458180	82490537	32358	+	protein_coding	NARF
ENSG00000142405.21	60.883	4.09361	0.503041	8.13774	4.0273e-16	1.08355e-14	3.92081	0.50747	-0.0411881	0.183887	104.442	6.14524	4.86909	2.77828	chr19	53793603	53824394	30792	-	protein_coding	NLRP12
ENSG00000110092.3	5046.77	2.08664	0.256496	8.13516	4.11391e-16	1.10562e-14	2.0246	0.260431	-0.00516675	0.416379	6727.24	1583.69	1052.98	130.624	chr11	69641087	69654474	13388	+	protein_coding	CCND1
ENSG00000169258.7	172.665	1.83666	0.22597	8.12789	4.36841e-16	1.17272e-14	1.78166	0.230361	-0.0311559	0.23643	154.678	43.3717	8.09282	4.61688	chr5	176595802	176610156	14355	-	protein_coding	GPRIN1
ENSG00000196611.5	38410.5	8.3587	1.02869	8.12554	4.4537e-16	1.19429e-14	7.48254	1.00126	-0.0343291	0.217228	18205.9	55.4336	5084.18	43.3498	chr11	102789919	102798160	8242	-	protein_coding	MMP1
ENSG00000115461.5	44899.9	4.81751	0.593028	8.12358	4.52636e-16	1.21242e-14	4.58462	0.59367	0.0428406	0.750556	110386	3914.69	27459.3	1851.98	chr2	216672105	216695549	23445	-	protein_coding	IGFBP5
ENSG00000129250.12	6640.66	1.27078	0.156463	8.12189	4.58976e-16	1.22804e-14	1.23096	0.15854	0.00318963	0.481962	9055.46	3753.07	1074.69	721.509	chr17	4997950	5028401	30452	+	protein_coding	KIF1C
ENSG00000176692.8	507.905	-2.66749	0.328486	-8.12056	4.64039e-16	1.24021e-14	-2.58001	0.331021	0.0130622	0.560124	171.735	1091.18	66.7765	198.107	chr16	86566829	86569728	2900	+	protein_coding	FOXC2
ENSG00000279400.1	77.1716	-6.63728	0.818877	-8.10534	5.25984e-16	1.40422e-14	-6.14073	0.799686	0.00522679	0.497763	1.48274	145.909	1.71447	45.9989	chr5	36667717	36669958	2242	+	TEC	AC008957.3
ENSG00000111261.14	2446.07	1.35207	0.167012	8.09561	5.69788e-16	1.51948e-14	1.30914	0.169689	-0.00660795	0.406126	3072.8	1203.69	147.159	275.943	chr12	12326056	12350242	24187	-	protein_coding	MANSC1
ENSG00000097046.13	760.653	-1.20852	0.149313	-8.09389	5.77904e-16	1.53942e-14	-1.17085	0.150978	-0.00245933	0.438035	526.933	1217.16	66.2753	85.5864	chr1	91500851	91525764	24914	+	protein_coding	CDC7
ENSG00000183283.16	4877.16	0.653826	0.0808222	8.08968	5.98219e-16	1.59178e-14	0.639207	0.0814665	-0.00363437	0.42855	6046.47	3843.41	116.941	226.586	chr12	51238724	51271362	32639	+	protein_coding	DAZAP2
ENSG00000101843.19	1535.24	1.16228	0.143712	8.08755	6.08754e-16	1.61803e-14	1.12648	0.145085	0.0679335	0.838409	2031.8	907.732	74.3653	124.9	chrX	108084207	108091549	7343	-	protein_coding	PSMD10
ENSG00000116044.16	2432.27	0.853425	0.105526	8.08737	6.09655e-16	1.61864e-14	0.831631	0.106054	-0.0114394	0.368464	2682.36	1484.45	184.118	72.7736	chr2	177227595	177392697	165103	-	protein_coding	NFE2L2
ENSG00000166974.12	1662.73	0.943917	0.116719	8.08712	6.10919e-16	1.62021e-14	0.918107	0.117271	-0.0429959	0.176472	2049.91	1065.8	140.701	89.6372	chr18	34976928	35143470	166543	+	protein_coding	MAPRE2
ENSG00000099284.14	976.562	-1.50649	0.186302	-8.08628	6.15169e-16	1.62969e-14	-1.45893	0.189969	-0.0484033	0.15387	605.104	1719.16	77.6518	176.163	chr10	70052846	70112282	59437	+	protein_coding	H2AFY2
ENSG00000105971.15	1829.52	1.97398	0.244265	8.08128	6.40899e-16	1.69599e-14	1.91456	0.248569	0.0333104	0.700596	2307.54	587.535	183.912	228.457	chr7	116287380	116508541	221162	+	protein_coding	CAV2
ENSG00000167889.12	145.206	3.25298	0.402721	8.0775	6.61087e-16	1.7475e-14	3.13102	0.406031	0.0489267	0.77684	287.646	30.153	99.1537	5.28932	chr17	76868456	76950393	81938	+	protein_coding	MGAT5B
ENSG00000152061.23	1442.06	1.00669	0.124631	8.07735	6.61891e-16	1.74771e-14	0.977892	0.125307	0.0260652	0.65488	1757.36	874.952	73.4042	128.342	chr1	174159410	174995308	835899	+	protein_coding	RABGAP1L
ENSG00000140497.16	2142.91	0.848171	0.105019	8.07635	6.67327e-16	1.76014e-14	0.826537	0.105553	0.00799471	0.520519	2614.96	1452.35	201.034	85.638	chr15	74843730	74873365	29636	-	protein_coding	SCAMP2
ENSG00000054277.14	745.635	-0.948808	0.117528	-8.07303	6.85743e-16	1.80674e-14	-0.92268	0.11809	0.0163287	0.585973	526.451	1015.7	47.7198	50.3653	chr1	241590102	241677376	87275	-	protein_coding	OPN3
ENSG00000153048.11	1550.13	1.01382	0.125602	8.07173	6.93111e-16	1.82416e-14	0.984649	0.1263	0.0546832	0.799034	1815.59	899.079	135.839	87.426	chr16	8852942	8869012	16071	-	protein_coding	CARHSP1
ENSG00000081320.11	470.373	-2.20092	0.27269	-8.07115	6.9638e-16	1.83077e-14	-2.13378	0.276397	0.0422756	0.747539	135.02	619.354	29.8965	154.649	chr2	196133583	196176503	42921	-	protein_coding	STK17B
ENSG00000108219.15	9750.74	0.67347	0.0834434	8.07097	6.97404e-16	1.83146e-14	0.65818	0.0840986	-0.0038112	0.427527	12411.4	7781.93	25.6426	37.8781	chr10	80454166	80533124	78959	+	protein_coding	TSPAN14
ENSG00000005884.18	3441.87	2.20255	0.273085	8.06543	7.29772e-16	1.91438e-14	2.13525	0.276797	-0.0125876	0.360615	3594.57	780.594	204.129	335.245	chr17	50055968	50090481	34514	+	protein_coding	ITGA3
ENSG00000256664.1	248.739	2.41739	0.299818	8.06286	7.4528e-16	1.95294e-14	2.34104	0.302894	0.262543	0.959321	400.851	74.9918	60.5425	16.7907	chr12	68841946	68842384	439	+	processed_pseudogene	AC025423.2
ENSG00000102030.16	1656.21	0.994888	0.123439	8.05977	7.64394e-16	2.00085e-14	0.966516	0.12409	0.0263171	0.656848	2277.69	1143.03	151.132	101.821	chrX	153929225	153935080	5856	-	protein_coding	NAA10
ENSG00000196208.14	1034.66	-1.64564	0.204299	-8.05506	7.9438e-16	2.07532e-14	-1.59422	0.20859	-0.0212235	0.2981	605.637	1894.03	131.567	163.547	chr2	11482341	11642788	160448	+	protein_coding	GREB1
ENSG00000169756.16	12859.2	1.87562	0.232851	8.05503	7.94563e-16	2.07532e-14	1.81853	0.237348	0.0636203	0.826903	22057.7	6010.98	936.024	1709.85	chr2	108534355	108687246	152892	+	protein_coding	LIMS1
ENSG00000106829.18	3914.91	1.19766	0.148885	8.04423	8.67918e-16	2.26447e-14	1.15997	0.150507	-0.0114809	0.368285	6303.62	2747.84	543.629	457.553	chr9	79571773	79726882	155110	+	protein_coding	TLE4
ENSG00000143776.18	7941.37	1.28909	0.160379	8.0378	9.14646e-16	2.38381e-14	1.24774	0.162651	-0.0422873	0.179336	11166.8	4569.53	348.184	1089.51	chr1	226989865	227318474	328610	-	protein_coding	CDC42BPA
ENSG00000051108.15	1983.85	1.15116	0.143266	8.03513	9.34791e-16	2.43368e-14	1.11538	0.144599	0.0104187	0.53903	2801.63	1261.32	254.364	47.4118	chr16	56932142	56944864	12723	+	protein_coding	HERPUD1
ENSG00000116747.12	1805.99	1.0053	0.125152	8.03266	9.5378e-16	2.48045e-14	0.976245	0.125838	-0.0261324	0.265654	2272.99	1131.57	266.486	81.5187	chr1	193059422	193091777	32356	+	protein_coding	RO60
ENSG00000280138.1	874.086	0.932905	0.116148	8.03204	9.58627e-16	2.49037e-14	0.907245	0.116703	0.0694262	0.842474	1130.59	592.146	41.8582	24.4205	chr12	122870059	122888720	18662	-	TEC	AC027290.2
ENSG00000204472.13	102.799	-4.01284	0.500364	-8.01984	1.05886e-15	2.7478e-14	-3.84045	0.505098	-0.0213141	0.297333	11.7057	185.97	4.53365	80.3188	chr6	31615217	31617021	1805	+	protein_coding	AIF1
ENSG00000135917.15	202.03	-4.34071	0.541424	-8.01721	1.0817e-15	2.80405e-14	-4.14388	0.545325	0.0157798	0.581524	18.2776	343.795	5.99513	179.795	chr2	227683763	227718028	34266	-	protein_coding	SLC19A3
ENSG00000150457.9	3541.8	1.73754	0.216856	8.01242	1.12475e-15	2.91251e-14	1.6833	0.221411	-0.0544651	0.132597	5718.78	1714.91	58.1453	610.834	chr13	20973036	21061586	88551	-	protein_coding	LATS2
ENSG00000171621.14	482.391	3.04728	0.380503	8.00856	1.16061e-15	3.00216e-14	2.93558	0.383408	0.0289077	0.674823	845.334	102.393	150.079	49.8416	chr1	9292894	9369532	76639	+	protein_coding	SPSB1
ENSG00000154639.19	395.392	-3.11888	0.389604	-8.00525	1.19221e-15	3.08059e-14	-3.00279	0.392666	-0.023649	0.281353	98.5895	856.345	10.4026	114.639	chr21	17513043	17593579	80537	+	protein_coding	CXADR
ENSG00000111897.7	7451.3	1.04614	0.130697	8.00436	1.20087e-15	3.09966e-14	1.01493	0.131524	0.0178965	0.597684	9717.79	4705.89	595.339	634.382	chr6	122443351	122471807	28457	-	protein_coding	SERINC1
ENSG00000163935.14	267.8	-1.80617	0.226038	-7.99056	1.34327e-15	3.46352e-14	-1.7499	0.230682	0.0282378	0.669633	126.373	441.825	19.6852	31.088	chr3	52903572	53046750	143179	-	protein_coding	SFMBT1
ENSG00000175309.15	1353.8	-0.95619	0.119822	-7.98007	1.46254e-15	3.767e-14	-0.929091	0.12042	-0.000997241	0.448851	955.836	1854.81	78.1564	107.443	chr5	178208471	178232802	24332	-	protein_coding	PHYKPL
ENSG00000169242.12	5368.55	-0.964959	0.120984	-7.97593	1.51232e-15	3.89107e-14	-0.937415	0.121597	0.0198056	0.612743	4292.77	8379.53	279.581	1009.28	chr1	155127876	155134899	7024	+	protein_coding	EFNA1
ENSG00000103769.10	8090.81	1.06474	0.133501	7.97551	1.51751e-15	3.90027e-14	1.03241	0.134412	-0.00422679	0.424126	10744.2	5135.99	374.808	936.709	chr15	65726054	65891989	165936	+	protein_coding	RAB11A
ENSG00000159387.7	92.4184	-10.1661	1.2752	-7.97216	1.5592e-15	4.00317e-14	-8.77512	1.27285	-0.0311639	0.236327	0	231.48	0	98.6589	chr16	55323760	55330760	7001	+	protein_coding	IRX6
ENSG00000167972.14	2629.84	2.07283	0.260088	7.96974	1.59011e-15	4.07819e-14	2.00847	0.264364	-0.0492564	0.150392	3897.25	925.97	106.363	318.561	chr16	2275881	2340746	64866	-	protein_coding	ABCA3
ENSG00000167244.21	37364.2	2.73373	0.343108	7.96755	1.61849e-15	4.14656e-14	2.6391	0.345809	-0.00317969	0.432001	93675.9	14083	25649	7371.73	chr11	2129112	2141238	12127	-	protein_coding	IGF2
ENSG00000102763.18	1092.15	-1.17519	0.147591	-7.96246	1.68656e-15	4.31637e-14	-1.13768	0.149112	0.00869268	0.525709	660.468	1491.53	47.708	227.917	chr13	41566835	41961120	394286	-	protein_coding	VWA8
ENSG00000213160.10	897.527	-1.16374	0.146161	-7.96207	1.6918e-15	4.32519e-14	-1.12674	0.147608	-0.0154115	0.339086	610.071	1366.9	43.8766	194.28	chr2	169694488	169776989	82502	+	protein_coding	KLHL23
ENSG00000134575.11	1598.85	-1.00507	0.126267	-7.95989	1.72192e-15	4.39754e-14	-0.975486	0.126975	0.0249692	0.648104	1145.73	2299.38	78.5673	158.99	chr11	47239305	47248906	9602	-	protein_coding	ACP2
ENSG00000075975.16	1055.41	0.712703	0.0895553	7.95825	1.74494e-15	4.45163e-14	0.695665	0.0902326	0.0224789	0.630846	1299.97	793.143	32.5892	19.0503	chr3	12557087	12583713	26627	+	protein_coding	MKRN2
ENSG00000088826.18	335.106	1.39807	0.175696	7.9573	1.75829e-15	4.48094e-14	1.35208	0.17884	-0.120246	0.0410626	453.349	172.002	47.7541	15.6938	chr20	4120980	4187747	66768	+	protein_coding	SMOX
ENSG00000131171.13	2053.97	0.795633	0.099994	7.95681	1.76537e-15	4.49423e-14	0.775516	0.100602	0.0135611	0.564061	2498.62	1439.26	153.595	81.4228	chrX	81202102	81298547	96446	+	protein_coding	SH3BGRL
ENSG00000214826.5	139.329	-2.1292	0.267756	-7.952	1.83527e-15	4.66728e-14	-2.06256	0.271902	0.177574	0.939122	45.8811	200.916	13.2055	41.6935	chr12	9418673	9448229	29557	-	unprocessed_pseudogene	DDX12P
ENSG00000117791.16	155.963	1.81121	0.22781	7.95053	1.85714e-15	4.71793e-14	1.7542	0.23253	-0.0332913	0.223288	225.93	64.3024	27.0443	3.37738	chr1	220748225	220784815	36591	+	protein_coding	MARC2
ENSG00000269821.1	977.393	-1.08573	0.136592	-7.94871	1.88456e-15	4.78254e-14	-1.05218	0.137609	-0.0405867	0.186111	626.628	1330.02	21.6042	133.979	chr11	2608328	2699994	91667	-	lncRNA	KCNQ1OT1
ENSG00000277782.1	120.55	2.221	0.279511	7.94601	1.92607e-15	4.88275e-14	2.15079	0.283379	0.00656598	0.508936	197.91	42.2994	25.5022	12.9515	chr15	80999593	80999981	389	-	lncRNA	AC068870.2
ENSG00000101333.16	2314.96	1.82115	0.229447	7.93713	2.0691e-15	5.23983e-14	1.76368	0.234194	-0.0318672	0.230779	3973.75	1124.54	132.039	143.38	chr20	9068763	9481242	412480	+	protein_coding	PLCB4
ENSG00000125898.13	133.03	1.77062	0.223246	7.93127	2.16922e-15	5.48763e-14	1.71436	0.227985	-0.0202602	0.304262	212.349	62.1665	19.8479	9.69645	chr20	833715	857463	23749	+	protein_coding	FAM110A
ENSG00000156140.10	207.306	-2.9942	0.377602	-7.92951	2.20011e-15	5.55995e-14	-2.88341	0.38052	-0.0301732	0.242029	54.6629	435.532	2.24554	142.124	chr4	72280969	72569221	288253	-	protein_coding	ADAMTS3
ENSG00000014824.14	2901.87	-0.967082	0.121972	-7.92872	2.21424e-15	5.5898e-14	-0.939102	0.122603	0.0287902	0.674005	2271.63	4439.86	219.902	235.329	chr4	41990502	42090461	99960	+	protein_coding	SLC30A9
ENSG00000198399.14	4501.55	0.895706	0.11299	7.9273	2.23966e-15	5.64805e-14	0.871095	0.113553	-0.0156503	0.337296	5824.76	3130.75	126.576	421.503	chr2	24202864	24360714	157851	-	protein_coding	ITSN2
ENSG00000097021.19	1014.25	1.23807	0.156183	7.92704	2.24425e-15	5.65373e-14	1.19754	0.158163	-0.0296883	0.244458	1126.96	477.928	45.7632	46.264	chr1	6264269	6394391	130123	-	protein_coding	ACOT7
ENSG00000141577.14	481.059	-1.66843	0.210577	-7.92312	2.31616e-15	5.8288e-14	-1.6146	0.215154	-0.0410277	0.184322	257.321	816.03	48.7427	94.044	chr17	81189593	81222999	33407	-	protein_coding	CEP131
ENSG00000140545.15	1727.04	-1.14196	0.144137	-7.92275	2.32322e-15	5.83596e-14	-1.10557	0.145471	0.0244873	0.644218	1139.58	2514.24	101.662	170.892	chr15	88898683	88913381	14699	-	protein_coding	MFGE8
ENSG00000096060.14	2706.35	1.54462	0.194961	7.92271	2.32384e-15	5.83596e-14	1.49394	0.199056	0.00227974	0.474879	2878.06	986.66	184.521	145.43	chr6	35573585	35728583	154999	-	protein_coding	FKBP5
ENSG00000172893.15	710.59	-1.5168	0.1916	-7.9165	2.44287e-15	6.1285e-14	-1.46679	0.195556	-0.0246606	0.274705	400.438	1145.88	6.43809	209.842	chr11	71428193	71452868	24676	-	protein_coding	DHCR7
ENSG00000072952.18	444.124	-1.4986	0.189414	-7.9118	2.53699e-15	6.35802e-14	-1.44904	0.193272	0.00147616	0.468589	199.453	563.54	28.435	42.3151	chr11	10573091	10693988	120898	-	protein_coding	MRVI1
ENSG00000153404.14	46.9162	-5.04387	0.638167	-7.90368	2.70778e-15	6.77901e-14	-4.77296	0.636816	-0.0129837	0.357086	3.19078	87.8219	2.75718	26.3284	chr5	92151	189972	97822	+	protein_coding	PLEKHG4B
ENSG00000172399.5	183.735	3.82375	0.484265	7.89598	2.88038e-15	7.20364e-14	3.65896	0.489213	0.0685787	0.840275	556.012	39.3361	232.806	21.0042	chr4	119135784	119187789	52006	+	protein_coding	MYOZ2
ENSG00000043143.20	762.456	2.16893	0.274805	7.89263	2.95882e-15	7.39214e-14	2.09974	0.278943	0.0333207	0.700724	824.408	184.032	23.9199	67.0726	chr5	134524312	134583230	58919	+	protein_coding	JADE2
ENSG00000136830.12	6621.74	1.32877	0.168395	7.89079	3.00274e-15	7.49413e-14	1.28435	0.171093	0.0294835	0.678556	9742.46	3878.44	180.334	827.51	chr9	127505339	127578989	73651	-	protein_coding	FAM129B
ENSG00000187210.14	578.099	-3.14481	0.399216	-7.87747	3.34064e-15	8.32883e-14	-3.02324	0.402524	0.0356425	0.715195	132.886	1159.7	73.1607	236.844	chr9	76419850	76651203	231354	+	protein_coding	GCNT1
ENSG00000267248.3	113.019	2.05077	0.260396	7.87559	3.39146e-15	8.44679e-14	1.9855	0.26492	0.0057429	0.502544	159.855	38.5952	5.2785	3.6527	chr17	60122642	60135743	13102	-	lncRNA	AC025048.2
ENSG00000164199.18	390.346	-2.1223	0.269511	-7.87462	3.4178e-15	8.50364e-14	-2.05451	0.273831	0.0150119	0.575644	162.216	707.178	36.9168	217.883	chr5	90529344	91164437	635094	+	protein_coding	ADGRV1
ENSG00000179361.17	2338.35	-0.776693	0.0986528	-7.873	3.46231e-15	8.60549e-14	-0.756892	0.0993034	-0.00490962	0.418348	2116.09	3625.02	53.8204	263.214	chr15	74541177	74598131	56955	+	protein_coding	ARID3B
ENSG00000100599.16	1154.54	1.26875	0.161192	7.87103	3.51745e-15	8.73112e-14	1.22639	0.163445	0.0703734	0.844213	1620.74	672.331	247.165	56.0461	chr14	92513781	92688994	175214	+	protein_coding	RIN3
ENSG00000196547.15	2602.81	-0.967408	0.122909	-7.87093	3.52009e-15	8.73112e-14	-0.938994	0.123558	-0.00369912	0.428089	1986.97	3884.34	181.048	224.916	chr15	90902218	90922584	20367	+	protein_coding	MAN2A2
ENSG00000107281.10	2323.39	0.885321	0.112488	7.87033	3.5371e-15	8.7643e-14	0.860828	0.113067	-0.0422764	0.179412	3006.12	1627.08	114.195	148.505	chr9	137039463	137046179	6717	-	protein_coding	NPDC1
ENSG00000224531.6	594.602	1.07119	0.136126	7.8691	3.5721e-15	8.84196e-14	1.03766	0.137108	0.0380036	0.726113	688.612	328.059	13.3041	37.8906	chr6	11093834	11138733	44900	+	protein_coding	SMIM13
ENSG00000133703.11	3363.78	0.761252	0.0967501	7.86823	3.59703e-15	8.89455e-14	0.742027	0.097417	-0.0250476	0.272737	4313.94	2545.25	112.574	42.2296	chr12	25204789	25250936	46148	-	protein_coding	KRAS
ENSG00000082014.16	111.334	2.92679	0.372308	7.86121	3.80429e-15	9.39741e-14	2.81813	0.375232	0.068151	0.839073	160.121	21.0149	33.3694	11.7869	chr7	151238764	151277896	39133	-	protein_coding	SMARCD3
ENSG00000139946.10	998.51	-1.16439	0.1482	-7.85686	3.9388e-15	9.71974e-14	-1.12634	0.149709	0.0131214	0.560814	701.471	1571.88	52.4369	132.013	chr14	56117814	56301524	183711	+	protein_coding	PELI2
ENSG00000163191.6	4898.59	1.60021	0.203691	7.85606	3.96398e-15	9.77187e-14	1.54715	0.20815	0.0172648	0.59326	6710.96	2213.59	178.982	603.817	chr1	152032506	152047907	15402	-	protein_coding	S100A11
ENSG00000261269.1	388.504	3.10243	0.394999	7.85426	4.02134e-15	9.90317e-14	2.98277	0.398241	0.676443	0.988418	543.235	63.3043	5.00056	18.8138	chr5	72439903	72442387	2485	-	lncRNA	AC093278.2
ENSG00000117318.9	5521.76	-1.3779	0.17547	-7.85265	4.07348e-15	1.00213e-13	-1.33131	0.178581	0.0267262	0.659763	3182.45	8270.93	345.063	1043.11	chr1	23557926	23559501	1576	-	protein_coding	ID3
ENSG00000166743.9	31.1296	5.36775	0.684048	7.84704	4.25973e-15	1.04689e-13	5.05254	0.679012	0.0531405	0.793715	71.6479	1.59831	14.5364	1.62008	chr16	20623237	20698890	75654	-	protein_coding	ACSM1
ENSG00000197381.16	1304.51	1.55458	0.198252	7.84145	4.45391e-15	1.0935e-13	1.50252	0.202524	-0.00509203	0.416916	1513.59	515.366	17.0487	29.5428	chr21	45073853	45226560	152708	+	protein_coding	ADARB1
ENSG00000079385.22	1237.61	1.30187	0.166083	7.83868	4.55313e-15	1.11672e-13	1.25785	0.16862	-0.00271208	0.435862	1227.19	497.61	201.514	59.8021	chr19	42507304	42561234	53931	-	protein_coding	CEACAM1
ENSG00000261308.2	1686.15	1.40683	0.179577	7.83413	4.72085e-15	1.15668e-13	1.35904	0.182926	0.0428972	0.750786	3218.45	1213.69	158.977	145.857	chr12	51817840	51848766	30927	-	protein_coding	FIGNL2
ENSG00000006047.13	110.719	-2.04653	0.261405	-7.82895	4.91969e-15	1.20418e-13	-1.98055	0.266037	-0.0424974	0.178415	52.7173	217.324	4.56841	46.2917	chr17	7288263	7294639	6377	-	protein_coding	YBX2
ENSG00000276023.5	640.139	1.43448	0.183418	7.82084	5.2472e-15	1.28304e-13	1.38564	0.186983	0.00542117	0.499501	833.306	308.22	66.7445	51.6005	chr17	37489891	37513501	23611	+	protein_coding	DUSP14
ENSG00000135077.9	124.795	2.28828	0.292596	7.82063	5.25594e-15	1.28387e-13	2.2128	0.296483	-0.0305598	0.239651	81.3447	16.5892	5.38838	2.30682	chr5	157085832	157142869	57038	-	protein_coding	HAVCR2
ENSG00000125845.7	351.584	2.28861	0.292707	7.81877	5.33417e-15	1.30167e-13	2.21307	0.296597	-0.0198562	0.306896	351.915	71.9734	36.6687	21.6623	chr20	6767686	6780246	12561	+	protein_coding	BMP2
ENSG00000104763.19	2824.68	-1.08234	0.138527	-7.81317	5.57688e-15	1.35952e-13	-1.04777	0.139585	0.0212216	0.622766	1827.55	3869.1	241.946	536.088	chr8	18055992	18084998	29007	-	protein_coding	ASAH1
ENSG00000178531.6	231.04	1.83929	0.23545	7.81179	5.63806e-15	1.37305e-13	1.77931	0.240446	-0.0083809	0.392447	323.474	90.2679	47.2865	21.7045	chr19	7924491	7926135	1645	-	protein_coding	CTXN1
ENSG00000090530.10	1042.83	-5.21937	0.668475	-7.80788	5.81585e-15	1.41492e-13	-4.9203	0.665202	-0.0102081	0.37841	70.2177	2602.79	43.0738	394.068	chr3	189956728	190122437	165710	-	protein_coding	P3H2
ENSG00000204217.14	9966.07	1.06572	0.136559	7.80408	5.99355e-15	1.45668e-13	1.0319	0.137543	-0.0335242	0.221958	12380.3	5914.7	445.7	614.445	chr2	202376180	202567751	191572	+	protein_coding	BMPR2
ENSG00000158195.11	14115.3	0.958498	0.122995	7.79297	6.54498e-15	1.5891e-13	0.929948	0.123654	-0.0221057	0.292168	19199.1	9879.76	677.528	1419.05	chr1	27404230	27490167	85938	-	protein_coding	WASF2
ENSG00000198130.16	939.613	-0.989023	0.126928	-7.79201	6.59496e-15	1.59929e-13	-0.95894	0.127649	0.0232062	0.635985	682.71	1355.21	50.7584	155.128	chr2	190189735	190344193	154459	-	protein_coding	HIBCH
ENSG00000126524.10	2840.69	1.15035	0.147633	7.79191	6.6002e-15	1.59929e-13	1.11231	0.149088	-0.0455676	0.165554	3670.95	1653.76	34.612	284.306	chr7	66987680	66995587	7908	-	protein_coding	SBDS
ENSG00000183255.12	10094.1	0.861236	0.110575	7.78873	6.76838e-15	1.6381e-13	0.837337	0.111182	-0.0154083	0.339137	12490.6	6875.69	222.315	775.756	chr21	44849585	44873903	24319	-	protein_coding	PTTG1IP
ENSG00000179583.19	108.426	3.76329	0.483178	7.78863	6.77393e-15	1.6381e-13	3.59801	0.488256	-0.0263385	0.264452	134.527	9.90762	58.6958	0.712983	chr16	10866222	10943021	76800	+	protein_coding	CIITA
ENSG00000227582.2	47.7049	4.02309	0.516567	7.78814	6.80052e-15	1.64288e-13	3.83919	0.52173	0.22066	0.951625	82.9444	5.11618	10.8948	3.00279	chr9	62860873	62864957	4085	-	transcribed_processed_pseudogene	ADGRF5P1
ENSG00000107611.15	434.505	1.38383	0.177788	7.78359	7.0495e-15	1.70133e-13	1.33617	0.181023	-0.0111175	0.370842	624.072	240.965	50.4961	50.3013	chr10	16823966	17129817	305852	-	protein_coding	CUBN
ENSG00000255737.2	78.914	2.76042	0.354724	7.78188	7.14571e-15	1.72282e-13	2.6595	0.357699	0.00105876	0.46524	105.543	15.5641	20.5515	0.938239	chr12	57726271	57728356	2086	+	lncRNA	AGAP2-AS1
ENSG00000134830.5	84.3219	-3.65776	0.470158	-7.77985	7.26091e-15	1.74885e-13	-3.49934	0.475059	0.0227515	0.632865	20.1633	248.812	9.21616	32.5021	chr19	47332147	47347327	15181	+	protein_coding	C5AR2
ENSG00000159216.18	2556.22	-4.98388	0.640688	-7.77894	7.31357e-15	1.75978e-13	-4.71096	0.64005	-0.01469	0.345044	137.236	4331.42	96.6302	1498.36	chr21	34787801	36004667	1216867	-	protein_coding	RUNX1
ENSG00000159733.13	105.034	3.60908	0.464003	7.77814	7.36012e-15	1.76922e-13	3.45388	0.468795	-0.0964309	0.0580655	80.5323	6.51933	15.8959	3.7641	chr4	2269582	2418663	149082	-	protein_coding	ZFYVE28
ENSG00000198844.12	6196.7	0.866638	0.111467	7.77481	7.55591e-15	1.81294e-13	0.842401	0.112077	-0.0520194	0.140088	9442.51	5178.32	660.886	594.347	chr17	8310241	8322514	12274	+	protein_coding	ARHGEF15
ENSG00000103222.19	3763.91	1.57457	0.202523	7.77479	7.55704e-15	1.81294e-13	1.52101	0.207003	0.0340516	0.70484	4448.46	1493.63	176.684	402.097	chr16	15949577	16143074	193498	+	protein_coding	ABCC1
ENSG00000140832.9	49.9828	-4.35071	0.559707	-7.77319	7.6532e-15	1.83361e-13	-4.14001	0.564	-0.0182434	0.317532	6.80938	138.23	2.16811	59.1974	chr16	71626161	71642114	15954	+	protein_coding	MARVELD3
ENSG00000282851.2	783.249	-3.02806	0.389557	-7.77311	7.65842e-15	1.83361e-13	-2.91054	0.392768	0.000393969	0.460484	195.819	1597.68	79.7851	615.779	chr19	17405686	17419324	13639	+	lncRNA	BISPR
ENSG00000102172.16	3416.84	-0.984799	0.126716	-7.77167	7.74578e-15	1.85269e-13	-0.954769	0.127435	-0.0198969	0.306512	2747.27	5436.8	44.8142	547.035	chrX	21940709	21994837	54129	+	protein_coding	SMS
ENSG00000198948.12	944.893	-1.98409	0.255374	-7.76933	7.88994e-15	1.8853e-13	-1.91909	0.260283	0.0452085	0.761448	581.471	2299.75	115.083	855.572	chr4	169986597	170033031	46435	-	protein_coding	MFAP3L
ENSG00000151623.15	144.798	4.10007	0.527821	7.76792	7.97855e-15	1.90459e-13	3.90933	0.532921	0.0135842	0.564317	231.272	16.4133	112.275	10.8133	chr4	148078762	148444698	365937	-	protein_coding	NR3C2
ENSG00000129315.11	2769.74	0.890002	0.114632	7.76398	8.23078e-15	1.96286e-13	0.864595	0.115243	-0.0104645	0.376672	4101.92	2213.23	360.548	142.396	chr12	48688458	48716998	28541	-	protein_coding	CCNT1
ENSG00000110455.13	547.641	-1.4172	0.182569	-7.76252	8.32599e-15	1.98361e-13	-1.36815	0.186083	-0.0316591	0.232057	269.635	719.412	31.2191	67.3885	chr11	44065925	44084222	18298	+	protein_coding	ACCS
ENSG00000198624.13	580.011	2.67235	0.344324	7.76117	8.41526e-15	2.0029e-13	2.57599	0.347393	0.0156773	0.580936	663.136	104.179	40.7109	48.3468	chr5	151181052	151224093	43042	-	protein_coding	CCDC69
ENSG00000137473.17	265.526	-2.9652	0.382303	-7.75617	8.75359e-15	2.08137e-13	-2.85111	0.385438	-0.00355419	0.42901	93.2335	728.115	22.595	108.466	chr4	146706638	146945882	239245	-	protein_coding	TTC29
ENSG00000131408.14	701.128	1.09317	0.140949	7.75574	8.78264e-15	2.08622e-13	1.05755	0.142088	-0.0591345	0.117665	993.541	465.796	58.8481	43.8304	chr19	50329653	50383387	53735	+	protein_coding	NR1H2
ENSG00000130032.16	152.928	2.59792	0.334976	7.75555	8.79604e-15	2.08735e-13	2.50559	0.338158	0.0358949	0.716346	366.246	60.3713	139.086	16.5378	chrX	151694658	151705924	11267	+	protein_coding	PRRG3
ENSG00000133056.13	9558.65	-0.930243	0.120009	-7.75148	9.0831e-15	2.15335e-13	-0.902792	0.120643	0.00261444	0.477589	7613.34	14507	1016.69	950.37	chr1	204422628	204494724	72097	-	protein_coding	PIK3C2B
ENSG00000264343.6	316.353	-5.1801	0.668358	-7.75049	9.15372e-15	2.16797e-13	-4.8815	0.665553	0.184966	0.94173	23.8558	818.336	24.2957	237.176	chr1	146146203	146229026	82824	-	protein_coding	NOTCH2NLA
ENSG00000166405.15	130.348	-2.71555	0.3504	-7.74986	9.1994e-15	2.17665e-13	-2.6164	0.35345	0.00782573	0.519368	39.0923	253.804	17.2547	11.7152	chr11	8106056	8169055	63000	-	protein_coding	RIC3
ENSG00000233143.2	90.6608	3.12646	0.40349	7.74854	9.29548e-15	2.19723e-13	3.00189	0.406954	0.0650279	0.830585	133.162	15.2192	8.64562	2.79392	chr2	217261699	217336120	74422	+	lncRNA	DIRC3-AS1
ENSG00000188763.4	51.6718	-3.75329	0.48461	-7.74497	9.56031e-15	2.2565e-13	-3.58679	0.489759	-0.0281726	0.253586	8.72395	117.814	5.72314	13.7397	chr7	73433783	73436120	2338	+	protein_coding	FZD9
ENSG00000107738.20	638.404	-2.11063	0.272518	-7.74491	9.56491e-15	2.2565e-13	-2.0408	0.277146	0.0491588	0.777786	296.181	1279.56	25.2569	339.349	chr10	71747556	71773520	25965	-	protein_coding	VSIR
ENSG00000163348.4	1077.63	-0.776135	0.100307	-7.73763	1.01286e-14	2.38714e-13	-0.755633	0.100999	0.0218216	0.626243	794.179	1360.12	31.0464	52.8978	chr1	154957026	154963853	6828	-	protein_coding	PYGO2
ENSG00000107249.23	195.416	2.93277	0.379332	7.73139	1.06378e-14	2.50471e-13	2.81995	0.382466	0.0485962	0.77569	248.157	33.841	37.1166	18.5621	chr9	3824127	4348392	524266	-	protein_coding	GLIS3
ENSG00000096433.11	9558.86	1.41822	0.183457	7.73056	1.07071e-14	2.51857e-13	1.36872	0.187019	-0.00072684	0.451331	12805.2	4791.11	1017.24	1146	chr6	33620365	33696574	76210	+	protein_coding	ITPR3
ENSG00000169710.9	5890.08	-1.41113	0.182582	-7.72874	1.08614e-14	2.55237e-13	-1.36184	0.186093	0.0239813	0.640561	3742	9951.33	411.754	2234.74	chr17	82078338	82098294	19957	-	protein_coding	FASN
ENSG00000175182.15	429.101	1.17038	0.151487	7.72592	1.11044e-14	2.60695e-13	1.13074	0.153114	0.0798785	0.862366	596.715	265.394	17.6947	40.8225	chr3	184335926	184348421	12496	+	protein_coding	FAM131A
ENSG00000243927.6	670.994	-1.11178	0.143999	-7.72078	1.15618e-14	2.71116e-13	-1.07491	0.145256	0.0212121	0.622638	436.712	943.617	49.8111	32.4538	chr21	34073224	34143034	69811	+	protein_coding	MRPS6
ENSG00000250305.9	584.827	-2.56469	0.332185	-7.72068	1.15708e-14	2.71116e-13	-2.47332	0.335491	-0.0162537	0.332566	182.179	1074.34	82.5255	177.879	chr8	12945642	13031503	85862	+	protein_coding	TRMT9B
ENSG00000118495.19	9249.8	-1.56716	0.203096	-7.71634	1.1972e-14	2.80245e-13	-1.51294	0.207639	-0.0122044	0.363146	5179.93	15349	530.69	1815.72	chr6	143940300	144064599	124300	-	protein_coding	PLAGL1
ENSG00000251349.3	555.351	-1.65427	0.214653	-7.7067	1.2911e-14	3.01931e-13	-1.59753	0.219587	0.524502	0.981412	292.465	920.162	34.0059	269.976	chr9	100442271	100577636	135366	+	protein_coding	MSANTD3-TMEFF1
ENSG00000014914.21	204.226	2.30781	0.299558	7.70405	1.31822e-14	3.07977e-13	2.22899	0.303617	0.0266207	0.658971	293.707	59.4186	61.6959	9.58004	chr1	149928651	149936879	8229	-	protein_coding	MTMR11
ENSG00000133574.10	6174.91	1.77781	0.230782	7.70341	1.32478e-14	3.0921e-13	1.7177	0.235987	0.00671714	0.509984	8040.11	2344.62	329.962	695.84	chr7	150567369	150573953	6585	+	protein_coding	GIMAP4
ENSG00000103404.14	3143.2	1.96242	0.254819	7.70126	1.34732e-14	3.14167e-13	1.89687	0.259924	-0.0547805	0.131728	5847.69	1500.54	498.246	467.517	chr16	23061406	23149270	87865	-	protein_coding	USP31
ENSG00000148700.14	5981.5	1.20023	0.156003	7.69366	1.4299e-14	3.331e-13	1.15887	0.157867	-0.0246462	0.274961	9296.43	4046.41	444.967	590.729	chr10	109996368	110135565	139198	+	protein_coding	ADD3
ENSG00000262655.4	1133.22	-6.40728	0.832896	-7.69278	1.4397e-14	3.35059e-13	-5.90493	0.814071	-0.0482497	0.154381	30.7127	2605.86	13.7164	831.011	chr11	13962723	14268133	305411	+	protein_coding	SPON1
ENSG00000182010.11	182.255	-2.45905	0.319721	-7.69122	1.45742e-14	3.38857e-13	-2.37258	0.323336	-0.00949277	0.384291	54.4878	298.998	11.5468	111.481	chr10	62183035	62268844	85810	-	protein_coding	RTKN2
ENSG00000116473.14	1470.91	1.03527	0.134635	7.68947	1.47751e-14	3.43197e-13	1.00199	0.13554	-0.000714067	0.451382	1991.56	971.791	55.5318	96.9256	chr1	111542218	111716691	174474	+	protein_coding	RAP1A
ENSG00000183778.17	150.198	3.3326	0.433536	7.68701	1.50617e-14	3.49517e-13	3.19237	0.43769	0.0439657	0.756053	429.503	42.8378	67.706	26.5007	chr21	39556442	39673137	116696	+	protein_coding	B3GALT5
ENSG00000137486.17	13791.3	1.2839	0.167036	7.68638	1.51353e-14	3.50888e-13	1.23881	0.169568	0.145263	0.925315	19198.9	7884.66	501.984	1767.9	chr11	75260122	75351705	91584	-	protein_coding	ARRB1
ENSG00000154310.17	2682.01	-1.95187	0.253954	-7.68592	1.51901e-14	3.51822e-13	-1.88637	0.259113	-0.00913382	0.387129	1332.23	5150.08	449.349	626.017	chr3	171058414	171460408	401995	-	protein_coding	TNIK
ENSG00000178033.6	994.835	1.88714	0.245651	7.68221	1.56373e-14	3.61832e-13	1.82356	0.250904	0.0101192	0.536729	1517.18	410.125	62.102	168.676	chr6	116511639	116524788	13150	+	protein_coding	CALHM5
ENSG00000134202.10	508.664	1.09696	0.142816	7.68094	1.57923e-14	3.65067e-13	1.06045	0.14401	-0.0114051	0.368797	685.53	320.689	20.745	27.8928	chr1	109733932	109741038	7107	-	protein_coding	GSTM3
ENSG00000090975.12	726.98	1.25648	0.163601	7.68011	1.58949e-14	3.67088e-13	1.21247	0.165915	0.0368655	0.720974	785.45	328.41	124.735	47.6951	chr12	122983480	123150015	166536	-	protein_coding	PITPNM2
ENSG00000174175.17	2164.13	1.8429	0.239973	7.6796	1.59582e-14	3.68199e-13	1.78056	0.245255	0.0183586	0.601416	3362.03	937.12	232.628	105.961	chr1	169588849	169630193	41345	-	protein_coding	SELP
ENSG00000170558.9	1846.37	-1.97729	0.257529	-7.67793	1.61679e-14	3.72679e-13	-1.91083	0.262659	0.0071423	0.514024	905.524	3565.62	131.712	179.519	chr18	27950966	28177130	226165	-	protein_coding	CDH2
ENSG00000168297.15	1006.76	1.18156	0.154091	7.66792	1.74806e-14	4.02553e-13	1.14078	0.155835	-0.0264667	0.263506	1135.5	500.664	135.528	58.1992	chr3	58332880	58426126	93247	+	protein_coding	PXK
ENSG00000204305.14	616.917	-1.14986	0.150044	-7.66347	1.8097e-14	4.16351e-13	-1.11055	0.15157	0.0360523	0.717343	469.4	1040.83	56.7737	148.392	chr6	32180968	32184322	3355	-	protein_coding	AGER
ENSG00000148680.16	50.2899	-4.03484	0.526542	-7.6629	1.81774e-14	4.17803e-13	-3.84375	0.531954	0.0398228	0.735241	6.89152	113.789	4.3339	42.065	chr10	90740823	90858039	117217	-	protein_coding	HTR7
ENSG00000226496.3	49.2025	-3.75609	0.490224	-7.66198	1.83086e-14	4.20257e-13	-3.58565	0.495545	0.0948109	0.884789	8.07279	109.394	4.402	30.7169	chr21	41141493	41148198	6706	-	lncRNA	LINC00323
ENSG00000130429.15	3061.12	1.2999	0.169657	7.66191	1.8319e-14	4.20257e-13	1.25386	0.172344	-0.0214945	0.296029	3936.56	1599.14	235.537	302.64	chr7	99374249	99394816	20568	+	protein_coding	ARPC1B
ENSG00000105514.8	2177.47	1.1482	0.14995	7.65718	1.90055e-14	4.35591e-13	1.10891	0.151469	-0.0568439	0.124543	2936.21	1324.66	149.641	223.802	chr19	11322068	11346270	24203	-	protein_coding	RAB3D
ENSG00000171596.7	33.8715	4.84462	0.632706	7.65698	1.90353e-14	4.3586e-13	4.57859	0.633605	0.0194711	0.60988	75.326	2.61393	27.1973	1.47016	chr2	231523187	231530445	7259	-	protein_coding	NMUR1
ENSG00000162337.12	2173.21	4.03473	0.526973	7.65643	1.91175e-14	4.37328e-13	3.84332	0.5324	0.0319452	0.692951	3863.03	235.975	454.033	173.824	chr11	68312591	68449275	136685	+	protein_coding	LRP5
ENSG00000174469.23	333.851	-6.22208	0.813349	-7.64996	2.0105e-14	4.59482e-13	-5.75005	0.796726	-0.0265742	0.262688	13.0479	978.751	7.06768	442.736	chr7	146116002	148420998	2304997	+	protein_coding	CNTNAP2
ENSG00000067177.15	293.239	-1.70516	0.222946	-7.6483	2.03659e-14	4.65006e-13	-1.64611	0.228147	-0.0345641	0.215847	107.556	350.346	11.0323	79.4279	chrX	72578814	72714319	135506	-	protein_coding	PHKA1
ENSG00000272168.8	369.996	1.73829	0.22732	7.6469	2.0589e-14	4.69654e-13	1.67832	0.232594	-0.0145793	0.34599	614.791	184.214	71.418	39.6902	chr6	21664185	22654455	990271	+	lncRNA	CASC15
ENSG00000173418.11	953.389	1.14301	0.149576	7.64167	2.14426e-14	4.88664e-13	1.10381	0.151069	-0.0305478	0.239677	1149.53	520.776	36.2717	93.3531	chr20	20017116	20033655	16540	+	protein_coding	NAA20
ENSG00000077063.11	534.417	-2.71039	0.354741	-7.64046	2.16446e-14	4.92802e-13	-2.60857	0.357988	0.0190241	0.606377	150.189	971.286	70.9961	142.019	chr7	117710651	117874139	163489	-	protein_coding	CTTNBP2
ENSG00000116191.17	1258.21	-1.60901	0.210609	-7.63978	2.17595e-14	4.94951e-13	-1.55245	0.215493	-0.0294621	0.245711	643.7	1962.63	74.356	211.161	chr1	178725147	178921841	196695	+	protein_coding	RALGPS2
ENSG00000184292.6	104.305	4.73861	0.620704	7.63426	2.27129e-14	5.16152e-13	4.48243	0.622621	-0.0204175	0.303009	61.6542	2.24893	15.2725	2.10848	chr1	58575423	58577773	2351	-	protein_coding	TACSTD2
ENSG00000274253.5	158.68	-1.90775	0.249913	-7.63366	2.28184e-14	5.17638e-13	-1.84267	0.255259	0.00934964	0.530337	61.7851	231.783	4.87827	59.2811	chr15	22757841	22778741	20901	+	lncRNA	AC138649.1
ENSG00000118292.9	473.939	1.49417	0.195735	7.63364	2.28212e-14	5.17638e-13	1.44088	0.199981	0.000898141	0.464141	701.845	249.45	61.8058	68.9117	chr1	150268200	150280916	12717	+	protein_coding	C1orf54
ENSG00000154319.16	151.597	-2.72133	0.35659	-7.63153	2.31976e-14	5.2568e-13	-2.61861	0.359845	0.0181315	0.599831	46.8614	309.277	4.60372	119.13	chr8	11421476	11475908	54433	-	protein_coding	FAM167A
ENSG00000176463.14	966.556	1.83991	0.241115	7.63082	2.33264e-14	5.28105e-13	1.77679	0.246509	0.0320471	0.693795	1799.97	503.622	202.263	193.905	chr15	91853708	92172435	318728	+	protein_coding	SLCO3A1
ENSG00000198835.4	58.6687	3.40599	0.446491	7.62835	2.37779e-14	5.37822e-13	3.25855	0.450983	0.0422837	0.747616	82.4898	7.78001	17.8936	1.64281	chr1	228149930	228159826	9897	+	protein_coding	GJC2
ENSG00000168758.11	5705.02	-0.898985	0.117867	-7.62711	2.40077e-14	5.42511e-13	-0.872191	0.118523	0.00921486	0.529391	5400.73	10071	330.53	802.865	chr2	96859718	96870757	11040	-	protein_coding	SEMA4C
ENSG00000135097.7	71.8925	-3.5283	0.46283	-7.62332	2.47228e-14	5.58148e-13	-3.37222	0.467702	-0.0418128	0.181662	11.2861	129.566	1.13571	55.4426	chr12	120341330	120369164	27835	-	protein_coding	MSI1
ENSG00000179314.14	2172.8	1.32416	0.173789	7.61935	2.54958e-14	5.75061e-13	1.27661	0.176723	-0.00534783	0.414998	3221.52	1286.22	144.624	310.593	chr17	6057807	6124427	66621	+	protein_coding	WSCD1
ENSG00000129038.16	468.601	-2.42939	0.318973	-7.61629	2.61078e-14	5.88314e-13	-2.34265	0.322826	0.0242542	0.642377	154.63	829.731	34.7732	201.458	chr15	73925989	73952137	26149	+	protein_coding	LOXL1
ENSG00000239282.7	349.013	1.53467	0.201644	7.61078	2.72451e-14	6.13371e-13	1.47981	0.206188	0.0814139	0.865204	473.682	164.592	18.8367	46.2592	chr22	30285117	30289627	4511	-	protein_coding	CASTOR1
ENSG00000197714.9	312.26	1.62983	0.214192	7.60918	2.75845e-14	6.20434e-13	1.57221	0.219226	-0.0255747	0.268952	512.195	165.616	68.0562	27.1772	chr19	57280051	57294069	14019	+	protein_coding	ZNF460
ENSG00000172667.11	3210.66	1.95619	0.257287	7.60314	2.89032e-14	6.49488e-13	1.88899	0.262634	-0.0630504	0.108691	4986.75	1285.26	694.946	427.369	chr3	178960121	179072215	112095	-	protein_coding	ZMAT3
ENSG00000145990.11	5200.98	1.7172	0.225912	7.60118	2.9345e-14	6.58802e-13	1.65702	0.231242	0.0160401	0.583902	7381.12	2244.87	588.006	262.777	chr6	13357830	13487662	129833	-	protein_coding	GFOD1
ENSG00000198892.6	128.948	1.91741	0.252266	7.60074	2.94437e-14	6.60403e-13	1.85141	0.257678	-0.0209906	0.299609	164.987	43.9414	23.433	6.0327	chr1	201888680	201892306	3627	+	protein_coding	SHISA4
ENSG00000173065.13	2343.1	0.916015	0.120542	7.59912	2.98149e-14	6.68108e-13	0.888158	0.121216	-0.0311142	0.236583	3191.57	1691.76	30.4534	263.19	chr17	28755978	28855232	99255	-	protein_coding	FAM222B
ENSG00000112379.9	563.153	1.2507	0.164822	7.5882	3.2438e-14	7.26214e-13	1.20585	0.167167	-0.00849734	0.391501	662.363	278.436	107.021	32.3737	chr6	138161939	138344663	182725	+	protein_coding	ARFGEF3
ENSG00000175600.15	144.08	3.56356	0.469766	7.58582	3.30398e-14	7.39002e-13	3.40341	0.474815	-0.00696871	0.40316	328.415	27.8176	45.7725	8.36991	chr7	40134977	40860763	725787	+	protein_coding	SUGCT
ENSG00000034677.13	1953.14	1.11358	0.146815	7.58489	3.32757e-14	7.43588e-13	1.07527	0.148156	-0.0576181	0.122549	2922.17	1350	413.415	164.823	chr8	100257060	100336218	79159	-	protein_coding	RNF19A
ENSG00000164181.14	382.413	2.09806	0.276807	7.57952	3.46835e-14	7.74331e-13	2.02538	0.281857	-0.00671981	0.404822	747.798	174.633	110.854	24.4629	chr5	60751791	60844274	92484	-	protein_coding	ELOVL7
ENSG00000158856.18	453.444	1.84042	0.242944	7.57551	3.57718e-14	7.97889e-13	1.77629	0.248468	0.0803458	0.862852	529.606	147.456	85.4034	45.9697	chr8	22048995	22082527	33533	+	protein_coding	DMTN
ENSG00000132938.20	52.2956	-6.73086	0.888519	-7.57536	3.5812e-14	7.98049e-13	-6.14543	0.864983	0.0205759	0.618164	3.78776	158.8	5.37792	38.7105	chr13	28820348	29505947	685600	+	protein_coding	MTUS2
ENSG00000091129.20	239.48	3.9665	0.523623	7.57511	3.58836e-14	7.98906e-13	3.77616	0.529277	0.0234224	0.637263	355.936	22.1533	50.0228	13.166	chr7	108147623	108456717	309095	-	protein_coding	NRCAM
ENSG00000113555.5	8268.79	2.14866	0.283969	7.56651	3.83384e-14	8.52773e-13	2.07372	0.288888	-0.00213641	0.440362	12176.9	2746.17	1430.27	620.783	chr5	141943585	141969741	26157	-	protein_coding	PCDH12
ENSG00000205542.11	25804.3	1.56403	0.206774	7.56395	3.91014e-14	8.68944e-13	1.50757	0.211573	0.0260243	0.654624	33795.5	11429.7	1852.64	3158.65	chrX	12975110	12977227	2118	+	protein_coding	TMSB4X
ENSG00000145794.17	261.199	2.13618	0.282433	7.56347	3.92457e-14	8.71349e-13	2.06167	0.287401	0.0386201	0.728925	345.576	80.6389	41.6054	30.5514	chr5	127290796	127465737	174942	+	protein_coding	MEGF10
ENSG00000154380.17	2107.28	-1.02441	0.135482	-7.56126	3.99196e-14	8.85497e-13	-0.990556	0.136399	-0.000372723	0.454731	1403.46	2854.67	99.9555	284.038	chr1	225486835	225653142	166308	-	protein_coding	ENAH
ENSG00000101096.20	744.314	1.72988	0.228827	7.55977	4.03777e-14	8.94835e-13	1.66864	0.234277	0.00570554	0.502263	839.747	252.91	123.661	86.1698	chr20	51386957	51562831	175875	-	protein_coding	NFATC2
ENSG00000152117.17	1003.27	0.738385	0.0976855	7.5588	4.0681e-14	9.00651e-13	0.718428	0.0984699	0.0858811	0.871877	1271.78	762.231	23.2593	28.7732	chr2	131492813	131521573	28761	+	transcribed_processed_pseudogene	AC073869.1
ENSG00000158710.14	4837.88	1.28137	0.169522	7.55869	4.07148e-14	9.00651e-13	1.23482	0.172154	0.0480562	0.773312	6609.89	2719.28	269.617	136.359	chr1	159918107	159925732	7626	-	protein_coding	TAGLN2
ENSG00000100490.9	427.541	1.86729	0.247099	7.55688	4.12855e-14	9.1203e-13	1.80201	0.252661	-0.0345166	0.216154	716.515	196.411	115.143	51.8595	chr14	50329404	50416461	87058	-	protein_coding	CDKL1
ENSG00000101298.15	200.891	1.65949	0.219602	7.55682	4.13048e-14	9.1203e-13	1.60017	0.224857	0.0157181	0.581192	305.376	96.651	12.162	24.0682	chr20	1266280	1309328	43049	+	protein_coding	SNPH
ENSG00000142303.14	778.317	1.11069	0.146986	7.55643	4.14268e-14	9.13888e-13	1.07224	0.148325	-0.104886	0.0517757	1167.39	540.611	33.2722	43.8299	chr19	8580240	8610735	30496	-	protein_coding	ADAMTS10
ENSG00000143669.13	1866.12	1.0471	0.138644	7.55243	4.27208e-14	9.41574e-13	1.01195	0.139656	-0.0374508	0.200762	2262.92	1096.62	214.443	177.288	chr1	235661041	235883640	222600	-	protein_coding	LYST
ENSG00000197415.12	581.677	1.89317	0.250799	7.54858	4.40037e-14	9.68965e-13	1.82694	0.256364	-0.0886234	0.0659917	382.423	103.221	54.6894	13.0966	chr3	157259742	157533619	273878	-	protein_coding	VEPH1
ENSG00000165359.15	689.037	-1.50219	0.199106	-7.54468	4.53396e-14	9.97471e-13	-1.44732	0.203552	-0.0575257	0.122779	353.343	1000.83	28.6116	266.71	chrX	135520643	135582510	61868	+	protein_coding	INTS6L
ENSG00000072133.11	249.515	-1.91469	0.253843	-7.54281	4.59938e-14	1.01094e-12	-1.84767	0.259401	0.0186167	0.603488	113.89	428.812	17.6891	134.154	chrX	84058346	84188199	129854	-	protein_coding	RPS6KA6
ENSG00000156711.17	467.941	1.59179	0.211041	7.54252	4.60964e-14	1.01228e-12	1.53417	0.21603	0.019473	0.609956	636.57	211.31	97.7075	45.5953	chr6	36127809	36144524	16716	+	protein_coding	MAPK13
ENSG00000128567.17	19455.4	1.7541	0.232581	7.54189	4.63203e-14	1.01627e-12	1.69186	0.238116	-0.00960467	0.38314	30398	9011.79	2712.37	3392.85	chr7	131500262	131558217	57956	-	protein_coding	PODXL
ENSG00000134817.10	30957.2	6.25051	0.829318	7.53692	4.81191e-14	1.05477e-12	5.75909	0.811823	-0.0335653	0.221651	44614.5	585.984	10300.2	58.4822	chr11	57233577	57237314	3738	-	protein_coding	APLNR
ENSG00000171208.9	1899.32	1.57175	0.208574	7.5357	4.85708e-14	1.06371e-12	1.51461	0.213469	0.00126118	0.466927	2820.51	948.833	453.177	99.4907	chr16	47077703	47143997	66295	-	protein_coding	NETO2
ENSG00000251136.9	553.375	-1.39978	0.185772	-7.53493	4.88591e-14	1.06905e-12	-1.34823	0.189449	0.0187138	0.604024	313.82	828.619	17.5039	86.2607	chr8	89585872	89757812	171941	-	lncRNA	AF117829.1
ENSG00000068697.7	5665.41	0.663788	0.0881325	7.53171	5.00806e-14	1.09479e-12	0.646496	0.0889374	-0.0457982	0.164608	6759.81	4266.69	278.139	234.075	chr2	20032650	20051628	18979	-	protein_coding	LAPTM4A
ENSG00000185551.15	5574.31	4.70878	0.625232	7.53126	5.02526e-14	1.09755e-12	4.44851	0.62758	0.0135032	0.563652	6934.34	265.406	264.139	99.2163	chr15	96325938	96340263	14326	+	protein_coding	NR2F2
ENSG00000189423.13	97.699	-2.6341	0.349957	-7.52692	5.19523e-14	1.13365e-12	-2.53367	0.353517	0.040737	0.739357	29.9793	183.651	10.6688	43.8575	chr17	20408311	20434286	25976	+	transcribed_unprocessed_pseudogene	USP32P3
ENSG00000157110.16	3029.49	0.806586	0.107163	7.5267	5.20405e-14	1.13455e-12	0.78353	0.107896	-0.00482289	0.419166	4447.48	2542.89	122.926	256.2	chr8	30384511	30572256	187746	+	protein_coding	RBPMS
ENSG00000136436.14	3329.95	0.942819	0.125277	7.5259	5.236e-14	1.14048e-12	0.913004	0.126005	-0.039901	0.189307	4069.69	2117.14	181.94	174.479	chr17	48830988	48866522	35535	+	protein_coding	CALCOCO2
ENSG00000077092.19	484.801	-5.07406	0.674362	-7.52424	5.30287e-14	1.15401e-12	-4.77063	0.672925	0.035874	0.716269	35.6188	1198.87	25.5565	254.892	chr3	25174332	25597932	423601	+	protein_coding	RARB
ENSG00000198841.3	239.35	1.33451	0.177431	7.52132	5.42246e-14	1.17897e-12	1.28527	0.180564	0.0491663	0.777837	361.406	143.274	20.9478	6.56193	chr1	52032103	52033816	1714	-	protein_coding	KTI12
ENSG00000106258.15	108.747	3.06323	0.407423	7.51854	5.53899e-14	1.20322e-12	2.93503	0.411149	0.00233424	0.475467	118.708	14.1791	35.5481	6.4014	chr7	99648194	99679998	31805	-	protein_coding	CYP3A5
ENSG00000262001.1	332.133	2.84622	0.378627	7.5172	5.59616e-14	1.21455e-12	2.73233	0.382077	-0.0454663	0.165887	470.776	65.3926	29.19	38.7337	chr18	3603000	3608336	5337	+	lncRNA	DLGAP1-AS2
ENSG00000156642.16	3531.29	0.987934	0.131564	7.50913	5.95208e-14	1.29063e-12	0.955568	0.132389	-0.0112745	0.369743	4914.22	2477.77	312.913	186.215	chr15	73560014	73634134	74121	-	protein_coding	NPTN
ENSG00000099875.14	4201.35	0.894266	0.119151	7.5053	6.12877e-14	1.32775e-12	0.866816	0.11985	0.00716038	0.514178	5092.25	2739.87	309.012	309.427	chr19	2037465	2051244	13780	-	protein_coding	MKNK2
ENSG00000128918.15	906.038	-2.55492	0.340444	-7.50468	6.15778e-14	1.33284e-12	-2.45851	0.344203	-0.00626451	0.408709	421.256	2475.3	96.8506	959.533	chr15	57953424	58497866	544443	-	protein_coding	ALDH1A2
ENSG00000166189.7	299.403	1.15371	0.15386	7.49844	6.45804e-14	1.39658e-12	1.11244	0.155517	0.0203615	0.616527	419.028	188.191	33.2679	19.0416	chr10	102065390	102068038	2649	+	protein_coding	HPS6
ENSG00000138744.16	186.278	1.42872	0.190594	7.49612	6.57327e-14	1.42023e-12	1.37557	0.194564	0.0287893	0.673979	164.953	61.2924	16.3775	6.4265	chr4	75913660	75941013	27354	-	protein_coding	NAAA
ENSG00000066382.16	251.841	-2.47701	0.330567	-7.49319	6.72175e-14	1.45101e-12	-2.38465	0.334552	-0.0424173	0.178722	87.1866	485.187	4.64642	172.378	chr11	30384493	30586872	202380	-	protein_coding	MPPED2
ENSG00000250510.8	407.125	1.89118	0.252446	7.49144	6.81206e-14	1.46919e-12	1.82391	0.258156	-0.0900697	0.0646621	650.183	175.414	30.7503	74.2911	chr12	6821624	6829972	8349	+	protein_coding	GPR162
ENSG00000145780.8	1053.47	1.13091	0.151051	7.48696	7.04864e-14	1.51886e-12	1.09069	0.152558	-0.0117098	0.36647	1237.79	564.938	69.719	110.724	chr5	115520908	115544775	23868	-	protein_coding	FEM1C
ENSG00000158683.8	981.461	4.60146	0.614824	7.4842	7.19847e-14	1.54976e-12	4.34912	0.618146	-0.0113503	0.369206	1605.74	66.8241	422.313	32.4717	chr7	47740202	47948491	208290	-	protein_coding	PKD1L1
ENSG00000145632.15	31321.9	0.719435	0.0961358	7.48353	7.23541e-14	1.5562e-12	0.699818	0.096958	0.0576179	0.808801	43388.4	26351	2745.11	2010.89	chr5	58453982	58460139	6158	-	protein_coding	PLK2
ENSG00000243406.6	505.774	-1.31753	0.176059	-7.48342	7.24127e-14	1.5562e-12	-1.26847	0.179086	0.250837	0.957582	323.763	806.375	26.5274	157.926	chr13	52167709	52194465	26757	-	transcribed_unprocessed_pseudogene	MRPS31P5
ENSG00000074219.13	2958.81	-0.81292	0.108648	-7.48215	7.31176e-14	1.56995e-12	-0.789287	0.109391	-0.0347354	0.215003	2292.97	4027.87	167.005	89.8037	chr19	49340595	49362457	21863	-	protein_coding	TEAD2
ENSG00000168646.13	366.466	-2.92575	0.391331	-7.47641	7.63783e-14	1.6385e-12	-2.80534	0.394917	0.0637398	0.827261	80.9983	609.162	40.0729	200.503	chr17	65528563	65561648	33086	-	protein_coding	AXIN2
ENSG00000121104.8	348.29	-1.70574	0.228177	-7.47553	7.68905e-14	1.64802e-12	-1.6437	0.233759	-0.0754635	0.0842474	152.109	496.018	21.4998	127.154	chr17	49710332	49789180	78849	-	protein_coding	FAM117A
ENSG00000179456.10	1054.12	0.970758	0.129862	7.47528	7.70405e-14	1.64977e-12	0.939026	0.13066	-0.0515894	0.141546	1318.82	672.789	39.4376	95.3165	chr1	244048939	244057476	8538	+	protein_coding	ZBTB18
ENSG00000269720.2	191.836	-5.91554	0.791484	-7.47398	7.78069e-14	1.66471e-12	-5.47898	0.77853	-0.037719	0.199509	6.89115	418.842	7.07125	149.305	chr19	17390509	17394158	3650	-	protein_coding	CCDC194
ENSG00000179029.14	162.316	1.50253	0.201139	7.4701	8.01363e-14	1.71303e-12	1.44649	0.205716	0.0117037	0.54872	230.124	81.195	25.8272	10.7944	chr17	8173237	8176399	3163	-	protein_coding	TMEM107
ENSG00000013563.14	1265.86	1.47255	0.197169	7.46848	8.11281e-14	1.73269e-12	1.41747	0.201528	0.0133102	0.562144	1600.32	576.602	135.35	64.745	chrX	154401236	154412112	10877	-	protein_coding	DNASE1L1
ENSG00000164305.19	2047.18	1.09272	0.146437	7.46204	8.51925e-14	1.81789e-12	1.05424	0.147723	0.0183647	0.601493	2795.96	1310.79	348.838	152.118	chr4	184627696	184649509	21814	-	protein_coding	CASP3
ENSG00000204681.11	3302.42	-1.50607	0.201862	-7.46087	8.59502e-14	1.83244e-12	-1.44976	0.20648	-0.0257036	0.268211	1765.72	5015.24	291.736	1328.82	chr6	29555629	29633976	78348	-	protein_coding	GABBR1
ENSG00000243317.8	1138.82	-1.11362	0.149289	-7.4595	8.68531e-14	1.85005e-12	-1.074	0.150701	0.0142953	0.569865	745.744	1613.59	102.672	18.9738	chr7	135662496	135693418	30923	+	protein_coding	STMP1
ENSG00000170365.10	2277.64	1.21708	0.163166	7.45915	8.70832e-14	1.85332e-12	1.17222	0.165342	-0.0159569	0.334944	3227.06	1388.39	343.211	210.018	chr4	145481194	145559176	77983	+	protein_coding	SMAD1
ENSG00000116455.14	1476.08	-0.755013	0.101336	-7.45062	9.29021e-14	1.97301e-12	-0.733755	0.102145	0.0963821	0.887423	1179.61	1990.47	42.9393	61.7972	chr1	111439890	111449256	9367	-	protein_coding	WDR77
ENSG00000130193.8	554.168	-1.50628	0.202169	-7.45061	9.29123e-14	1.97301e-12	-1.44981	0.206807	0.0217254	0.625732	321.314	912.92	5.67496	144.894	chr8	142727223	142736927	9705	+	protein_coding	THEM6
ENSG00000196586.15	8379.14	-0.725312	0.0973502	-7.45055	9.29525e-14	1.97301e-12	-0.70528	0.0981813	0.0181618	0.600036	7151.69	11823.8	448.469	716.063	chr6	75749192	75919537	170346	+	protein_coding	MYO6
ENSG00000169621.10	436.288	-1.21344	0.162939	-7.4472	9.53456e-14	2.02203e-12	-1.16861	0.165095	-0.0109478	0.372197	290.964	674.875	14.1651	79.8451	chr2	68467572	68655862	188291	+	protein_coding	APLF
ENSG00000100030.14	7271.16	1.02248	0.137367	7.4434	9.81232e-14	2.07911e-12	0.987635	0.138331	-0.0391441	0.192836	9016.71	4438.71	308.871	749.203	chr22	21754500	21867680	113181	-	protein_coding	MAPK1
ENSG00000176974.20	332.104	-1.73057	0.232636	-7.43898	1.01468e-13	2.14809e-12	-1.66715	0.238368	0.0302262	0.683235	136.794	454.346	21.825	80.5535	chr17	18327860	18363563	35704	-	protein_coding	SHMT1
ENSG00000198729.5	128.637	-9.54272	1.28342	-7.43539	1.04262e-13	2.20531e-12	-8.14937	1.25655	0.0129159	0.558922	0.363466	292.961	0.629542	203.149	chr6	150143044	150250392	107349	+	protein_coding	PPP1R14C
ENSG00000110721.12	3170.37	-1.15408	0.155285	-7.43198	1.0698e-13	2.26082e-12	-1.11204	0.15699	0.00101441	0.464908	2367.42	5268.41	155.661	675.518	chr11	68052859	68121444	68586	-	protein_coding	CHKA
ENSG00000223705.9	1149.55	-1.34454	0.180917	-7.43182	1.07111e-13	2.26157e-12	-1.29366	0.184248	0.0181291	0.59978	667.725	1695.45	140.411	212.758	chr7	75410322	75416787	6466	+	transcribed_unprocessed_pseudogene	NSUN5P1
ENSG00000003402.20	17092.2	0.968664	0.130342	7.43171	1.07203e-13	2.26157e-12	0.936668	0.131153	-0.079795	0.0777019	22970	11737	1569.01	1299.72	chr2	201116154	201176687	60534	+	protein_coding	CFLAR
ENSG00000174130.12	173.632	3.55355	0.478356	7.42866	1.097e-13	2.31222e-12	3.38709	0.483716	0.0447006	0.758866	84.8744	10.6572	19.8805	11.5654	chr4	38823715	38856817	33103	-	protein_coding	TLR6
ENSG00000090020.11	3299.19	1.22904	0.1655	7.42623	1.11736e-13	2.35308e-12	1.1832	0.167805	0.0151898	0.576922	4802.79	2048.68	158.747	262.111	chr1	27098809	27166981	68173	-	protein_coding	SLC9A1
ENSG00000132205.11	97.5142	-2.50829	0.337844	-7.42441	1.13285e-13	2.38364e-12	-2.41235	0.3419	-0.011655	0.366777	21.3829	118.946	7.86741	29.8717	chr18	2847006	2916003	68998	+	protein_coding	EMILIN2
ENSG00000175048.17	700.42	2.08544	0.281026	7.42079	1.16425e-13	2.44757e-12	2.00985	0.286524	-0.00999259	0.380328	1018.8	239.995	87.7821	25.3555	chr6	157381133	157678157	297025	+	protein_coding	ZDHHC14
ENSG00000164736.6	1412.55	1.3903	0.187428	7.41778	1.19102e-13	2.50165e-12	1.33741	0.191186	-0.0393427	0.19189	2508.32	956.806	321.682	146.876	chr8	54457935	54460892	2958	+	protein_coding	SOX17
ENSG00000197102.12	34127.9	0.765277	0.10321	7.41476	1.21844e-13	2.55702e-12	0.743361	0.104024	0.00481809	0.493902	43502.2	25594.1	1523.44	2944.53	chr14	101964573	102056443	91871	+	protein_coding	DYNC1H1
ENSG00000277651.1	49.782	-2.89337	0.390313	-7.41294	1.23528e-13	2.59012e-12	-2.773	0.394	0.009725	0.533379	15.0549	111.772	3.04069	16.0549	chr14	65986967	65987447	481	-	lncRNA	AL391261.4
ENSG00000186174.12	2743.7	1.28795	0.17386	7.40801	1.28207e-13	2.68589e-12	1.23916	0.176704	0.0209642	0.621155	3259.93	1334.99	300.754	267.58	chr11	118893875	118925608	31734	-	protein_coding	BCL9L
ENSG00000154736.6	51.8665	4.22237	0.570377	7.40277	1.33368e-13	2.79159e-12	4.00094	0.575993	0.047438	0.771062	137.592	7.37106	32.7456	1.21588	chr21	26917922	26967088	49167	-	protein_coding	ADAMTS5
ENSG00000268205.1	574.104	1.29744	0.175441	7.39533	1.41059e-13	2.95002e-12	1.24805	0.178385	0.0246875	0.645522	845.704	344.148	32.417	55.0688	chr19	57304305	57308562	4258	+	lncRNA	AC005261.2
ENSG00000085871.9	1225.7	1.25734	0.170058	7.3936	1.42905e-13	2.98604e-12	1.20975	0.172641	0.00551042	0.500524	1609.35	673.468	177.26	129.271	chr4	139665768	139740745	74978	+	protein_coding	MGST2
ENSG00000141968.8	80.5219	-7.10466	0.960987	-7.39308	1.43462e-13	2.99508e-12	-6.40277	0.931591	-0.0627201	0.109688	2.56616	176.489	3.85106	68.5585	chr19	6772708	6857366	84659	+	protein_coding	VAV1
ENSG00000140836.17	3115.6	1.06815	0.144565	7.3887	1.48276e-13	3.0929e-12	1.03024	0.145758	-0.0210394	0.299379	3892.83	1856.78	298.42	313.643	chr16	72782885	73891871	1108987	-	protein_coding	ZFHX3
ENSG00000177556.12	887.853	1.01226	0.137005	7.38848	1.48517e-13	3.09526e-12	0.977456	0.137957	-0.0294254	0.245864	1154.67	572.308	16.897	87.2555	chr5	151742316	151772532	30217	-	protein_coding	ATOX1
ENSG00000120915.13	420.578	-2.25559	0.305323	-7.38755	1.49562e-13	3.11435e-12	-2.17187	0.310319	0.0213469	0.623431	143.403	684.669	34.9298	261.541	chr8	27490779	27545564	54786	+	protein_coding	EPHX2
ENSG00000162542.13	250.825	-1.86984	0.253132	-7.38681	1.50395e-13	3.129e-12	-1.80117	0.259129	0.0440832	0.756437	89.0052	325.666	13.4882	65.4181	chr1	19682213	19799945	117733	-	protein_coding	TMCO4
ENSG00000131773.14	854.921	-2.22547	0.301451	-7.38252	1.5532e-13	3.22867e-12	-2.14303	0.306571	0.0510061	0.785201	351.621	1641.03	100.314	244.395	chr8	135457456	135656722	199267	+	protein_coding	KHDRBS3
ENSG00000168918.14	2453.09	1.33451	0.180775	7.38215	1.5575e-13	3.23483e-12	1.28334	0.184076	-0.0991229	0.0561223	3592.76	1424.37	211.677	238.387	chr2	233059967	233207903	147937	+	protein_coding	INPP5D
ENSG00000150630.4	1866.72	1.55458	0.210635	7.38045	1.57751e-13	3.27251e-12	1.4954	0.215731	-0.0581376	0.120657	4029.07	1371.56	457.2	402.047	chr4	176683538	176792922	109385	-	protein_coding	VEGFC
ENSG00000144476.6	655.552	-1.56018	0.211395	-7.38038	1.57835e-13	3.27251e-12	-1.50081	0.216527	-0.0351141	0.212856	474.677	1399.62	20.3784	294.723	chr2	236567787	236582354	14568	+	protein_coding	ACKR3
ENSG00000128594.8	1514.39	-2.4058	0.32598	-7.3802	1.5805e-13	3.27415e-12	-2.31433	0.330457	-0.06432	0.106108	697.699	3697.13	66.4319	1303.91	chr7	128027071	128032107	5037	-	protein_coding	LRRC4
ENSG00000174917.8	208.408	1.2871	0.174485	7.37656	1.62436e-13	3.35954e-12	1.23791	0.177356	-0.00639848	0.407737	270.536	110.854	22.5965	5.36942	chr19	5678421	5680896	2476	-	protein_coding	MICOS13
ENSG00000280385.1	81.3111	-2.74047	0.371511	-7.37654	1.62451e-13	3.35954e-12	-2.62899	0.375272	-0.029384	0.246094	22.2902	149.107	2.45412	35.3368	chr11	90193614	90198120	4507	+	TEC	AP000648.3
ENSG00000149289.11	1586.15	1.12491	0.152519	7.37551	1.6372e-13	3.38289e-12	1.08376	0.154057	0.0347897	0.709749	2250.81	1032.24	89.8702	152.404	chr11	110093392	110171841	78450	+	protein_coding	ZC3H12C
ENSG00000188643.11	4649.45	1.84009	0.249521	7.37448	1.64989e-13	3.4062e-12	1.77211	0.255553	-0.0177075	0.3217	6298.89	1759.22	345.493	460.646	chr1	153606886	153613145	6260	-	protein_coding	S100A16
ENSG00000076067.13	7395.97	0.850918	0.115411	7.37291	1.66944e-13	3.44362e-12	0.82469	0.116168	-0.0323088	0.228222	9444.28	5235.8	1009.37	429.461	chr12	56521820	56596193	74374	+	protein_coding	RBMS2
ENSG00000135253.13	60.5343	-3.94751	0.53553	-7.37122	1.69074e-13	3.48458e-12	-3.74766	0.54168	0.0140288	0.567922	8.54384	132.29	2.79738	59.1985	chr7	128862451	128910719	48269	-	protein_coding	KCP
ENSG00000156030.13	3399.94	0.744742	0.101058	7.36946	1.71319e-13	3.52783e-12	0.723436	0.101907	-0.0101914	0.378589	3901.34	2328.12	343.591	144.397	chr14	73715122	73790285	75164	-	protein_coding	ELMSAN1
ENSG00000204569.10	2329.06	0.817704	0.111019	7.36546	1.76532e-13	3.63207e-12	0.79306	0.111802	-0.0344155	0.216742	3051.4	1730.84	313.225	115.33	chr6	30600413	30618612	18200	-	protein_coding	PPP1R10
ENSG00000056998.20	493.678	-2.48276	0.337224	-7.36235	1.80696e-13	3.71458e-12	-2.38656	0.341502	-0.0628666	0.109304	163.764	914.59	40.1016	17.3108	chrX	2828822	2882820	53999	+	protein_coding	GYG2
ENSG00000246898.1	196.432	1.94361	0.264079	7.35995	1.83985e-13	3.77897e-12	1.87192	0.27008	0.0153752	0.578354	313.604	81.4212	4.21298	24.2045	chr16	66408524	66412135	3612	+	lncRNA	LINC00920
ENSG00000114166.8	686.695	-1.03472	0.140599	-7.35936	1.84798e-13	3.79244e-12	-0.998371	0.141651	-0.0986247	0.0566337	433.439	888.615	11.4517	122.327	chr3	20040446	20154404	113959	+	protein_coding	KAT2B
ENSG00000161958.11	520.026	-2.01953	0.274451	-7.35842	1.86104e-13	3.816e-12	-1.94508	0.280304	0.139746	0.92263	221.632	898.552	37.9623	158.827	chr17	7438273	7444937	6665	+	protein_coding	FGF11
ENSG00000182208.14	587.868	1.11706	0.151841	7.35677	1.88419e-13	3.8602e-12	1.07612	0.153339	-0.00230785	0.439032	808.104	372.397	20.8657	57.7833	chr11	1469457	1501247	31791	-	protein_coding	MOB2
ENSG00000278948.1	997.953	0.962986	0.130957	7.35348	1.93114e-13	3.95302e-12	0.93061	0.131789	0.00461142	0.492445	1464.29	751.059	75.1991	76.8131	chr22	37943050	37944898	1849	+	TEC	AL031587.5
ENSG00000173517.10	14286.6	0.909292	0.123659	7.35322	1.93493e-13	3.95743e-12	0.879861	0.124423	-0.013154	0.355782	19370.9	10314.2	204.946	1401.21	chr15	77100656	77420144	319489	-	protein_coding	PEAK1
ENSG00000177697.19	2554.7	0.752734	0.102453	7.34709	2.02572e-13	4.13959e-12	0.730948	0.103304	-0.0070429	0.402649	2525.22	1498.51	88.6233	114.244	chr11	832887	839831	6945	+	protein_coding	CD151
ENSG00000177732.8	1785.1	-0.890975	0.121314	-7.34439	2.06705e-13	4.22049e-12	-0.862453	0.122074	-0.0352272	0.212242	1340.87	2486.64	111.783	72.768	chr20	325595	330224	4630	+	protein_coding	SOX12
ENSG00000198720.13	355.915	1.47258	0.200529	7.34347	2.08124e-13	4.24587e-12	1.41551	0.205102	-0.0022015	0.439646	470.377	169.686	76.937	26.855	chr17	29589769	29614761	24993	+	protein_coding	ANKRD13B
ENSG00000089060.11	841.689	1.29387	0.176196	7.34334	2.08322e-13	4.24631e-12	1.24392	0.179166	-0.00926981	0.386157	948.135	387.035	107.825	53.8177	chr12	113298759	113359493	60735	-	protein_coding	SLC8B1
ENSG00000270164.1	55.0924	3.89681	0.53094	7.33945	2.1447e-13	4.36796e-12	3.69932	0.537162	-0.0306907	0.238986	162.48	10.8355	91.2748	5.83095	chr19	41535183	41536904	1722	+	lncRNA	LINC01480
ENSG00000145087.12	61.3265	-4.99428	0.680553	-7.33857	2.15893e-13	4.39322e-12	-4.68531	0.680256	0.05376	0.796093	5.48707	157.313	4.52233	97.494	chr3	120908072	121424761	516690	+	protein_coding	STXBP5L
ENSG00000141385.9	3146.55	-1.28429	0.175073	-7.33577	2.20444e-13	4.48206e-12	-1.23468	0.177962	0.0473929	0.770883	2189.62	5332.29	249.356	244.171	chr18	12328944	12377314	48371	-	protein_coding	AFG3L2
ENSG00000108639.7	1813.28	1.39496	0.190188	7.33464	2.22314e-13	4.51627e-12	1.34063	0.194108	-0.0746299	0.0857304	2198.65	835.849	132.743	153.769	chr17	78168558	78173527	4970	+	protein_coding	SYNGR2
ENSG00000078018.19	780.258	2.89092	0.394249	7.33274	2.25497e-13	4.57707e-12	2.76798	0.398109	0.0229974	0.634527	270.865	36.6693	46.7627	8.24606	chr2	209424058	209734118	310061	+	protein_coding	MAP2
ENSG00000198517.10	635.573	1.50298	0.20502	7.33088	2.28639e-13	4.63695e-12	1.44465	0.209853	0.0124013	0.553834	1002.4	353.197	145.644	99.9644	chr7	1530702	1543043	12342	+	protein_coding	MAFK
ENSG00000197976.12	1542.98	0.597325	0.0814865	7.33035	2.29549e-13	4.6515e-12	0.581454	0.082256	0.0168968	0.589987	1924.04	1271.66	56.5575	27.0499	chrX	1591604	1602520	10917	+	protein_coding	AKAP17A
ENSG00000141655.17	2066.3	-1.94886	0.265979	-7.32713	2.35127e-13	4.76053e-12	-1.87629	0.272065	-0.0554729	0.129605	1034.27	3992.95	35.6776	1797.69	chr18	62325287	62391288	66002	+	protein_coding	TNFRSF11A
ENSG00000259905.7	130.595	-2.82094	0.385237	-7.32261	2.43203e-13	4.91991e-12	-2.7024	0.389093	0.117693	0.907596	36.0002	249.882	21.4817	62.4682	chr15	24101827	24823365	721539	+	lncRNA	PWRN1
ENSG00000124766.6	5051.15	1.05572	0.144184	7.32206	2.44202e-13	4.93599e-12	1.01781	0.145351	-0.0696072	0.0943213	7488.77	3602.27	155.057	618.342	chr6	21592768	21598619	5852	+	protein_coding	SOX4
ENSG00000100596.6	8347.73	0.695864	0.0950755	7.31907	2.497e-13	5.0429e-12	0.676275	0.0959641	-0.00135768	0.44614	10722.6	6618.82	489.337	615.031	chr14	77505997	77616773	110777	-	protein_coding	SPTLC2
ENSG00000164129.12	434.816	-3.23344	0.441998	-7.31551	2.56399e-13	5.17387e-12	-3.08553	0.446595	0.00507103	0.496101	93.0139	874.619	30.8294	63.5223	chr4	163343892	163351934	8043	+	protein_coding	NPY5R
ENSG00000099822.3	50.4351	3.04524	0.416412	7.31306	2.61126e-13	5.26484e-12	2.91081	0.420529	0.0163244	0.585922	92.0447	11.0852	5.76096	5.23895	chr19	589881	617159	27279	+	protein_coding	HCN2
ENSG00000138829.12	8980.82	-2.09458	0.286429	-7.31273	2.61765e-13	5.27332e-12	-2.01616	0.292202	-0.0480108	0.154995	3972.84	16968.3	684.318	2386.26	chr5	128257909	128659185	401277	-	protein_coding	FBN2
ENSG00000153956.16	869.281	-1.35028	0.184732	-7.30943	2.68278e-13	5.40002e-12	-1.29739	0.188274	-0.0355095	0.210682	459.449	1170.44	58.5958	55.9916	chr7	81946444	82443777	497334	-	protein_coding	CACNA2D1
ENSG00000266028.7	6908.68	0.64136	0.0877651	7.30769	2.71784e-13	5.46603e-12	0.623792	0.0886238	0.0775226	0.857815	8842.86	5669.15	406.041	338.596	chr1	206203345	206464443	261099	+	protein_coding	SRGAP2
ENSG00000140455.17	1457.1	1.0691	0.146328	7.3062	2.74797e-13	5.52202e-12	1.03027	0.147572	-0.0155113	0.33837	1961	934.985	178.23	141.688	chr15	63504511	63594640	90130	+	protein_coding	USP3
ENSG00000149256.15	198.735	-3.931	0.538145	-7.30472	2.77852e-13	5.57877e-12	-3.72873	0.544468	0.0174005	0.594078	26.4633	342.807	23.5056	154.68	chr11	78652831	79440948	788118	-	protein_coding	TENM4
ENSG00000178947.9	478.211	-1.31376	0.179853	-7.30459	2.78117e-13	5.57945e-12	-1.26237	0.183056	0.0729938	0.849582	341.247	848.257	46.2528	163.252	chrX	135421944	135428075	6132	+	protein_coding	SMIM10L2A
ENSG00000100612.14	992.907	0.868174	0.118867	7.30376	2.79837e-13	5.6093e-12	0.840536	0.119645	0.028885	0.674618	1064.21	582.965	31.821	9.71338	chr14	60144119	60169856	25738	-	protein_coding	DHRS7
ENSG00000177191.2	121.605	2.49146	0.34113	7.30357	2.80234e-13	5.61258e-12	2.39311	0.345533	0.0873026	0.874306	247.194	43.92	34.9969	8.36713	chr19	41425359	41428730	3372	-	protein_coding	B3GNT8
ENSG00000087460.25	26773.9	-0.553261	0.0757724	-7.30163	2.84312e-13	5.68955e-12	-0.538835	0.0764204	-0.0151413	0.341924	23898.4	35068.3	424.631	691.774	chr20	58839718	58911192	71475	+	protein_coding	GNAS
ENSG00000139549.4	54.7744	3.98038	0.545363	7.29859	2.90806e-13	5.81468e-12	3.77362	0.551695	0.0542993	0.797934	95.4453	5.96789	10.2492	5.49243	chr12	49086656	49094801	8146	-	protein_coding	DHH
ENSG00000044446.11	806.637	-0.99782	0.136726	-7.29797	2.92135e-13	5.83641e-12	-0.96296	0.137673	-0.058925	0.118074	542.514	1083.52	9.74148	62.051	chrX	18892300	18984598	92299	-	protein_coding	PHKA2
ENSG00000153885.14	3472.61	-0.893224	0.122479	-7.29285	3.03457e-13	6.05759e-12	-0.864166	0.123262	0.023982	0.640587	2694.73	5005.16	142.427	215.239	chr19	33795933	33815763	19831	+	protein_coding	KCTD15
ENSG00000279393.1	149.463	-2.00602	0.275244	-7.28816	3.14212e-13	6.26711e-12	-1.93051	0.281332	0.0362321	0.718136	81.6714	328.128	3.78291	29.8836	chr13	28495633	28497267	1635	+	TEC	AL139005.1
ENSG00000129946.10	2470.01	-0.816888	0.112096	-7.28737	3.16054e-13	6.29864e-12	-0.791735	0.112912	-0.0475509	0.156887	2125.16	3743.5	115.273	275.095	chr19	416583	460996	44414	-	protein_coding	SHC2
ENSG00000150627.15	296.16	-2.00995	0.275891	-7.28532	3.20911e-13	6.39016e-12	-1.93423	0.281978	-0.00855158	0.391092	122.966	495.046	33.4174	161.44	chr4	176065834	176182818	116985	+	protein_coding	WDR17
ENSG00000172183.15	258.594	2.17756	0.299158	7.27897	3.36383e-13	6.69273e-12	2.09477	0.304746	-0.0252488	0.271177	258.854	58.1537	13.5233	29.6105	chr15	88636153	88656483	20331	+	protein_coding	ISG20
ENSG00000139625.13	1108.21	1.42517	0.195903	7.2749	3.46684e-13	6.89199e-12	1.36874	0.20019	0.0340567	0.704917	1539.81	573.579	100.035	98.8514	chr12	53479669	53500063	20395	-	protein_coding	MAP3K12
ENSG00000269113.4	97.0676	3.09584	0.42573	7.27182	3.54664e-13	7.04483e-12	2.95617	0.430052	-0.0517862	0.140932	145.13	16.9337	18.6205	13.4205	chr1	47760528	47997385	236858	-	protein_coding	TRABD2B
ENSG00000166484.20	714.378	1.03998	0.143023	7.27144	3.55688e-13	7.05935e-12	1.00244	0.144144	0.0008021	0.463552	946.668	460.442	81.5367	20.0639	chr17	19377721	19383544	5824	+	protein_coding	MAPK7
ENSG00000026025.16	83488.3	1.2603	0.173344	7.27051	3.58131e-13	7.102e-12	1.21091	0.176081	0.0241344	0.641277	109737	45810.1	1184.33	9761.21	chr10	17228241	17237593	9353	+	protein_coding	VIM
ENSG00000196345.13	166.654	-2.01507	0.277178	-7.26994	3.59656e-13	7.12638e-12	-1.9388	0.283299	-0.00190054	0.442203	67.661	272.29	19.2485	50.051	chr3	44555193	44594173	38981	+	protein_coding	ZKSCAN7
ENSG00000110047.18	2158.25	1.02307	0.140759	7.26827	3.64122e-13	7.20897e-12	0.986471	0.141811	0.0753743	0.854389	2573	1265.71	137.823	159.927	chr11	64851642	64888296	36655	-	protein_coding	EHD1
ENSG00000106976.20	325.847	-2.92836	0.403011	-7.2662	3.6974e-13	7.31418e-12	-2.80045	0.407056	-0.0547824	0.131677	56.8341	433.715	14.5086	256.773	chr9	128191655	128255248	63594	+	protein_coding	DNM1
ENSG00000132932.17	82.1925	-2.99454	0.412229	-7.26425	3.75107e-13	7.41428e-12	-2.86187	0.416367	-0.0403896	0.186904	23.7017	188.798	2.73136	76.3058	chr13	25371974	26025851	653878	+	protein_coding	ATP8A2
ENSG00000023191.17	1173.96	0.828319	0.114082	7.26073	3.85018e-13	7.60395e-12	0.802404	0.1149	-0.0128457	0.358416	1418.9	799.032	12.5831	46.5918	chr11	494512	507300	12789	-	protein_coding	RNH1
ENSG00000141753.7	28219.8	-0.733294	0.101046	-7.25706	3.95582e-13	7.8062e-12	-0.711794	0.101947	-0.0422908	0.179233	24863.7	41334.3	580.381	3993.92	chr17	40443450	40457725	14276	+	protein_coding	IGFBP4
ENSG00000165886.5	664.969	1.65683	0.228345	7.25583	3.99217e-13	7.87149e-12	1.59219	0.234276	0.0522556	0.790775	954.05	302.471	56.1311	112.975	chr10	97498924	97571206	72283	+	protein_coding	UBTD1
ENSG00000127328.21	402.53	-1.62296	0.22379	-7.25217	4.10147e-13	8.08039e-12	-1.55932	0.229565	0.060964	0.819053	201.128	618.675	21.0592	125.473	chr12	69738681	69823204	84524	+	protein_coding	RAB3IP
ENSG00000100242.15	1796.3	0.977188	0.134748	7.25199	4.10707e-13	8.08483e-12	0.943067	0.135659	-0.0387546	0.19437	1931.02	980.615	154.571	47.7992	chr22	38734725	38794143	59419	-	protein_coding	SUN2
ENSG00000151693.11	4493.72	0.837321	0.115476	7.25107	4.13505e-13	8.13327e-12	0.810877	0.11629	-0.0471438	0.159086	5753.49	3219.99	224.124	291.67	chr2	9206765	9405683	198919	+	protein_coding	ASAP2
ENSG00000133318.13	4255.79	0.62576	0.0863029	7.25074	4.14499e-13	8.1462e-12	0.608487	0.0871572	0.0356049	0.714991	4680.19	3032.83	175.056	213.592	chr11	63681446	63759891	78446	+	protein_coding	RTN3
ENSG00000178235.7	71.4584	-9.10577	1.25594	-7.25018	4.16232e-13	8.1736e-12	-7.7884	1.21918	0.0243513	0.643246	0	111.021	0	36.4656	chr13	83877205	83882393	5189	-	protein_coding	SLITRK1
ENSG00000140406.3	2565.84	1.05293	0.145242	7.24949	4.18348e-13	8.20847e-12	1.01441	0.146436	0.00256518	0.477155	3636.56	1752.81	114.081	278.122	chr15	81000944	81005788	4845	+	protein_coding	TLNRD1
ENSG00000154734.15	1794.75	1.15889	0.159864	7.24921	4.19197e-13	8.21844e-12	1.11442	0.161739	0.0406711	0.738999	2271.21	1016.85	319.425	134.344	chr21	26835755	26845409	9655	-	protein_coding	ADAMTS1
ENSG00000128016.6	3020.67	1.88956	0.260701	7.24799	4.23011e-13	8.28648e-12	1.81732	0.26708	-0.00927353	0.386106	4183.87	1129.16	83.3766	236.049	chr19	39406813	39409412	2600	+	protein_coding	ZFP36
ENSG00000100711.13	1141.17	0.876784	0.120995	7.24643	4.27909e-13	8.37563e-12	0.848233	0.121796	0.0082759	0.522538	1314.38	715.851	33.9102	44.664	chr14	103715730	103733668	17939	+	protein_coding	ZFYVE21
ENSG00000162976.13	352.257	1.78899	0.246953	7.24424	4.34879e-13	8.50517e-12	1.71997	0.253301	0.0339041	0.704022	436.437	125.907	142.353	23.7559	chr2	11155198	11178870	23673	+	protein_coding	PQLC3
ENSG00000130707.17	69.9422	3.64449	0.50322	7.24234	4.41007e-13	8.61802e-12	3.46197	0.509288	0.0125172	0.554882	104.54	9.6178	30.2971	9.45471	chr9	130444929	130501274	56346	+	protein_coding	ASS1
ENSG00000281706.3	93.0456	-2.11576	0.292465	-7.23425	4.68092e-13	9.13854e-12	-2.03458	0.298402	-0.0512815	0.142696	36.5273	157.533	6.93109	23.7147	chr6	27694035	27713352	19318	+	lncRNA	AL009179.1
ENSG00000152413.14	1368.78	-1.77909	0.245929	-7.23417	4.684e-13	9.13854e-12	-1.71018	0.252289	0.0417922	0.74511	867.388	2976.49	89.2353	988.418	chr5	79372636	79514217	141582	-	protein_coding	HOMER1
ENSG00000138640.15	642.854	-0.919959	0.127229	-7.23076	4.80298e-13	9.36309e-12	-0.888901	0.128053	0.0292913	0.677508	455.198	860.858	12.894	64.1545	chr4	88725955	89111398	385444	-	protein_coding	FAM13A
ENSG00000169914.6	1480.84	-2.40508	0.33263	-7.23051	4.8118e-13	9.37273e-12	-2.30955	0.337511	-0.0108631	0.37299	555.449	2939.97	163.115	1783.44	chr1	19882395	19912945	30551	+	protein_coding	OTUD3
ENSG00000182871.16	5364.63	1.37567	0.190281	7.22968	4.84117e-13	9.42232e-12	1.32049	0.194179	-0.0491795	0.150725	4967.7	1914.59	453.346	371.692	chr21	45405165	45513720	108556	+	protein_coding	COL18A1
ENSG00000137872.16	538.526	-2.93016	0.405538	-7.22536	4.99765e-13	9.71904e-12	-2.80062	0.409684	0.0454716	0.762496	141.822	1073.14	54.2956	217.612	chr15	47184101	47774223	590123	+	protein_coding	SEMA6D
ENSG00000109576.14	352.481	-1.64919	0.228364	-7.22174	5.13276e-13	9.97376e-12	-1.58413	0.234344	0.0584669	0.81169	171.128	536.642	27.0703	67.7863	chr4	170060222	170091699	31478	-	protein_coding	AADAT
ENSG00000105559.12	65.3054	-3.51201	0.486322	-7.22158	5.13886e-13	9.97758e-12	-3.33883	0.492057	0.0422676	0.747437	12.5744	133.219	3.71219	30.1473	chr19	48837097	48868617	31521	-	protein_coding	PLEKHA4
ENSG00000185262.9	1255.22	1.33956	0.185615	7.2169	5.31875e-13	1.03186e-11	1.28573	0.18918	0.0141819	0.568843	1764.76	697.098	221.342	60.7801	chr17	76265348	76271298	5951	+	protein_coding	UBALD2
ENSG00000056972.20	619.433	1.63068	0.226002	7.21532	5.38056e-13	1.04301e-11	1.56609	0.231906	-0.0126243	0.360385	724.012	233.453	68.5145	49.5271	chr6	111555381	111606906	51526	-	protein_coding	TRAF3IP2
ENSG00000165300.7	253.201	-5.65586	0.784083	-7.21333	5.45979e-13	1.05752e-11	-5.2347	0.774545	-0.0159803	0.334791	10.5945	534.35	6.90772	407.926	chr13	87672615	87696272	23658	+	protein_coding	SLITRK5
ENSG00000125458.7	201.812	-1.29421	0.179442	-7.21241	5.49692e-13	1.06385e-11	-1.24237	0.182569	-0.0565785	0.125336	116.534	285.624	4.25536	4.4843	chr17	75130225	75131757	1533	-	protein_coding	NT5C
ENSG00000102781.14	1293.75	1.15413	0.160064	7.21042	5.57816e-13	1.07871e-11	1.10943	0.161933	0.0343097	0.706604	1531.85	688.419	133.971	62.6719	chr13	30202630	30307551	104922	-	protein_coding	KATNAL1
ENSG00000187800.13	3665.13	0.854611	0.118533	7.20987	5.6005e-13	1.08217e-11	0.826949	0.119356	0.0249804	0.648232	4401.82	2434.11	315.93	153.722	chr1	156893698	156916434	22737	+	protein_coding	PEAR1
ENSG00000100109.17	1329.79	1.05811	0.146804	7.20761	5.69423e-13	1.0994e-11	1.01883	0.148049	0.070585	0.844698	1817.18	872.743	208.2	125.581	chr22	26491225	26512505	21281	-	protein_coding	TFIP11
ENSG00000166402.8	116.785	-3.59528	0.498838	-7.20731	5.70671e-13	1.10092e-11	-3.41484	0.504865	-0.0500189	0.14712	16.3665	198.02	7.40812	85.7735	chr11	8019244	8106112	86869	+	protein_coding	TUB
ENSG00000152128.13	519.991	-4.16822	0.578913	-7.20008	6.01769e-13	1.15999e-11	-3.9387	0.585234	-0.00666005	0.405513	67.253	1209.41	14.942	305.406	chr2	134455759	134719000	263242	-	protein_coding	TMEM163
ENSG00000154928.18	500.335	2.47323	0.343634	7.19729	6.14232e-13	1.18307e-11	2.37284	0.348382	0.00865051	0.5253	514.513	92.7983	132.796	41.1577	chr3	134597801	135260467	662667	+	protein_coding	EPHB1
ENSG00000116717.13	1611.8	1.42134	0.197504	7.19652	6.17667e-13	1.18874e-11	1.36376	0.201887	-0.0246759	0.274654	2421.19	903.925	335.585	117.965	chr1	67685201	67688334	3134	+	protein_coding	GADD45A
ENSG00000153250.20	7294.91	1.12619	0.1565	7.19611	6.19528e-13	1.19137e-11	1.08287	0.158171	0.0167768	0.589067	10051	4604.45	53.3482	973.892	chr2	160272151	160493807	221657	-	protein_coding	RBMS1
ENSG00000166938.13	970.781	-0.948325	0.131796	-7.19539	6.22818e-13	1.19674e-11	-0.915331	0.132674	-0.0368879	0.203268	642.911	1238.9	93.7429	78.3789	chr15	66293217	66333898	40682	+	protein_coding	DIS3L
ENSG00000138668.19	8985.95	-0.669102	0.0930115	-7.19375	6.30334e-13	1.21022e-11	-0.649877	0.0939395	-0.00913455	0.387103	7137.6	11349.7	337.444	883.908	chr4	82352498	82374503	22006	-	protein_coding	HNRNPD
ENSG00000153774.9	2134.47	0.797224	0.110895	7.18902	6.52578e-13	1.25193e-11	0.77233	0.11177	-0.00437464	0.423001	2604.64	1498.93	212.503	139.352	chr16	75293698	75433503	139806	-	protein_coding	CFDP1
ENSG00000148082.10	267.199	1.88684	0.262573	7.18598	6.67292e-13	1.27914e-11	1.81332	0.269139	-0.0146424	0.345402	601.272	162.706	66.3729	8.95485	chr9	89005771	89178818	173048	-	protein_coding	SHC3
ENSG00000133597.11	425.487	1.6731	0.232873	7.18459	6.74071e-13	1.29111e-11	1.60655	0.239056	0.000931599	0.464447	599.326	187.61	121.557	35.3205	chr7	140672945	140696261	23317	+	protein_coding	ADCK2
ENSG00000067606.17	278.301	2.04967	0.285294	7.18442	6.74954e-13	1.29178e-11	1.97002	0.291588	0.0227021	0.63261	586.632	141.442	65.0605	13.666	chr1	2050411	2185395	134985	+	protein_coding	PRKCZ
ENSG00000107331.17	655.64	2.01152	0.28011	7.18117	6.91193e-13	1.32181e-11	1.93331	0.286512	0.0318533	0.69226	829.65	205.188	69.6736	50.515	chr9	137007234	137028922	21689	-	protein_coding	ABCA2
ENSG00000164741.15	8508.58	1.32653	0.184753	7.17999	6.97181e-13	1.33221e-11	1.27271	0.188241	0.00725739	0.515226	13579.6	5414.54	172.755	1120.02	chr8	13083361	13604610	521250	-	protein_coding	DLC1
ENSG00000105339.10	1625.53	1.31277	0.182845	7.17967	6.98812e-13	1.33427e-11	1.25957	0.186196	0.007165	0.514229	1970.64	793.001	204.681	119.986	chr8	141117278	141195808	78531	+	protein_coding	DENND3
ENSG00000253983.3	97.1383	3.27892	0.456925	7.17606	7.17504e-13	1.36887e-11	3.12156	0.462003	0.0217412	0.625834	261.641	26.8928	49.0577	12.9037	chr8	74093545	74208536	114992	+	lncRNA	AC087627.1
ENSG00000143416.21	316.832	-2.03354	0.283443	-7.17441	7.26171e-13	1.38431e-11	-1.9543	0.289813	0.0289883	0.675334	147.031	602.126	14.9185	187.474	chr1	151364304	151372707	8404	-	protein_coding	SELENBP1
ENSG00000157103.12	56.1299	-3.5241	0.491218	-7.17421	7.27243e-13	1.38526e-11	-3.3476	0.497118	0.067518	0.837386	8.07211	88.7681	2.52619	11.7405	chr3	10992186	11039247	47062	+	protein_coding	SLC6A1
ENSG00000146038.12	32.9494	-5.30786	0.740009	-7.17269	7.35388e-13	1.39967e-11	-4.93901	0.735726	0.0511	0.785431	2.84986	107.946	2.75791	39.8266	chr6	24171755	24358059	186305	-	protein_coding	DCDC2
ENSG00000135929.9	336.017	1.26099	0.175811	7.17242	7.36843e-13	1.40134e-11	1.21017	0.178661	-0.0547703	0.131753	446.997	186.758	44.7137	26.5901	chr2	218781749	218815293	33545	+	protein_coding	CYP27A1
ENSG00000213654.10	906.828	-0.872225	0.121619	-7.1718	7.40187e-13	1.40659e-11	-0.843308	0.122453	-0.0439686	0.172483	707.968	1295.83	24.066	75.6875	chr6	32190766	32195523	4758	-	protein_coding	GPSM3
ENSG00000023608.5	390.712	1.07575	0.150007	7.17132	7.42802e-13	1.41045e-11	1.03503	0.151369	0.010064	0.536141	519.969	246.68	46.9389	14.9538	chr14	61762420	61796428	34009	+	protein_coding	SNAPC1
ENSG00000243279.4	843.273	0.870407	0.121391	7.17026	7.48569e-13	1.42028e-11	0.841577	0.122227	0.0244785	0.644064	1056.99	578.196	33.4439	49.9598	chrX	49071161	49074002	2842	-	protein_coding	PRAF2
ENSG00000112414.14	2910.25	-3.27227	0.456421	-7.1694	7.53245e-13	1.42803e-11	-3.11512	0.461495	-0.0377942	0.199126	553.079	5344.35	174.204	2364.6	chr6	142301854	142446266	144413	+	protein_coding	ADGRG6
ENSG00000175662.17	1286.7	0.889961	0.124195	7.16581	7.73272e-13	1.46485e-11	0.860016	0.125034	0.0484694	0.774923	1591.98	859.041	94.6529	115.738	chr17	17843511	17972422	128912	-	protein_coding	TOM1L2
ENSG00000103489.11	1308.47	1.57603	0.219944	7.1656	7.74465e-13	1.46596e-11	1.51229	0.225643	0.00510427	0.496612	1624.26	544.878	237.347	75.7646	chr16	17101769	17470881	369113	-	protein_coding	XYLT1
ENSG00000164236.12	1858.52	-2.02642	0.282809	-7.16535	7.75859e-13	1.46744e-11	-1.94725	0.289225	0.0173448	0.593848	821.625	3347.45	171.979	196.797	chr5	10564070	10657816	93747	+	protein_coding	ANKRD33B
ENSG00000137726.17	2734.74	1.75399	0.244895	7.16219	7.93985e-13	1.50055e-11	1.68438	0.251408	0.0253707	0.650968	4486.62	1330.3	484.044	445.772	chr11	117836976	117877486	40511	-	protein_coding	FXYD6
ENSG00000235162.8	263.916	-1.24468	0.173862	-7.15904	8.12415e-13	1.53418e-11	-1.19449	0.17657	-0.0270215	0.260106	161.68	383.251	8.11066	18.0015	chr12	105235290	105396097	160808	+	protein_coding	C12orf75
ENSG00000268001.1	740.128	1.42154	0.198581	7.15849	8.15679e-13	1.53914e-11	1.36332	0.203031	-0.00564068	0.412851	1018.52	380.19	38.7182	101.335	chr19	48255675	48258199	2525	+	lncRNA	CARD8-AS1
ENSG00000147155.11	544.3	-1.2593	0.175951	-7.1571	8.24001e-13	1.55363e-11	-1.20834	0.178802	0.0803681	0.862903	327.326	783.475	25.2295	122.074	chrX	48521799	48528716	6918	+	protein_coding	EBP
ENSG00000157224.16	784.938	-0.950463	0.13281	-7.15655	8.27324e-13	1.55868e-11	-0.916978	0.133711	-0.0359513	0.208381	600.492	1160.29	44.435	70.9938	chr7	90383721	90513402	129682	+	protein_coding	CLDN12
ENSG00000019549.13	297.585	-2.3786	0.332565	-7.1523	8.53376e-13	1.6065e-11	-2.2823	0.337772	0.0319064	0.692593	100.374	522.201	32.1649	216.096	chr8	48917598	48921740	4143	-	protein_coding	SNAI2
ENSG00000072422.17	1903.1	0.965887	0.135105	7.14917	8.73053e-13	1.64222e-11	0.931426	0.136041	-0.0377654	0.199202	2526.48	1293.53	157.613	215.032	chr10	60869438	61001440	132003	-	protein_coding	RHOBTB1
ENSG00000000938.13	78.2552	2.63899	0.369137	7.14906	8.73711e-13	1.64222e-11	2.52676	0.373599	-0.0832336	0.0730996	132.199	21.3161	11.9276	1.20294	chr1	27612064	27635185	23122	-	protein_coding	FGR
ENSG00000079739.17	362.589	-1.24208	0.173761	-7.14821	8.79141e-13	1.65114e-11	-1.19187	0.176457	-0.00636132	0.408069	191.934	454.126	26.3052	48.3589	chr1	63593411	63660245	66835	+	protein_coding	PGM1
ENSG00000162745.10	30.6265	-3.64043	0.509466	-7.14557	8.96222e-13	1.68191e-11	-3.4531	0.515789	0.0122066	0.552325	5.57021	69.4585	0.60039	6.88247	chr1	161983192	162023854	40663	-	protein_coding	OLFML2B
ENSG00000198795.11	4990.54	1.15298	0.161449	7.14143	9.23641e-13	1.73202e-11	1.10746	0.163364	0.00518976	0.49743	6289.21	2828.24	299.936	312.767	chr18	25061924	25352190	290267	-	protein_coding	ZNF521
ENSG00000107341.5	4989.31	0.53598	0.0750591	7.14077	9.28106e-13	1.73905e-11	0.521538	0.0756814	0.076213	0.855795	6077.22	4191.42	175.453	176.826	chr9	33817160	33920399	103240	+	protein_coding	UBE2R2
ENSG00000257281.1	34.1039	8.81162	1.23401	7.14066	9.28857e-13	1.7391e-11	7.55398	1.19289	-0.0108348	0.373348	72.7077	0	12.4295	0	chr12	108281103	108282235	1133	-	processed_pseudogene	AC009729.1
ENSG00000183621.15	348.773	1.45859	0.204276	7.14027	9.31498e-13	1.7427e-11	1.39859	0.209103	-0.0311619	0.236353	417.541	151.843	25.415	15.1891	chr10	30820207	31031937	211731	-	protein_coding	ZNF438
ENSG00000273136.7	902.962	-1.34734	0.18874	-7.13861	9.42788e-13	1.76245e-11	-1.29194	0.192494	0.557444	0.983253	572.524	1457.22	53.3706	337.366	chr1	120723949	120842110	118162	+	protein_coding	NBPF26
ENSG00000152359.14	335.474	-0.947515	0.132812	-7.13426	9.73116e-13	1.81774e-11	-0.913989	0.133719	-0.0186703	0.314899	248.46	479.107	12.4774	16.6061	chr5	75674124	75717481	43358	-	protein_coding	POC5
ENSG00000092964.18	7644.49	1.13951	0.159727	7.13412	9.7405e-13	1.81808e-11	1.09466	0.161543	0.0384797	0.728235	9828.39	4461.09	946.286	778.568	chr8	26514031	26658178	144148	+	protein_coding	DPYSL2
ENSG00000042753.11	3122.23	-1.11025	0.155717	-7.12991	1.00437e-12	1.87266e-11	-1.06703	0.157325	0.0642083	0.82859	2280.11	4922.08	99.3864	1089.51	chr19	46838136	46850992	12857	-	protein_coding	AP2S1
ENSG00000181031.15	251.734	2.25749	0.316625	7.12984	1.00485e-12	1.87266e-11	2.16699	0.322369	-0.0204715	0.302703	292.494	61.7119	34.9166	21.6789	chr17	212389	386254	173866	-	protein_coding	RPH3AL
ENSG00000241978.9	25352.4	1.24955	0.17527	7.12926	1.00911e-12	1.87841e-11	1.19868	0.178059	0.0329599	0.698653	39733	16710.8	2049.91	3622.58	chr9	110048598	110172512	123915	+	protein_coding	AKAP2
ENSG00000068615.18	283.711	3.32873	0.466914	7.12921	1.00949e-12	1.87841e-11	3.16536	0.472279	0.0284482	0.671039	215.167	21.116	50.9262	4.17122	chr2	86213993	86338083	124091	-	protein_coding	REEP1
ENSG00000136802.11	4252.83	1.133	0.15894	7.12845	1.01504e-12	1.88728e-11	1.08845	0.160712	-0.0519933	0.140165	4940.71	2252.72	523.111	427.93	chr9	128882112	128918039	35928	+	protein_coding	LRRC8A
ENSG00000133134.11	285.262	-1.62578	0.228161	-7.12558	1.03647e-12	1.92564e-11	-1.55959	0.234263	2.85609e-05	0.457774	165.371	510.311	8.5377	66.653	chrX	103309346	103311046	1701	-	protein_coding	BEX2
ENSG00000100504.17	966.355	-2.05938	0.289139	-7.12248	1.06004e-12	1.96793e-11	-1.97781	0.295606	-0.0114964	0.368183	389.666	1624.07	56.1151	434.385	chr14	50857891	50944483	86593	-	protein_coding	PYGL
ENSG00000214872.8	42.2802	-5.38518	0.756151	-7.12183	1.06505e-12	1.97571e-11	-4.99876	0.750741	-0.0107887	0.373782	2.18183	91.6387	2.18838	5.71939	chr11	57542641	57550274	7634	+	protein_coding	SMTNL1
ENSG00000153071.15	13843.1	1.21354	0.170407	7.12145	1.06795e-12	1.97955e-11	1.16444	0.172862	0.0292697	0.677354	18835.6	8122.01	421.962	2003.29	chr5	39371675	39462300	90626	-	protein_coding	DAB2
ENSG00000077238.14	2209.82	1.42165	0.199696	7.11905	1.08673e-12	2.01283e-11	1.36275	0.204218	0.0390034	0.731329	3289.67	1227.95	222.749	385.649	chr16	27313668	27364778	51111	+	protein_coding	IL4R
ENSG00000002587.10	56.1171	5.88254	0.826443	7.11791	1.09577e-12	2.02801e-11	5.40812	0.813103	0.00890929	0.527192	70.8642	1.03586	18.2736	1.79417	chr4	11393150	11429564	36415	-	protein_coding	HS3ST1
ENSG00000196526.10	3022.27	1.28919	0.181138	7.11718	1.10156e-12	2.03716e-11	1.23616	0.184333	-0.07356	0.0873667	3946.42	1614.86	58.5072	453.585	chr4	7758714	7939926	181213	-	protein_coding	AFAP1
ENSG00000159212.12	90.8311	-4.54149	0.638158	-7.11656	1.10653e-12	2.0448e-11	-4.26802	0.642801	0.0290616	0.675897	9.47448	221.102	7.74062	75.1879	chr21	34669389	34718227	48839	+	protein_coding	CLIC6
ENSG00000116157.6	558.451	-1.13772	0.159942	-7.11332	1.13283e-12	2.0918e-11	-1.09271	0.161761	-0.0262115	0.265398	366.285	806.155	39.4423	38.3862	chr1	52602371	52609051	6681	+	protein_coding	GPX7
ENSG00000185650.9	12104.8	1.1422	0.160683	7.1084	1.17399e-12	2.16614e-11	1.09687	0.16254	-0.010747	0.374422	16917.1	7664.56	652.594	960.612	chr14	68787660	68796253	8594	-	protein_coding	ZFP36L1
ENSG00000171056.8	8710.27	-1.16103	0.163396	-7.10564	1.19763e-12	2.20807e-11	-1.1146	0.165406	0.0227156	0.632763	6334.31	14164.5	226.682	2368.94	chr8	10723768	10730511	6744	-	protein_coding	SOX7
ENSG00000122644.13	1079.6	1.21032	0.170555	7.0964	1.28052e-12	2.3591e-11	1.16104	0.173005	-0.0048817	0.418501	1153.54	498.995	140.502	84.2408	chr7	12686856	12690958	4103	+	protein_coding	ARL4A
ENSG00000204177.10	626.558	-1.01146	0.142579	-7.09404	1.30253e-12	2.39781e-11	-0.973709	0.143681	0.0631659	0.825727	410.469	827.157	28.1893	101.197	chr10	46786674	46811989	25316	+	transcribed_unprocessed_pseudogene	BMS1P1
ENSG00000182307.14	1286.81	-0.804711	0.113482	-7.09111	1.33042e-12	2.44729e-11	-0.778719	0.114395	0.000988051	0.464754	1019.78	1781.3	22.7349	106.631	chr8	145052465	145066685	14221	+	protein_coding	C8orf33
ENSG00000136861.18	2272.38	-1.11971	0.157907	-7.09096	1.33183e-12	2.44801e-11	-1.07546	0.15961	0.0041045	0.489018	1370.88	2978.54	120.687	206.583	chr9	120388869	120580170	191302	-	protein_coding	CDK5RAP2
ENSG00000106617.14	841.411	1.30458	0.183998	7.09018	1.33935e-12	2.45997e-11	1.25039	0.187384	-0.00866128	0.390299	838.65	339.216	82.5902	24.2323	chr7	151556124	151877125	321002	-	protein_coding	PRKAG2
ENSG00000149021.7	535.798	-11.3051	1.59508	-7.08747	1.36588e-12	2.50678e-11	-9.18646	1.63531	-0.00553483	0.413439	0.71791	1833.15	1.24346	1762.16	chr11	62405103	62423195	18093	+	protein_coding	SCGB1A1
ENSG00000154358.21	480.254	-2.40736	0.339954	-7.08144	1.42669e-12	2.61639e-11	-2.30733	0.345277	0.0466321	0.767533	150.112	795.194	32.027	295.884	chr1	228208063	228378876	170814	+	protein_coding	OBSCN
ENSG00000105281.12	2365.04	-0.947316	0.13379	-7.08064	1.43489e-12	2.62943e-11	-0.91328	0.134724	0.0606658	0.817801	1598.62	3082.74	70.2798	211.908	chr19	46774883	46788594	13712	-	protein_coding	SLC1A5
ENSG00000125266.8	27719.8	-1.10863	0.156584	-7.08008	1.44074e-12	2.63815e-11	-1.06489	0.158218	0.0511755	0.785687	20908.3	45086.9	1198.68	4378.89	chr13	106489745	106535662	45918	-	protein_coding	EFNB2
ENSG00000114115.9	695.504	-1.90709	0.269442	-7.07792	1.46331e-12	2.67745e-11	-1.83035	0.276339	-0.00271359	0.435836	331.997	1243.1	91.5384	321.069	chr3	139517434	139539829	22396	-	protein_coding	RBP1
ENSG00000029725.17	4454.69	-0.658031	0.0930005	-7.07556	1.4885e-12	2.72148e-11	-0.638583	0.0939657	0.0395783	0.733886	3852.45	6078.31	278.111	299.622	chr17	5282265	5386340	104076	+	protein_coding	RABEP1
ENSG00000170837.2	44.213	-3.00707	0.425023	-7.07509	1.49351e-12	2.72856e-11	-2.86602	0.429663	0.0106072	0.540053	10.2312	82.2171	1.3647	13.3473	chr3	71754050	71756496	2447	+	protein_coding	GPR27
ENSG00000172794.20	104.193	-3.20536	0.453123	-7.07391	1.50623e-12	2.74972e-11	-3.04904	0.458243	-0.0573125	0.123265	23.189	211.819	7.99295	93.048	chr17	74670578	74747335	76758	+	protein_coding	RAB37
ENSG00000077420.16	65.1198	-4.93672	0.698175	-7.07089	1.53945e-12	2.80824e-11	-4.61097	0.699002	-0.0477394	0.156094	4.6877	142.987	0.946982	51.8403	chr10	26438341	26567803	129463	+	protein_coding	APBB1IP
ENSG00000179820.16	6066.93	1.08843	0.154035	7.06616	1.59279e-12	2.90335e-11	1.04572	0.155545	0.00631196	0.507121	7431.92	3494.79	599.142	671.56	chr19	53864763	53876435	11673	+	protein_coding	MYADM
ENSG00000165272.16	41.8309	5.92059	0.838078	7.06448	1.61216e-12	2.93645e-11	5.43158	0.82398	-0.0615864	0.11227	136.776	2.51697	12.6845	1.61835	chr9	33441156	33447596	6441	-	protein_coding	AQP3
ENSG00000101842.13	59.5409	3.04664	0.43132	7.06351	1.62345e-12	2.95478e-11	2.9021	0.436065	0.0488323	0.776431	73.1585	8.71085	3.54204	5.20395	chrX	108044970	108079184	34215	+	protein_coding	VSIG1
ENSG00000172992.12	783.896	-0.980816	0.138878	-7.06243	1.63616e-12	2.97566e-11	-0.944583	0.139898	0.015934	0.583084	516.247	1018.99	37.3416	37.7724	chr17	45023340	45061109	37770	-	protein_coding	DCAKD
ENSG00000171680.21	3351.98	0.905613	0.12827	7.0602	1.66263e-12	3.02153e-11	0.873836	0.129166	0.00934574	0.530311	3386.14	1807.27	271.975	189.647	chr1	6466092	6520061	53970	-	protein_coding	PLEKHG5
ENSG00000136504.12	5016.9	-1.94713	0.275852	-7.0586	1.68192e-12	3.05428e-11	-1.86843	0.282774	-0.0122228	0.363069	1809.52	6977.82	83.5778	3021.45	chr17	49788681	49835026	46346	+	protein_coding	KAT7
ENSG00000250942.1	48.5179	2.69043	0.381195	7.05789	1.69052e-12	3.0676e-11	2.57162	0.385834	-0.0766015	0.0824576	116.012	17.8996	8.07092	5.94198	chr4	9677308	9677934	627	+	processed_pseudogene	ENPP7P11
ENSG00000240038.6	470.503	1.05055	0.148851	7.05771	1.69267e-12	3.06918e-11	1.01002	0.15015	0.174052	0.937869	739.502	356.806	37.4905	41.2226	chr1	103553815	103579534	25720	+	protein_coding	AMY2B
ENSG00000135605.13	123.711	-4.07991	0.578199	-7.05625	1.71059e-12	3.09934e-11	-3.84894	0.585142	-0.0268538	0.261205	14.7892	243.032	10.4781	149.39	chr4	48135783	48269838	134056	-	protein_coding	TEC
ENSG00000204789.4	159.253	-1.8923	0.268261	-7.05396	1.73902e-12	3.14851e-11	-1.81553	0.275246	-0.00557185	0.41326	62.437	231.921	8.41332	41.0261	chr6	27357825	27360221	2397	-	processed_pseudogene	ZNF204P
ENSG00000165527.7	3021.77	0.615665	0.0872922	7.05292	1.75202e-12	3.16967e-11	0.597774	0.0881953	0.0462027	0.765641	3179.3	2074.94	44.9626	102.255	chr14	49893082	49897054	3973	+	protein_coding	ARF6
ENSG00000249242.8	819.846	1.27606	0.180936	7.05252	1.75705e-12	3.17637e-11	1.22269	0.18408	-0.0409396	0.184807	1188.28	490.593	228.59	11.4953	chr4	82483170	82562357	79188	-	protein_coding	TMEM150C
ENSG00000197550.3	84.3407	1.81073	0.256795	7.05128	1.77285e-12	3.20255e-11	1.73678	0.263749	0.0569161	0.806423	154.011	43.8792	17.5019	4.29787	chr9	64817870	64836341	18472	+	unprocessed_pseudogene	AL359955.1
ENSG00000108950.12	70.0003	-2.63893	0.374264	-7.051	1.77635e-12	3.20646e-11	-2.52338	0.37901	0.0150846	0.576053	25.8563	153.701	6.47977	29.1799	chr17	68535113	68601367	66255	-	protein_coding	FAM20A
ENSG00000104447.12	297.259	3.35555	0.475914	7.05075	1.77959e-12	3.20992e-11	3.18627	0.481589	-0.0304857	0.240137	551.41	54.0962	180.19	43.2843	chr8	115408496	115809673	401178	-	protein_coding	TRPS1
ENSG00000272293.1	65.9733	-2.06966	0.29355	-7.05044	1.78358e-12	3.2147e-11	-1.9858	0.300232	-0.0324032	0.227915	32.2333	135.393	1.07733	13.8417	chr8	450714	451343	630	-	lncRNA	AC083964.1
ENSG00000169136.11	766.946	0.974993	0.138329	7.04834	1.81062e-12	3.26101e-11	0.938966	0.139341	0.0172028	0.592774	974.132	495.49	54.4946	45.2795	chr19	49928702	49933935	5234	+	protein_coding	ATF5
ENSG00000128989.10	8753.59	0.599254	0.085024	7.04805	1.81436e-12	3.26531e-11	0.581976	0.0858877	-0.0560696	0.127662	11059.2	7299.84	707.51	342.064	chr15	52547045	52569883	22839	-	protein_coding	ARPP19
ENSG00000140941.13	5363.16	0.985199	0.139792	7.0476	1.82034e-12	3.27363e-11	0.948544	0.140833	-0.0274281	0.257702	7222.98	3648.35	295.746	739.158	chr16	87383953	87404779	20827	+	protein_coding	MAP1LC3B
ENSG00000185340.15	828.198	1.14836	0.163052	7.0429	1.88273e-12	3.38331e-11	1.10181	0.165013	-0.0125052	0.361177	1107.62	499.482	65.3244	48.7808	chr22	29306582	29312785	6204	+	protein_coding	GAS2L1
ENSG00000155265.11	63.0508	-2.82481	0.40119	-7.04107	1.90764e-12	3.42552e-11	-2.69589	0.405775	-0.0246998	0.27445	19.3073	136.907	2.74468	23.3688	chr10	97849843	97871580	21738	+	protein_coding	GOLGA7B
ENSG00000138623.10	283.458	1.88835	0.2682	7.04086	1.91063e-12	3.42833e-11	1.81141	0.275229	0.00914965	0.528828	593.913	160.427	51.1664	2.92872	chr15	74409289	74433958	24670	-	protein_coding	SEMA7A
ENSG00000137942.16	4290.75	0.801374	0.113855	7.03854	1.94266e-12	3.48322e-11	0.77515	0.114797	0.0323122	0.695226	5030.6	2886.37	168.125	324.023	chr1	93448131	93554661	106531	+	protein_coding	FNBP1L
ENSG00000167703.14	931.705	1.56565	0.22248	7.03727	1.96045e-12	3.51251e-11	1.49977	0.228413	-0.0121519	0.363427	777.759	263.87	204.098	70.9525	chr17	1569267	1628886	59620	-	protein_coding	SLC43A2
ENSG00000072840.13	1062.35	-1.78897	0.254333	-7.03395	2.00767e-12	3.59445e-11	-1.71537	0.261307	-0.00700153	0.403058	496.238	1711.07	164.505	429.245	chr4	5711201	5814305	103105	+	protein_coding	EVC
ENSG00000149269.9	842.032	-2.31668	0.329376	-7.03355	2.01339e-12	3.602e-11	-2.22031	0.335204	0.0292616	0.677277	309.399	1540.97	31.0471	118.428	chr11	77321707	77474635	152929	-	protein_coding	PAK1
ENSG00000225697.13	1433.18	-0.884932	0.125826	-7.033	2.02145e-12	3.61376e-11	-0.854102	0.126728	-0.00241233	0.438368	1171.36	2162.88	47.949	89.7479	chr3	48625723	48635493	9771	-	protein_coding	SLC26A6
ENSG00000107882.11	2106.25	-0.702111	0.0998325	-7.03289	2.02299e-12	3.61383e-11	-0.680556	0.10084	0.00436294	0.49091	1715.27	2790.58	50.885	146.035	chr10	102503987	102633535	129549	+	protein_coding	SUFU
ENSG00000025708.14	175.937	-2.64389	0.375951	-7.03255	2.02793e-12	3.61998e-11	-2.52736	0.380744	0.056441	0.805221	60.7193	365.218	29.5511	104.277	chr22	50525752	50530032	4281	-	protein_coding	TYMP
ENSG00000189337.17	1094.96	-1.27601	0.181499	-7.03042	2.0592e-12	3.67307e-11	-1.2223	0.18467	0.00258229	0.477359	674.483	1633.31	71.9804	384.96	chr1	13892792	15118043	1225252	+	protein_coding	KAZN
ENSG00000137070.17	963.143	-1.23792	0.176091	-7.03	2.06538e-12	3.68138e-11	-1.18619	0.178877	0.051795	0.78786	523.833	1234.48	101.483	119.903	chr9	34650702	34661892	11191	+	protein_coding	IL11RA
ENSG00000128573.25	251.436	-3.01301	0.428754	-7.02737	2.10456e-12	3.74844e-11	-2.86951	0.433538	0.0264833	0.657999	54.2967	435.938	14.0736	66.01	chr7	114086327	114693772	607446	+	protein_coding	FOXP2
ENSG00000112312.10	719.494	-1.60867	0.229034	-7.02368	2.16099e-12	3.84611e-11	-1.54099	0.235297	0.0657228	0.832221	344.042	1049.3	30.6266	236.7	chr6	24774931	24786099	11169	+	protein_coding	GMNN
ENSG00000280916.2	32.9351	-6.30516	0.897872	-7.02234	2.18186e-12	3.88039e-11	-5.72912	0.877149	0.0285598	0.672522	0.748928	68.7147	0.850847	19.0233	chr6	1601654	1607354	5701	+	lncRNA	FOXCUT
ENSG00000172765.17	1946.42	1.09003	0.155237	7.02174	2.19129e-12	3.8943e-11	1.04667	0.156789	-0.083768	0.072486	2700.64	1268.76	75.0501	118.557	chr3	129647792	129893606	245815	-	protein_coding	TMCC1
ENSG00000131378.14	1591.01	1.19716	0.170581	7.0181	2.24899e-12	3.9939e-11	1.14748	0.172989	-0.00286694	0.434532	2432.44	1060.85	190.771	90.1668	chr3	16313574	16514026	200453	-	protein_coding	RFTN1
ENSG00000142178.8	586.646	2.61517	0.372644	7.01787	2.25277e-12	3.99767e-11	2.50006	0.377543	0.632423	0.986628	1074.11	175.02	154.688	87.3113	chr21	43414483	43427189	12707	-	protein_coding	SIK1
ENSG00000159307.19	1979.5	3.60222	0.513476	7.01537	2.29343e-12	4.06684e-11	3.41086	0.520075	0.0405718	0.73859	2230.5	183.469	523.023	116.085	chr22	43197280	43343372	146093	-	protein_coding	SCUBE1
ENSG00000188786.10	820.036	0.922261	0.131484	7.01423	2.31218e-12	4.09707e-11	0.889068	0.132418	0.0275425	0.66503	1058.39	557.606	154.774	7.023	chr1	37809574	37859592	50019	-	protein_coding	MTF1
ENSG00000144677.15	5262.23	0.855817	0.122025	7.01347	2.32479e-12	4.11639e-11	0.826464	0.122941	-0.0262132	0.265373	6957.26	3844.12	275.732	410.066	chr3	37861880	37984469	122590	+	protein_coding	CTDSPL
ENSG00000148824.19	1081.47	-1.04123	0.148494	-7.01192	2.35068e-12	4.15918e-11	-1.00074	0.149776	-0.0105157	0.37616	755.765	1555.31	45.2753	163.295	chr10	133394094	133422520	28427	+	protein_coding	MTG1
ENSG00000143499.14	690.099	-1.14549	0.16344	-7.00864	2.40653e-12	4.25488e-11	-1.09865	0.165407	0.0483189	0.774335	469.368	1038.53	53.202	190.536	chr1	214281102	214337131	56030	+	protein_coding	SMYD2
ENSG00000183696.14	1243.76	1.20733	0.172317	7.00649	2.44366e-12	4.31737e-11	1.15692	0.174832	0.00646131	0.50822	1556.55	674.112	92.0546	5.34553	chr7	48088628	48108736	20109	+	protein_coding	UPP1
ENSG00000196141.14	4464.27	-1.50597	0.21502	-7.00386	2.49013e-12	4.39626e-11	-1.44163	0.220551	-0.060926	0.113625	2729	7750.65	239.321	2350.2	chr2	200305881	200482264	176384	+	protein_coding	SPATS2L
ENSG00000165195.15	602.393	1.17534	0.16787	7.00152	2.53194e-12	4.4668e-11	1.12667	0.170097	-0.0439074	0.172739	874.911	387.114	50.3035	63.0595	chrX	15319451	15335580	16130	-	protein_coding	PIGA
ENSG00000166856.3	55.6956	3.92533	0.561209	6.99441	2.6637e-12	4.69582e-11	3.7045	0.56845	-0.000243825	0.455626	120.832	8.30722	16.0031	4.78642	chr12	56994492	56998447	3956	+	protein_coding	GPR182
ENSG00000285517.1	211.953	1.48757	0.212902	6.98711	2.80608e-12	4.9432e-11	1.42362	0.218305	-0.0530896	0.136483	242.453	86.7093	43.6978	7.00792	chr12	30795458	30879268	83811	+	lncRNA	AC010198.2
ENSG00000123091.5	1856.1	0.782529	0.112124	6.97915	2.96978e-12	5.22776e-11	0.756809	0.113112	0.0508806	0.784664	2388.77	1388.61	112.483	107.54	chr1	51236273	51273447	37175	+	protein_coding	RNF11
ENSG00000053328.8	62.5619	-2.31573	0.331855	-6.97812	2.99155e-12	5.26224e-11	-2.21774	0.33788	-0.00741536	0.399734	24.6578	122.8	4.13061	15.9946	chr6	110245928	110358272	112345	-	protein_coding	METTL24
ENSG00000157211.11	33.9287	4.88863	0.7011	6.9728	3.107e-12	5.46136e-11	4.55988	0.702714	0.215325	0.950602	75.0718	2.47435	11.7321	2.18965	chr1	54132968	54153770	20803	-	protein_coding	CDCP2
ENSG00000215788.10	1323.13	1.14367	0.164031	6.97225	3.11918e-12	5.47877e-11	1.09643	0.166016	0.0213452	0.623405	1436.19	649.907	134.708	131.806	chr1	6460786	6466195	5410	-	protein_coding	TNFRSF25
ENSG00000166582.10	232.346	-2.69682	0.386847	-6.97129	3.14055e-12	5.51229e-11	-2.57442	0.391743	-0.00379889	0.427578	67.9953	441.859	9.22098	257.787	chr17	16342534	16353656	11123	-	protein_coding	CENPV
ENSG00000133872.13	4494.36	0.785296	0.112658	6.97059	3.15616e-12	5.53566e-11	0.759369	0.113649	0.0226701	0.632405	5544.11	3216.85	165.742	423.956	chr8	30063012	30083208	20197	-	protein_coding	SARAF
ENSG00000204271.13	449.543	-1.23374	0.177025	-6.9693	3.1852e-12	5.58254e-11	-1.18132	0.17984	-0.0735678	0.0873412	285.09	669.875	53.0454	86.3523	chrX	56818298	56995827	177530	-	protein_coding	SPIN3
ENSG00000253552.8	146.494	-3.47617	0.498987	-6.96644	3.25051e-12	5.69288e-11	-3.29265	0.505332	0.00593613	0.504078	23.8742	262.325	12.8519	51.9049	chr7	27107777	27134302	26526	+	lncRNA	HOXA-AS2
ENSG00000174165.8	553.818	0.915297	0.13144	6.96361	3.31652e-12	5.80427e-11	0.882027	0.132394	0.0422637	0.747411	722.377	383	75.3876	11.0755	chr11	66520637	66546235	25599	-	protein_coding	ZDHHC24
ENSG00000116128.11	1283.1	-0.968232	0.139092	-6.96108	3.37673e-12	5.90537e-11	-0.931697	0.140137	-0.0339129	0.219913	840.394	1643.34	140.619	115.316	chr1	147541501	147626216	84716	+	protein_coding	BCL9
ENSG00000246582.3	68.6365	2.60923	0.37488	6.96017	3.39862e-12	5.93933e-11	2.49248	0.379978	0.0174238	0.594257	91.1447	15.0309	5.50125	6.30294	chr8	23224471	23230926	6456	+	lncRNA	AC100861.1
ENSG00000075303.13	488.096	-0.929702	0.133577	-6.96006	3.40127e-12	5.93967e-11	-0.895526	0.134549	0.0269714	0.661323	316.534	602.127	24.7719	52.9773	chr7	87833568	87876360	42793	-	protein_coding	SLC25A40
ENSG00000095739.11	297.286	-2.78628	0.400651	-6.95438	3.54103e-12	6.17927e-11	-2.65681	0.405512	0.0315538	0.690803	77.656	535.682	18.2207	172.783	chr10	28677510	28682932	5423	+	protein_coding	BAMBI
ENSG00000138069.18	4061.48	0.873269	0.125612	6.9521	3.599e-12	6.27588e-11	0.842375	0.126556	-0.0210739	0.2992	5259.39	2871.08	338.692	328.921	chr2	65070696	65130331	59636	-	protein_coding	RAB1A
ENSG00000104885.18	2349.93	-1.05976	0.152465	-6.95084	3.63128e-12	6.32761e-11	-1.01738	0.153886	-0.000277519	0.455447	1692.24	3527.61	89.9189	495.357	chr19	2163933	2232578	68646	+	protein_coding	DOT1L
ENSG00000186318.16	1698.64	-0.645741	0.0929045	-6.95059	3.63754e-12	6.33395e-11	-0.626074	0.093905	-0.0063298	0.408223	1313.1	2054.11	69.2034	66.5912	chr11	117285207	117316259	31053	-	protein_coding	BACE1
ENSG00000164035.10	1394.73	-3.54727	0.51052	-6.94834	3.69603e-12	6.43114e-11	-3.35675	0.51716	-0.058777	0.11856	218.833	2554.56	104.717	835.106	chr4	100395341	100880126	484786	-	protein_coding	EMCN
ENSG00000149557.13	1162.2	1.79788	0.258754	6.94821	3.69937e-12	6.43136e-11	1.72197	0.266024	0.053857	0.796374	1818.86	522.894	169.169	147.263	chr11	125442881	125592568	149688	-	protein_coding	FEZ1
ENSG00000101844.18	1325.68	1.72051	0.247623	6.94813	3.70148e-12	6.43136e-11	1.64732	0.254674	0.0117519	0.549155	1848.62	560.844	245.121	183.323	chrX	108091668	108154671	63004	+	protein_coding	ATG4A
ENSG00000121895.8	71.6302	2.95394	0.425196	6.94724	3.725e-12	6.46756e-11	2.81156	0.430134	0.0148878	0.574595	82.6538	11.4988	26.3449	5.99393	chr4	38966744	39032922	66179	-	protein_coding	TMEM156
ENSG00000121570.12	1445.32	-3.52681	0.507867	-6.94436	3.80175e-12	6.59608e-11	-3.3378	0.514452	0.000976303	0.464677	250.627	2888.43	61.6879	673.508	chr3	109326141	109337572	11432	-	protein_coding	DPPA4
ENSG00000110318.14	485.694	-1.67773	0.241646	-6.94293	3.84053e-12	6.65857e-11	-1.60591	0.248527	0.062362	0.823323	248.21	794.454	34.5799	212.905	chr11	101915012	102001058	86047	+	protein_coding	CEP126
ENSG00000183309.11	1183.72	0.675947	0.0973904	6.94059	3.90466e-12	6.7649e-11	0.654942	0.0984295	-0.0106815	0.374779	1480.72	926.658	84.5197	42.5849	chr8	143636013	143656418	20406	+	protein_coding	ZNF623
ENSG00000137040.9	1545.16	0.738424	0.106432	6.93799	3.9773e-12	6.8858e-11	0.71457	0.107474	-0.054735	0.131804	1814.51	1087.81	141.823	80.4901	chr9	6011043	6015625	4583	-	protein_coding	RANBP6
ENSG00000104320.13	1358.75	-0.802208	0.11564	-6.93714	4.00103e-12	6.92193e-11	-0.775136	0.116632	-0.0137312	0.351615	887.734	1547.69	97.6321	50.8282	chr8	89933336	90003228	69893	-	protein_coding	NBN
ENSG00000165186.12	58.8879	3.8373	0.553203	6.93652	4.01873e-12	6.94756e-11	3.62068	0.560571	0.0225494	0.631331	112.672	7.91869	5.33225	4.66747	chrX	23334849	23404374	69526	+	protein_coding	PTCHD1
ENSG00000168917.9	567.263	0.868049	0.125199	6.93335	4.1099e-12	7.1001e-11	0.837285	0.126153	0.0355238	0.714403	706.307	387.079	13.5925	21.9007	chr3	136818647	136855888	37242	+	protein_coding	SLC35G2
ENSG00000061918.13	430.135	-2.54268	0.366771	-6.9326	4.13178e-12	7.13279e-11	-2.42941	0.372137	0.0694833	0.8425	133.177	775.86	60.7904	157.094	chr4	155758992	155807774	48783	+	protein_coding	GUCY1B1
ENSG00000101017.13	1925.92	-0.966505	0.139488	-6.92896	4.23946e-12	7.31344e-11	-0.929732	0.140547	0.0141738	0.568817	1542.21	3013.28	72.8796	303.089	chr20	46118272	46129863	11592	+	protein_coding	CD40
ENSG00000187479.7	150.858	1.94172	0.280259	6.92828	4.25991e-12	7.34348e-11	1.85994	0.287647	-0.00968862	0.382476	311.665	81.1936	56.9376	19.3235	chr11	43925342	43943883	18542	+	protein_coding	C11orf96
ENSG00000060140.9	142.437	2.36382	0.341737	6.91706	4.61128e-12	7.94351e-11	2.26117	0.34779	-0.0175447	0.322901	158.134	31.0345	5.18512	14.4317	chr12	10618923	10674318	55396	-	protein_coding	STYK1
ENSG00000267107.8	2750.78	1.9314	0.27927	6.91587	4.64985e-12	8.00424e-11	1.8497	0.286714	0.0351881	0.711948	5177.61	1357.51	457.319	472.803	chr19	41449520	41501223	51704	-	lncRNA	PCAT19
ENSG00000120549.18	2925.53	-1.29701	0.187591	-6.91403	4.71062e-12	8.10308e-11	-1.24033	0.191143	0.0388429	0.730332	1719.6	4225.1	106.444	791.253	chr10	23694746	24547848	853103	+	protein_coding	KIAA1217
ENSG00000189180.15	2638.29	-0.854117	0.123573	-6.91186	4.78329e-12	8.22222e-11	-0.823961	0.124543	-0.00839638	0.392243	1867.57	3375.27	139.931	121.62	chr10	38010650	38065088	54439	+	protein_coding	ZNF33A
ENSG00000272405.1	85.486	2.93333	0.424501	6.91005	4.84477e-12	8.32198e-11	2.79094	0.429535	-0.0418617	0.181509	168.822	22.0961	5.02968	2.299	chr1	156641666	156644887	3222	-	lncRNA	AL365181.3
ENSG00000169071.15	239.934	-5.64472	0.817054	-6.90862	4.89378e-12	8.40018e-11	-5.18755	0.807408	-0.0362464	0.206643	7.05111	358.802	7.1894	142.069	chr9	91563091	91950228	387138	-	protein_coding	ROR2
ENSG00000099889.14	832.436	1.28284	0.185762	6.90582	4.99159e-12	8.56197e-11	1.22676	0.189172	0.00868573	0.525658	958.54	394.003	77.3952	97.1995	chr22	19969896	20016823	46928	-	protein_coding	ARVCF
ENSG00000113739.10	183.722	3.76204	0.544831	6.90497	5.02133e-12	8.60687e-11	3.55018	0.552188	0.0185744	0.60313	282.834	21.4865	75.2819	24.6667	chr5	173314713	173329503	14791	-	protein_coding	STC2
ENSG00000180304.14	7755.7	-1.09544	0.158656	-6.9045	5.03803e-12	8.62937e-11	-1.05023	0.160335	-0.0112143	0.370177	6188.74	13223.9	970.116	1065.54	chr15	64687573	64703281	15709	-	protein_coding	OAZ2
ENSG00000177383.4	567.499	-1.05075	0.152233	-6.90221	5.12011e-12	8.76155e-11	-1.00833	0.15364	0.00141322	0.46818	397.432	823.579	29.995	121.555	chr3	184710367	184712002	1636	-	protein_coding	MAGEF1
ENSG00000036530.8	64.209	-3.02109	0.437708	-6.90208	5.12472e-12	8.76155e-11	-2.87148	0.442886	0.0148544	0.574314	11.772	94.4353	3.44211	31.946	chr14	99684304	99727301	42998	+	protein_coding	CYP46A1
ENSG00000124593.16	1768.29	1.04051	0.150754	6.90204	5.12609e-12	8.76155e-11	0.998743	0.152107	0.751752	0.990795	2253.39	1095.42	144.817	91.936	chr6	41780349	41790141	9793	+	protein_coding	AL365205.1
ENSG00000204592.9	21284.7	0.790734	0.114593	6.90037	5.18678e-12	8.85901e-11	0.763969	0.115615	-0.0244804	0.275881	27589.8	15948.3	1880.67	1096.21	chr6	30489509	30494194	4686	+	protein_coding	HLA-E
ENSG00000070018.9	5587.41	-0.601459	0.0871665	-6.90011	5.19607e-12	8.8686e-11	-0.583322	0.0880889	0.00321826	0.482243	5348.99	8114.79	366.82	224.588	chr12	12116025	12267044	151020	-	protein_coding	LRP6
ENSG00000145242.13	26.2715	9.08436	1.31673	6.8992	5.22955e-12	8.91944e-11	7.64953	1.27183	0.00129596	0.467362	87.5433	0	44.1245	0	chr4	65319563	65670495	350933	-	protein_coding	EPHA5
ENSG00000186352.9	56.8077	2.25443	0.327011	6.89405	5.42242e-12	9.24186e-11	2.1572	0.333594	-0.0101466	0.378896	113.17	23.7305	24.5841	2.64352	chr4	185396021	185400628	4608	+	protein_coding	ANKRD37
ENSG00000136717.15	2417.26	1.17481	0.170442	6.89272	5.47345e-12	9.31998e-11	1.12459	0.172773	-0.0466432	0.161131	3384.98	1499.31	83.6639	259.1	chr2	127048027	127107288	59262	-	protein_coding	BIN1
ENSG00000006831.10	2686.11	0.653045	0.094745	6.89266	5.47598e-12	9.31998e-11	0.632724	0.0957813	0.0127769	0.557004	3323.13	2113.77	95.0198	158.503	chr12	1688574	1788674	100101	+	protein_coding	ADIPOR2
ENSG00000204634.12	2565.05	1.14378	0.166006	6.89001	5.57897e-12	9.48857e-11	1.09539	0.168067	-0.0212755	0.297614	2999.17	1357.51	40.3452	330.909	chr2	101007617	101252866	245250	-	protein_coding	TBC1D8
ENSG00000179262.10	1709.9	0.783588	0.113752	6.88855	5.63629e-12	9.57932e-11	0.757103	0.114786	0.00795637	0.520314	2211.43	1284.83	147.136	52.5237	chr19	12945855	12953642	7788	+	protein_coding	RAD23A
ENSG00000188580.14	120.625	4.24405	0.616344	6.88585	5.74441e-12	9.75619e-11	3.98428	0.623423	-0.0027202	0.435709	261.33	13.6486	247.058	5.45769	chr6	123804141	124825657	1021517	+	protein_coding	NKAIN2
ENSG00000142675.18	81.0464	-3.58147	0.520186	-6.88498	5.77964e-12	9.80913e-11	-3.38434	0.527145	0.050918	0.784792	14.7096	165.29	12.7966	26.5031	chr1	26177484	26189884	12401	+	protein_coding	CNKSR1
ENSG00000186111.9	3436.26	0.782064	0.113598	6.88452	5.79834e-12	9.83396e-11	0.755626	0.114635	-0.0904267	0.0642786	4394.55	2555.19	422.677	214.808	chr19	3630183	3700479	70297	-	protein_coding	PIP5K1C
ENSG00000254093.9	368.673	-0.942568	0.136953	-6.8824	5.88505e-12	9.97401e-11	-0.906793	0.13799	0.0176989	0.596303	266.5	511.451	20.6772	23.8955	chr8	10764961	10839884	74924	-	protein_coding	PINX1
ENSG00000198879.11	532.833	-0.961148	0.139655	-6.88229	5.88969e-12	9.97486e-11	-0.924201	0.14073	-0.0179026	0.319987	367.504	715.496	22.1583	78.0494	chr10	7158624	7411486	252863	-	protein_coding	SFMBT2
ENSG00000119729.12	1214.5	-0.879356	0.127892	-6.87574	6.16677e-12	1.04368e-10	-0.847386	0.128878	-0.00924259	0.386285	916.622	1686.67	35.0248	142.699	chr2	46541806	46584688	42883	+	protein_coding	RHOQ
ENSG00000008311.15	1832.84	-1.22714	0.178487	-6.87521	6.18966e-12	1.04682e-10	-1.17361	0.181347	0.00900561	0.527805	1096.03	2566.19	192.086	316.558	chr7	122073549	122144255	70707	-	protein_coding	AASS
ENSG00000277954.1	82.8878	-2.13142	0.310116	-6.87298	6.2873e-12	1.06259e-10	-2.03983	0.317253	0.0111418	0.544041	33.7142	147.576	11.2051	23.22	chr16	79202624	79206739	4116	-	lncRNA	AC092376.2
ENSG00000110013.12	889.905	0.97541	0.141953	6.87137	6.35888e-12	1.07393e-10	0.937436	0.143071	0.0428863	0.750761	918.726	467.125	102.812	33.8636	chr11	124633113	124695707	62595	-	protein_coding	SIAE
ENSG00000108830.10	51.5973	-2.77332	0.404192	-6.86139	6.8194e-12	1.15091e-10	-2.6411	0.409368	-0.0426082	0.178032	15.3621	97.83	9.68363	14.6863	chr17	43025231	43032041	6811	+	protein_coding	RND2
ENSG00000182963.10	2327.21	1.04263	0.151983	6.86015	6.87863e-12	1.16009e-10	1.0002	0.153377	0.00416102	0.489402	2772.84	1346.09	56.9673	67.5343	chr17	44798448	44830816	32369	-	protein_coding	GJC1
ENSG00000256671.6	327.072	2.69758	0.393305	6.85874	6.9469e-12	1.17079e-10	2.57084	0.398578	0.696736	0.989133	598.242	92.1978	82.1788	20.7374	chr2	110446640	110473075	26436	-	protein_coding	LIMS4
ENSG00000187244.11	2685.71	-0.981519	0.143139	-6.85711	7.02686e-12	1.18285e-10	-0.942992	0.144285	-0.0194295	0.309708	2140.49	4226.58	147.288	358.254	chr19	44809059	44821421	12363	+	protein_coding	BCAM
ENSG00000148019.13	1139.37	-0.882595	0.128713	-6.85708	7.0283e-12	1.18285e-10	-0.850251	0.12971	0.0402603	0.737363	732.509	1350.17	89.1253	100.782	chr9	78236062	78279690	43629	+	protein_coding	CEP78
ENSG00000287431.1	92.9044	-2.06159	0.300682	-6.85637	7.06324e-12	1.1879e-10	-1.97277	0.308105	0.0291036	0.676025	36.9291	154.198	5.21629	26.2684	chr17	81339183	81345966	6784	-	lncRNA	AC027601.6
ENSG00000139266.6	290.717	1.30555	0.190447	6.85521	7.12076e-12	1.19674e-10	1.24743	0.194181	-0.0325016	0.227481	479.324	193.652	17.5799	28.7297	chr12	57755103	57760411	5309	+	protein_coding	MARCH9
ENSG00000067445.20	2613.93	-0.863088	0.125926	-6.85393	7.1849e-12	1.20668e-10	-0.831876	0.126926	-0.0203475	0.30347	2158.5	3926.09	173.892	325.849	chrX	54920462	54931431	10970	+	protein_coding	TRO
ENSG00000134333.14	6398.9	1.23766	0.180649	6.8512	7.32349e-12	1.2291e-10	1.18315	0.183648	0.0533042	0.794355	7644.4	3241.71	1186.76	499.833	chr11	18394560	18408425	13866	+	protein_coding	LDHA
ENSG00000237238.3	1218.38	1.65785	0.242071	6.84859	7.45829e-12	1.25086e-10	1.58458	0.249134	0.0247298	0.645752	1671.15	529.548	144.467	212.659	chr9	63299453	63385117	85665	-	transcribed_unprocessed_pseudogene	BMS1P10
ENSG00000100300.18	344.674	1.4119	0.206191	6.84755	7.51247e-12	1.25907e-10	1.34846	0.211127	0.00487838	0.494209	275.67	103.639	30.489	20.5215	chr22	43151547	43163242	11696	+	protein_coding	TSPO
ENSG00000133131.15	648.309	0.842486	0.123059	6.84622	7.58282e-12	1.26998e-10	0.812403	0.12407	-0.0368229	0.203677	726.282	405.064	26.1716	34.0422	chrX	106813871	107000212	186342	-	protein_coding	MORC4
ENSG00000110074.10	645.479	-0.941176	0.137542	-6.84281	7.76533e-12	1.29964e-10	-0.905062	0.138601	0.0200813	0.614226	472.51	907.173	18.0009	36.5003	chr11	126269055	126278131	9077	+	protein_coding	FOXRED1
ENSG00000164128.7	725.498	-2.38345	0.348347	-6.84217	7.80011e-12	1.30456e-10	-2.27716	0.354605	-0.0544274	0.132725	215.257	1122.81	27.7439	126.305	chr4	163323962	163344832	20871	-	protein_coding	NPY1R
ENSG00000227502.3	48.4139	7.56562	1.10586	6.84137	7.84414e-12	1.31101e-10	6.61836	1.06471	0.0345828	0.708599	112.555	0.617934	19.9869	0.555777	chr6	113868013	113873351	5339	-	lncRNA	LINC01268
ENSG00000005379.17	49.3362	-3.88243	0.567687	-6.83904	7.97273e-12	1.33158e-10	-3.6551	0.575446	0.0119604	0.550663	7.17754	83.059	4.66315	39.8299	chr17	58301228	58328795	27568	-	protein_coding	TSPOAP1
ENSG00000134780.10	289.284	1.64913	0.241235	6.83622	8.13092e-12	1.35707e-10	1.5759	0.248284	0.0027279	0.47851	280.926	89.5025	60.3609	19.6101	chr11	61680391	61747001	66611	+	protein_coding	DAGLA
ENSG00000176788.9	932.243	-1.12135	0.164224	-6.82817	8.60066e-12	1.43447e-10	-1.07347	0.16616	-0.0122604	0.362711	668.452	1454.38	133.991	97.5485	chr5	17065598	17276843	211246	+	protein_coding	BASP1
ENSG00000185155.11	99.5024	-3.366	0.493769	-6.81697	9.29835e-12	1.54977e-10	-3.18361	0.50022	-0.00362171	0.428652	21.386	207.485	14.4781	84.4164	chr1	226223618	226227054	3437	+	protein_coding	MIXL1
ENSG00000173530.6	5882.8	1.48001	0.217163	6.81519	9.41409e-12	1.56798e-10	1.41292	0.222886	-0.0187752	0.314106	11251.4	4033.25	1518.12	1250	chr8	23135588	23164027	28440	-	protein_coding	TNFRSF10D
ENSG00000069493.15	738.766	-1.20376	0.176719	-6.8117	9.64489e-12	1.60531e-10	-1.15058	0.179417	0.0637045	0.827133	445.455	1024.96	52.5124	142.698	chr12	9664969	9699553	34585	+	protein_coding	CLEC2D
ENSG00000147180.16	2081.9	-0.964003	0.141581	-6.80886	9.8374e-12	1.63622e-10	-0.926052	0.142709	-0.00454496	0.421032	1487.01	2900.65	63.1324	182.165	chrX	85244032	85273362	29331	+	protein_coding	ZNF711
ENSG00000198168.9	632.381	1.09131	0.160357	6.80547	1.00717e-11	1.67404e-10	1.04502	0.162091	-0.0414966	0.182839	602.479	282.669	96.8311	7.80557	chr11	22813799	22830299	16501	-	protein_coding	SVIP
ENSG00000048392.11	2365.84	1.29501	0.190339	6.80368	1.01978e-11	1.69383e-10	1.23653	0.194034	-0.019098	0.312163	3475.45	1416.33	456.021	289.833	chr8	102204502	102239118	34617	-	protein_coding	RRM2B
ENSG00000139117.14	1437.23	1.11229	0.163499	6.80304	1.02437e-11	1.70029e-10	1.06462	0.165388	0.0344795	0.707729	1827.67	845.57	193.719	144.278	chr12	38646822	38907430	260609	-	protein_coding	CPNE8
ENSG00000079482.13	1202.25	-0.88545	0.130162	-6.80269	1.02686e-11	1.70325e-10	-0.852395	0.131192	-0.0376482	0.199714	895.678	1654.44	100.746	142.004	chrX	68042344	68433913	391570	-	protein_coding	OPHN1
ENSG00000059377.17	279.111	-2.76539	0.40679	-6.79808	1.06024e-11	1.75741e-10	-2.63116	0.412198	-0.0279805	0.254583	95.6054	646.771	23.3483	113.377	chr7	139777051	140020325	243275	+	protein_coding	TBXAS1
ENSG00000109265.14	1206.66	1.38978	0.204502	6.79594	1.07612e-11	1.7825e-10	1.32637	0.209295	0.0278328	0.666999	1644.74	627.491	207.835	109.898	chr4	56049073	56328625	279553	+	protein_coding	KIAA1211
ENSG00000173040.13	219.679	-1.6208	0.23859	-6.79327	1.09621e-11	1.81453e-10	-1.54763	0.245587	0.00286863	0.479635	89.9055	276.443	14.2574	41.806	chr4	5542772	5709548	166777	-	protein_coding	EVC2
ENSG00000067840.12	82.0686	2.33194	0.343288	6.79296	1.09852e-11	1.81712e-10	2.22708	0.349951	-0.01835	0.316893	208.663	41.8859	49.0227	15.8628	chrX	153802166	153830565	28400	-	protein_coding	PDZD4
ENSG00000103145.10	266.272	1.19674	0.176229	6.7908	1.11514e-11	1.84335e-10	1.14364	0.178881	0.0309237	0.687556	350.592	152.583	18.8562	29.1407	chr16	3022620	3024286	1667	-	protein_coding	HCFC1R1
ENSG00000189060.5	5710.52	-1.13189	0.166711	-6.78951	1.12512e-11	1.85857e-10	-1.08278	0.168769	0.0307959	0.686738	3866.72	8473.82	223.279	1074	chr22	37805093	37807436	2344	+	protein_coding	H1F0
ENSG00000130158.14	10739.8	1.28486	0.189254	6.78907	1.12858e-11	1.863e-10	1.22667	0.192856	0.0302493	0.683388	15384.3	6313.89	484.19	1622.48	chr19	11199295	11262524	63230	-	protein_coding	DOCK6
ENSG00000275342.4	1690.29	1.0921	0.160922	6.78654	1.14856e-11	1.8947e-10	1.04551	0.162677	-0.0455418	0.165657	2194.88	1029.49	181.811	225.086	chr8	8317736	8386498	68763	-	protein_coding	PRAG1
ENSG00000115310.18	9834.74	1.01059	0.148976	6.78356	1.17249e-11	1.93285e-10	0.969291	0.150276	0.027365	0.66388	11876.4	5895.07	519.411	1167.46	chr2	54972187	55112621	140435	-	protein_coding	RTN4
ENSG00000073008.15	2583.67	1.13353	0.167104	6.78339	1.17388e-11	1.93382e-10	1.08423	0.169182	0.0437298	0.755133	3135.48	1429.36	235.152	118.687	chr19	44643798	44666162	22365	+	protein_coding	PVR
ENSG00000172915.18	1281.12	0.886744	0.13076	6.78144	1.18987e-11	1.95776e-10	0.853394	0.131804	-0.0747345	0.0854491	1692.49	915.263	69.4625	41.9505	chr13	34942287	35673022	730736	+	protein_coding	NBEA
ENSG00000103876.12	153.997	-2.23543	0.329641	-6.78142	1.19003e-11	1.95776e-10	-2.13567	0.336752	0.0222007	0.628698	51.0727	241.119	10.4483	47.5034	chr15	80152490	80186946	34457	+	protein_coding	FAH
ENSG00000146530.14	54.2264	-5.24583	0.773863	-6.77876	1.21212e-11	1.99274e-10	-4.84228	0.770906	0.00226205	0.474828	3.12624	119.884	2.11975	87.6913	chr7	12330885	12403941	73057	-	protein_coding	VWDE
ENSG00000092377.14	31.7837	-5.75112	0.848469	-6.77823	1.21659e-11	1.99872e-10	-5.25518	0.836834	0.0206709	0.618624	1.44191	81.9786	1.81533	37.6184	chrY	6910686	7101970	191285	+	protein_coding	TBL1Y
ENSG00000265817.3	752.151	-1.6929	0.249775	-6.77773	1.2208e-11	2.00427e-10	-1.61666	0.257258	0.425079	0.976528	413.947	1338.65	18.929	497.227	chr8	94372170	94436952	64783	-	protein_coding	FSBP
ENSG00000134602.16	496.788	-2.38891	0.352472	-6.7776	1.22191e-11	2.00474e-10	-2.28007	0.358966	0.000591671	0.461788	172.537	904.225	44.4993	313.373	chrX	132023302	132075943	52642	+	protein_coding	STK26
ENSG00000198732.10	149.941	5.57807	0.823233	6.77581	1.23712e-11	2.02831e-10	5.11538	0.814702	-0.0451694	0.167037	423.42	9.22444	44.4295	6.65978	chr14	69854131	70032366	178236	+	protein_coding	SMOC1
ENSG00000269713.7	3403.73	-0.676134	0.0998144	-6.77391	1.25345e-11	2.05368e-10	-0.654032	0.100933	0.394823	0.974202	2598.43	4151.94	152.278	177.392	chr1	149054027	149103561	49535	-	protein_coding	NBPF9
ENSG00000049245.13	4969.53	0.725922	0.107247	6.76872	1.29925e-11	2.12728e-10	0.701427	0.108382	0.0351603	0.711692	5821.26	3519.64	228.641	404.612	chr1	7771296	7781432	10137	+	protein_coding	VAMP3
ENSG00000162511.8	3655.47	3.06876	0.453589	6.76551	1.32842e-11	2.17356e-10	2.90884	0.459326	0.020312	0.616067	5450.69	649.64	148.908	253.811	chr1	30732469	30757774	25306	-	protein_coding	LAPTM5
ENSG00000113319.13	420.079	1.9449	0.287554	6.76361	1.34595e-11	2.20076e-10	1.85852	0.295575	0.0205425	0.617959	486.881	126.434	58.185	4.14509	chr5	80960363	81230162	269800	+	protein_coding	RASGRF2
ENSG00000156298.12	3222.63	1.51512	0.224192	6.75813	1.39782e-11	2.28402e-10	1.44534	0.230404	0.00794665	0.520212	4856.33	1699.19	166.504	593.677	chrX	38561370	38688920	127551	+	protein_coding	TSPAN7
ENSG00000174738.13	1361.84	1.11318	0.164722	6.75795	1.3996e-11	2.28539e-10	1.06481	0.166659	0.0103359	0.538135	1744.55	806.404	99.7542	113.476	chr3	23945286	23980617	35332	+	protein_coding	NR1D2
ENSG00000163378.14	5527.12	-0.985951	0.145937	-6.756	1.41854e-11	2.31474e-10	-0.945943	0.147165	-0.0175747	0.322723	3864.03	7652.76	241.379	605.731	chr3	68975217	69013684	38468	-	protein_coding	EOGT
ENSG00000086205.18	643.728	-1.61293	0.238922	-6.75085	1.46986e-11	2.39687e-10	-1.53907	0.245993	-0.0239249	0.279768	385.544	1179.1	74.9867	89.4791	chr11	49145092	49208638	63547	-	protein_coding	FOLH1
ENSG00000178951.9	1163	0.914065	0.135416	6.75006	1.47785e-11	2.40827e-10	0.878672	0.136496	0.0276154	0.665695	1379	731.778	67.9525	14.8516	chr19	4043303	4066899	23597	-	protein_coding	ZBTB7A
ENSG00000104967.7	4589.79	1.12853	0.167297	6.74569	1.52302e-11	2.48021e-10	1.07899	0.16937	0.00512735	0.496868	6976.95	3191	232.423	476.203	chr19	45933734	45973865	40132	-	protein_coding	NOVA2
ENSG00000162368.13	2048.01	0.679448	0.100772	6.74246	1.55723e-11	2.5342e-10	0.656978	0.101909	0.0853017	0.871085	2428.41	1516.14	156.638	85.1695	chr1	47333797	47378839	45043	+	protein_coding	CMPK1
ENSG00000105997.22	209.456	-2.7765	0.411838	-6.74172	1.56518e-11	2.54542e-10	-2.63902	0.417448	-0.0234342	0.283245	44.3684	302.096	15.5606	150.674	chr7	27106184	27152581	46398	-	protein_coding	HOXA3
ENSG00000120254.15	1115.13	1.03763	0.153996	6.73802	1.60558e-11	2.60936e-10	0.993958	0.155458	0.0347007	0.709391	1562.97	761.41	82.5992	45.1743	chr6	150865549	151101887	236339	+	protein_coding	MTHFD1L
ENSG00000128487.16	628.592	-2.45306	0.364077	-6.73775	1.60858e-11	2.61249e-10	-2.3387	0.370485	0.0290543	0.675846	204.09	1118.41	25.7604	499.652	chr17	20009344	20319026	309683	+	protein_coding	SPECC1
ENSG00000231806.3	771.927	-0.845734	0.125556	-6.73593	1.62889e-11	2.64369e-10	-0.814425	0.126631	0.00325708	0.482652	593.628	1066.72	14.5537	108.533	chr9	94555054	94603990	48937	+	lncRNA	PCAT7
ENSG00000162227.8	346.644	-1.11512	0.165623	-6.73288	1.66336e-11	2.69781e-10	-1.06625	0.167599	0.0483037	0.774258	232.061	502.189	20.4574	75.9759	chr11	62771357	62787342	15986	+	protein_coding	TAF6L
ENSG00000164211.13	1906.28	1.10223	0.163712	6.73276	1.66472e-11	2.69821e-10	1.05421	0.16559	-0.00367539	0.428294	2093.07	975.319	273.764	174.958	chr5	111496033	111512590	16558	-	protein_coding	STARD4
ENSG00000287338.1	65.4902	3.16255	0.469852	6.73095	1.68557e-11	2.73017e-10	2.99296	0.475949	0.00479756	0.493774	89.5155	10.1131	25.8323	5.63886	chr1	223091872	223103335	11464	-	lncRNA	AL929091.1
ENSG00000260807.7	476.583	-1.83568	0.272735	-6.73066	1.689e-11	2.7339e-10	-1.7528	0.28086	0.0161666	0.58472	255.337	909.235	49.9002	13.7363	chr16	975761	981596	5836	-	lncRNA	AC009041.2
ENSG00000213949.9	3570.41	1.93981	0.288216	6.73039	1.69206e-11	2.73702e-10	1.85269	0.296379	0.0491592	0.777812	6398.56	1667.56	71.9037	686.206	chr5	52787896	52959210	171315	+	protein_coding	ITGA1
ENSG00000179915.23	74.8362	-3.48109	0.517647	-6.72483	1.75798e-11	2.84173e-10	-3.2832	0.524847	-0.0392138	0.192503	13.9683	150.382	5.41678	28.7472	chr2	49918503	51225575	1307073	-	protein_coding	NRXN1
ENSG00000131778.19	1939.32	-0.814161	0.121149	-6.72032	1.81328e-11	2.92916e-10	-0.784555	0.122254	0.0824988	0.866943	1481.07	2604.2	92.8107	222.131	chr1	147242654	147295765	53112	+	protein_coding	CHD1L
ENSG00000115808.12	4121.76	0.641289	0.0954994	6.71511	1.87929e-11	3.03376e-10	0.620364	0.0965967	-0.0297825	0.243793	5221.4	3348.04	258.048	202.158	chr2	36837698	36966536	128839	-	protein_coding	STRN
ENSG00000273906.1	42.0782	-3.93085	0.585883	-6.70928	1.95585e-11	3.15524e-10	-3.68945	0.594173	-0.0220896	0.292322	5.07239	77.7382	3.79984	20.8522	chrY	6918682	6920791	2110	+	lncRNA	AC011297.1
ENSG00000185619.18	3505.51	0.536318	0.0799447	6.70861	1.96481e-11	3.16759e-10	0.519916	0.0806778	0.0313752	0.689832	4538.67	3129.91	167.545	136.262	chr4	705748	770640	64893	+	protein_coding	PCGF3
ENSG00000181019.13	8895.95	3.27978	0.488956	6.70771	1.97708e-11	3.18523e-10	3.09877	0.495507	-0.0206672	0.301424	8489.4	874.074	1089.8	510.187	chr16	69706996	69726668	19673	-	protein_coding	NQO1
ENSG00000169220.18	156.536	-1.7128	0.255381	-6.70686	1.98858e-11	3.20163e-10	-1.63403	0.263209	0.0454624	0.762445	85.0346	278.236	11.1529	45.4247	chr5	177357924	177372596	14673	+	protein_coding	RGS14
ENSG00000279117.1	1182.99	1.41979	0.211814	6.703	2.04189e-11	3.28527e-10	1.35307	0.217144	0.77583	0.991435	1688	630.927	206.707	177.66	chr11	75260129	75262466	2338	-	TEC	AP001972.5
ENSG00000172007.6	706.634	1.2636	0.188582	6.70053	2.07664e-11	3.33895e-10	1.20503	0.192075	-0.0157274	0.336759	915.439	381.242	31.7256	85.7867	chr4	139453232	139476609	23378	+	protein_coding	RAB33B
ENSG00000100906.10	2371.68	1.57674	0.235535	6.69431	2.16687e-11	3.48171e-10	1.50298	0.24249	-0.0191157	0.311984	2405.21	806.384	336.02	223.7	chr14	35401511	35404749	3239	-	protein_coding	NFKBIA
ENSG00000154721.15	215.4	2.90505	0.433983	6.69392	2.17267e-11	3.48871e-10	2.75519	0.439764	-0.00947009	0.38447	128.457	17.6791	32.2076	6.18499	chr21	25639258	25717562	78305	+	protein_coding	JAM2
ENSG00000120333.4	592.669	-0.733761	0.10966	-6.69126	2.2125e-11	3.5503e-10	-0.708272	0.110836	0.0275848	0.665542	430.52	715.584	22.4581	10.3728	chr1	175010789	175023425	12637	-	protein_coding	MRPS14
ENSG00000145348.16	1571.54	-0.617685	0.0923313	-6.68988	2.23348e-11	3.58158e-10	-0.597646	0.0933841	-0.0476129	0.156631	1178.61	1808.67	42.5063	112.652	chr4	106041599	106321495	279897	-	protein_coding	TBCK
ENSG00000186594.14	980.75	1.75058	0.26169	6.6895	2.2394e-11	3.58868e-10	1.6699	0.269747	0.0223928	0.630027	1554.33	462.006	223.441	207.731	chr17	1711493	1717174	5682	-	lncRNA	MIR22HG
ENSG00000177469.13	21145.1	1.40325	0.209777	6.68925	2.24318e-11	3.59237e-10	1.33704	0.214945	0.0204763	0.617627	28869.1	10914.6	1162.85	3556.05	chr17	42402449	42423256	20808	-	protein_coding	CAVIN1
ENSG00000107099.15	476.132	1.13726	0.17004	6.68821	2.25917e-11	3.61558e-10	1.08628	0.172246	0.00285572	0.479533	438.81	199.109	84.1437	5.44004	chr9	214854	465259	250406	+	protein_coding	DOCK8
ENSG00000105404.11	612.992	0.845125	0.126366	6.68789	2.26409e-11	3.62105e-10	0.813384	0.127472	-0.00257027	0.437089	745.722	415.009	53.8642	37.0265	chr19	41956681	41959321	2641	-	protein_coding	RABAC1
ENSG00000123892.12	177.294	-1.47612	0.220874	-6.68311	2.33931e-11	3.73887e-10	-1.40638	0.226881	0.0140294	0.567948	87.2888	242.72	12.3271	21.8434	chr11	88113251	88175443	62193	-	protein_coding	RAB38
ENSG00000100092.23	193.869	-2.8759	0.430483	-6.68063	2.37922e-11	3.80014e-10	-2.72779	0.436305	0.208068	0.94825	55.7906	403.189	19.4011	158.86	chr22	37634654	37656119	21466	+	protein_coding	SH3BP1
ENSG00000003056.8	3542.54	-0.762843	0.114208	-6.67944	2.39858e-11	3.82852e-10	-0.735732	0.115376	-0.00389254	0.426709	2780.46	4717.94	117.453	357.897	chr12	8940361	8949761	9401	-	protein_coding	M6PR
ENSG00000074966.11	75.6934	-3.70503	0.555078	-6.6748	2.47572e-11	3.94905e-10	-3.48315	0.563176	0.0354967	0.714224	13.3217	165.087	8.3814	60.5202	chr4	48066393	48134250	67858	-	protein_coding	TXK
ENSG00000166348.18	1537.85	-1.23198	0.184582	-6.67441	2.48225e-11	3.95685e-10	-1.17482	0.187755	0.0432455	0.752653	998.493	2343.8	127.664	210.332	chr10	73497538	73625953	128416	-	protein_coding	USP54
ENSG00000183401.12	321.241	1.02676	0.153939	6.66987	2.56026e-11	4.07851e-10	0.98291	0.155401	-0.0454517	0.165938	406.063	199.029	49.811	14.5791	chr19	11344684	11354944	10261	+	protein_coding	CCDC159
ENSG00000104341.16	21585	-1.34588	0.201819	-6.66872	2.58035e-11	4.1078e-10	-1.28216	0.206343	0.0240285	0.640766	14872.5	37803.7	138.885	2275.05	chr8	97775057	97853013	77957	+	protein_coding	LAPTM4B
ENSG00000055211.14	1764.01	0.623045	0.0934432	6.66764	2.5995e-11	4.13555e-10	0.602629	0.0945203	-0.0509513	0.143719	2107.71	1368.34	123.587	61.0072	chr6	149566294	149591748	25455	+	protein_coding	GINM1
ENSG00000126214.21	5610.91	0.714684	0.107223	6.66537	2.63999e-11	4.1972e-10	0.689954	0.108417	0.0790078	0.86096	7170.8	4369.07	384.832	344.674	chr14	103561896	103714249	152354	+	protein_coding	KLC1
ENSG00000137504.13	1126.25	-0.969697	0.145495	-6.66482	2.64983e-11	4.21007e-10	-0.929661	0.146739	-0.00681986	0.404183	811.155	1588.19	77.8693	78.7402	chr11	85659708	85682908	23201	-	protein_coding	CREBZF
ENSG00000035141.8	1167	-0.768581	0.115404	-6.65992	2.73982e-11	4.35018e-10	-0.740992	0.116581	0.0888371	0.877042	854.655	1456.16	53.0829	34.4064	chr2	70295975	70302090	6116	-	protein_coding	FAM136A
ENSG00000167191.12	2888.46	-0.825281	0.123921	-6.65974	2.7432e-11	4.35269e-10	-0.794455	0.125056	-0.0289217	0.248907	2214.62	3923.51	139.43	363.154	chr16	19856691	19886167	29477	-	protein_coding	GPRC5B
ENSG00000005483.21	4284.56	0.67441	0.101328	6.65574	2.81883e-11	4.46976e-10	0.651563	0.102505	-0.00552241	0.413592	5467.1	3425.39	89.0516	328.854	chr7	105014190	105115019	100830	+	protein_coding	KMT2E
ENSG00000173846.13	655.146	1.50407	0.226085	6.65268	2.87801e-11	4.5606e-10	1.43241	0.232469	0.0120959	0.551661	906.441	319.806	99.0206	102.069	chr1	44800377	44805990	5614	+	protein_coding	PLK3
ENSG00000198786.2	175549	0.665957	0.100129	6.65097	2.91163e-11	4.61085e-10	0.643474	0.101299	0.0381306	0.72665	211368	133219	5647.92	10361.5	chrM	12337	14148	1812	+	protein_coding	MT-ND5
ENSG00000136925.15	924.961	-0.683511	0.102809	-6.64835	2.96406e-11	4.6908e-10	-0.660178	0.103999	-0.0316304	0.232313	746.575	1199.09	10.1362	86.8562	chr9	97600080	97633368	33289	-	protein_coding	TSTD2
ENSG00000112972.15	3100.89	-0.9909	0.149053	-6.64795	2.97206e-11	4.70037e-10	-0.949213	0.150379	-0.00626372	0.408734	2526.31	5021.37	60.0682	1005.59	chr5	43287470	43313512	26043	-	protein_coding	HMGCS1
ENSG00000106245.11	1001.79	0.891245	0.134108	6.64573	3.01713e-11	4.76852e-10	0.856182	0.135241	-0.00703511	0.402777	1269.01	684.311	61.1231	75.9591	chr7	99408641	99419616	10976	+	protein_coding	BUD31
ENSG00000198535.5	100.558	-3.25341	0.489665	-6.64416	3.0495e-11	4.81653e-10	-3.07115	0.496377	-0.0185508	0.315896	31.8349	303.543	6.55933	181.961	chr15	62066977	62070917	3941	+	protein_coding	C2CD4A
ENSG00000081803.16	463.444	1.63548	0.246419	6.637	3.20133e-11	5.05304e-10	1.55795	0.254024	-0.0170235	0.327299	411.805	132.504	51.2666	9.82508	chr7	122318411	122886759	568349	-	protein_coding	CADPS2
ENSG00000142798.20	125711	1.19611	0.180308	6.63374	3.27276e-11	5.16241e-10	1.14046	0.183147	-0.0416533	0.182225	205112	89520.9	13772	9114.36	chr1	21822244	21937310	115067	-	protein_coding	HSPG2
ENSG00000100221.10	2919.33	1.05803	0.159517	6.63271	3.29568e-11	5.19517e-10	1.01153	0.161183	0.00107796	0.465419	3401.62	1634.35	267.812	343.565	chr22	38685543	38701556	16014	-	protein_coding	JOSD1
ENSG00000160179.18	1732.7	1.10354	0.166471	6.629	3.37969e-11	5.32148e-10	1.05388	0.168459	0.0420264	0.74644	2486.39	1156.96	379.644	100.23	chr21	42199689	42297244	97556	+	protein_coding	ABCG1
ENSG00000184564.11	61.5723	-9.08428	1.37039	-6.62898	3.38022e-11	5.32148e-10	-7.54171	1.31838	0.0764205	0.856281	0.328364	206.463	0.568743	212.659	chr13	85792790	85806683	13894	-	protein_coding	SLITRK6
ENSG00000124126.14	12594.9	0.985092	0.148682	6.62548	3.46122e-11	5.44545e-10	0.943513	0.150005	0.0473863	0.770857	21218.6	10719.4	1642.05	1324.29	chr20	48624252	48827999	203748	-	protein_coding	PREX1
ENSG00000138101.18	191.002	-1.3635	0.205851	-6.62372	3.50279e-11	5.50725e-10	-1.29795	0.210679	-0.00774262	0.397254	106.788	273.812	13.1067	10.5606	chr2	25377198	25673647	296450	-	protein_coding	DTNB
ENSG00000074590.13	2525.12	1.56304	0.236028	6.62224	3.53785e-11	5.55876e-10	1.48811	0.243081	0.0137324	0.565314	2498.33	845.3	86.9454	281.659	chr12	106063340	106140033	76694	-	protein_coding	NUAK1
ENSG00000157184.7	633.63	-1.15533	0.174535	-6.61948	3.60473e-11	5.66015e-10	-1.10207	0.176983	0.0176076	0.595638	411.952	917.385	54.943	34.457	chr1	53196792	53214197	17406	+	protein_coding	CPT2
ENSG00000149577.15	1040.31	0.727389	0.109908	6.61819	3.63627e-11	5.70597e-10	0.701638	0.111128	0.0401431	0.736724	1166.6	705.07	32.2944	43.4365	chr11	117178733	117197445	18713	+	protein_coding	SIDT2
ENSG00000136051.14	4340.17	-0.930794	0.140647	-6.61796	3.64194e-11	5.71114e-10	-0.892812	0.141839	-0.028392	0.252103	3104.43	5918.37	230.369	688.763	chr12	105107324	105169134	61811	+	protein_coding	WASHC4
ENSG00000177511.6	43.8924	-6.61395	0.999587	-6.61668	3.67356e-11	5.75699e-10	-5.88781	0.971008	0.02544	0.651326	1.09562	107.254	0.0228728	76.9651	chr18	57352557	57371731	19175	+	protein_coding	ST8SIA3
ENSG00000138443.16	4465.81	-0.708422	0.107136	-6.61233	3.78313e-11	5.92486e-10	-0.683592	0.10836	0.0337219	0.702897	3803.62	6215.74	196.968	655.843	chr2	203328239	203447728	119490	+	protein_coding	ABI2
ENSG00000146416.18	658.459	-0.946848	0.143208	-6.6117	3.7992e-11	5.94616e-10	-0.907708	0.144435	-0.0485966	0.152873	446.108	860.096	23.2858	108.736	chr6	143060496	143340304	279809	+	protein_coding	AIG1
ENSG00000122884.12	1210.84	0.874324	0.132241	6.61159	3.80221e-11	5.94703e-10	0.839978	0.133393	-0.0014408	0.445425	1679.13	916.012	146.207	25.1679	chr10	73007217	73096974	89758	-	protein_coding	P4HA1
ENSG00000262115.1	65.2144	-3.14288	0.475449	-6.61036	3.83399e-11	5.99285e-10	-2.96852	0.481968	0.0277537	0.666641	17.7667	157.263	10.0771	22.3863	chr17	81197393	81200288	2896	+	lncRNA	AC027601.3
ENSG00000257219.6	57.5431	5.94209	0.898943	6.61009	3.84096e-11	5.99985e-10	5.37935	0.883465	0.00893078	0.527345	76.0021	1.26759	27.0475	1.10125	chr12	76259836	76305969	46134	+	lncRNA	LNCOG
ENSG00000129625.13	3475.24	1.02692	0.155387	6.60876	3.87552e-11	6.04992e-10	0.98223	0.156901	-0.0276691	0.256245	4471.67	2194.93	84.1873	414.106	chr5	112876385	112922289	45905	-	protein_coding	REEP5
ENSG00000174840.9	753.54	0.925746	0.140102	6.60766	3.90431e-11	6.09093e-10	0.887981	0.141294	-0.028078	0.254148	884.879	466.032	31.9828	51.2346	chr3	57556274	57566848	10575	+	protein_coding	PDE12
ENSG00000124772.12	347.033	2.06063	0.311994	6.60472	3.9827e-11	6.20921e-10	1.96418	0.320508	-0.0153802	0.339444	575.921	138.423	31.9672	53.0441	chr6	36740775	36839444	98670	-	protein_coding	CPNE5
ENSG00000139173.10	170.43	1.51912	0.230029	6.60404	4.00102e-11	6.23374e-10	1.44566	0.236706	-0.0064527	0.40743	222.177	77.3517	42.9507	8.67927	chr12	43835967	44389762	553796	+	protein_coding	TMEM117
ENSG00000103168.16	2156.69	0.748027	0.113311	6.60156	4.06848e-11	6.33476e-10	0.721049	0.114535	0.0364478	0.719184	3025.93	1801.46	198.422	160.039	chr16	84177847	84187070	9224	-	protein_coding	TAF1C
ENSG00000136449.14	58.2097	3.03712	0.460071	6.60141	4.07268e-11	6.3372e-10	2.87153	0.466388	0.0955969	0.885863	104.293	12.5769	31.5502	1.66103	chr17	50508384	50531501	23118	+	protein_coding	MYCBPAP
ENSG00000177084.16	2231.66	-1.13167	0.171447	-6.60072	4.09163e-11	6.36259e-10	-1.07968	0.173699	0.00605621	0.505229	1322.62	2898.34	149.874	608.909	chr12	132623753	132687365	63613	-	protein_coding	POLE
ENSG00000256673.1	52.6543	-3.35026	0.507674	-6.59923	4.13286e-11	6.42257e-10	-3.15659	0.514909	0.0788607	0.860806	8.89678	91.0752	6.03567	5.06118	chr12	9398355	9414851	16497	-	unprocessed_pseudogene	AC141557.1
ENSG00000175879.9	128.603	2.77256	0.420188	6.59837	4.15715e-11	6.45615e-10	2.62899	0.426392	-0.0176528	0.32216	140.147	20.1798	7.59584	9.12256	chr2	176129694	176132695	3002	+	protein_coding	HOXD8
ENSG00000133816.15	734.137	1.72803	0.261929	6.59733	4.18639e-11	6.49739e-10	1.64576	0.270241	-0.036061	0.207819	1251.32	378.128	146.094	72.4624	chr11	12094008	12359144	265137	+	protein_coding	MICAL2
ENSG00000197705.9	82.7751	3.76066	0.570169	6.59569	4.2327e-11	6.56504e-10	3.52771	0.578734	0.0105951	0.540027	79.5582	5.89777	7.25668	2.91546	chr18	32672671	32773062	100392	-	protein_coding	KLHL14
ENSG00000115414.19	64231.8	-1.66326	0.252344	-6.59122	4.36217e-11	6.7615e-10	-1.58342	0.260305	-0.0106107	0.37547	32468.2	102837	5804.86	34577.9	chr2	215360440	215436073	75634	-	protein_coding	FN1
ENSG00000176624.11	1780.25	0.889943	0.135034	6.59052	4.38289e-11	6.78925e-10	0.854354	0.136204	0.0147835	0.573803	2336.18	1260.32	292.821	70.9027	chr18	51174550	51218304	43755	-	protein_coding	MEX3C
ENSG00000104517.13	8558.49	0.555082	0.0842943	6.58505	4.54738e-11	7.03954e-10	0.537204	0.0851536	-0.0133088	0.354811	10706.4	7286.85	70.1055	163.129	chr8	102252273	102412759	160487	-	protein_coding	UBR5
ENSG00000105639.18	539.95	-1.35942	0.206449	-6.58475	4.55662e-11	7.04933e-10	-1.29328	0.211307	0.0158378	0.582112	292.37	750.144	16.1596	68.1977	chr19	17824780	17848071	23292	-	protein_coding	JAK3
ENSG00000160293.17	959.926	0.951363	0.144491	6.58424	4.57225e-11	7.06898e-10	0.911578	0.145749	0.0449705	0.760016	1177.18	609	17.0542	95.1556	chr9	133761894	133992604	230711	-	protein_coding	VAV2
ENSG00000116032.5	62.7744	2.64893	0.402352	6.58361	4.59146e-11	7.09414e-10	2.51441	0.408825	0.0435141	0.753906	98.6001	15.6544	16.6227	8.74009	chr19	1000419	1009732	9314	+	protein_coding	GRIN3B
ENSG00000280237.3	59.503	-2.77201	0.421286	-6.57988	4.70827e-11	7.26995e-10	-2.62763	0.427572	0.00686587	0.510905	14.9717	102.377	8.74341	2.90778	chr11	133896438	133901601	5164	-	TEC	MIR4697HG
ENSG00000148948.8	51.5387	-5.87842	0.893493	-6.57914	4.73166e-11	7.3014e-10	-5.32454	0.879223	-0.0325745	0.227046	1.65773	89.5995	1.6172	52.046	chr11	40114203	41459773	1345571	-	protein_coding	LRRC4C
ENSG00000125877.13	852.723	-0.771499	0.117348	-6.57447	4.88271e-11	7.52967e-10	-0.74299	0.118576	-0.00802874	0.394953	612.739	1045.76	24.5729	91.2523	chr20	3208868	3223870	15003	+	protein_coding	ITPA
ENSG00000168040.4	531.439	0.945665	0.143848	6.57408	4.89557e-11	7.54468e-10	0.906144	0.145101	0.0389263	0.730843	650.35	337.685	34.624	3.01043	chr11	70203163	70207390	4228	+	protein_coding	FADD
ENSG00000109339.22	98.1343	-3.57517	0.543849	-6.57383	4.90382e-11	7.55257e-10	-3.35875	0.551996	0.00804643	0.520979	15.6355	175.681	17.1972	46.8123	chr4	85990007	86594625	604619	-	protein_coding	MAPK10
ENSG00000129195.16	194.464	-1.94596	0.296234	-6.56902	5.06479e-11	7.79551e-10	-1.85374	0.305104	0.0204582	0.617371	64.3069	246.959	18.524	72.4089	chr17	6444441	6451469	7029	+	protein_coding	PIMREG
ENSG00000165138.18	791.212	-0.960933	0.146308	-6.56788	5.10368e-11	7.85037e-10	-0.920283	0.147602	0.00540315	0.499297	555.744	1080.82	73.5402	92.7382	chr9	98731329	98796965	65637	-	protein_coding	ANKS6
ENSG00000104093.13	2783.5	-1.09429	0.166629	-6.56726	5.12508e-11	7.87826e-10	-1.04432	0.168608	0.0116088	0.547979	1888.03	4030.02	281.46	563.349	chr15	51447711	51622833	175123	-	protein_coding	DMXL2
ENSG00000127314.18	8886.7	0.702114	0.106918	6.56683	5.13989e-11	7.896e-10	0.677244	0.108166	0.0360848	0.717445	11017.5	6772.3	166.95	191.439	chr12	68610855	68671901	61047	+	protein_coding	RAP1B
ENSG00000128536.16	195.565	1.89309	0.288297	6.56648	5.15197e-11	7.90952e-10	1.80312	0.297179	-0.0201348	0.305055	387.272	104.269	68.2004	26.024	chr7	105876796	106036432	159637	+	protein_coding	CDHR3
ENSG00000159958.6	84.1761	-3.32896	0.507107	-6.56461	5.21675e-11	8.00388e-10	-3.13512	0.514414	-0.00735865	0.400066	14.6712	147.136	9.4458	50.9145	chr22	41922023	41926818	4796	-	protein_coding	TNFRSF13C
ENSG00000141441.16	41.8538	-3.79748	0.579351	-6.55472	5.57461e-11	8.5475e-10	-3.55777	0.588172	0.0397942	0.735011	7.25583	101.453	5.65536	57.7209	chr18	32124877	32470882	346006	-	protein_coding	GAREM1
ENSG00000123240.17	2816.24	1.97893	0.302278	6.54671	5.88186e-11	9.01288e-10	1.8845	0.311226	0.0131686	0.561172	3417.54	866.949	404.123	324.278	chr10	13099449	13138308	38860	+	protein_coding	OPTN
ENSG00000280035.1	138.011	-2.07959	0.317786	-6.54399	5.98988e-11	9.17257e-10	-1.98017	0.326542	-0.028279	0.252896	59.5269	251.702	21.48	21.568	chr8	141224288	141226947	2660	-	TEC	AC011676.5
ENSG00000112699.11	442.357	-1.18277	0.180763	-6.54322	6.02062e-11	9.21379e-10	-1.12641	0.18358	0.00791891	0.520135	300.167	680.529	33.4905	50.813	chr6	1623806	2245605	621800	-	protein_coding	GMDS
ENSG00000103855.18	6640.74	-0.883825	0.135155	-6.53936	6.17819e-11	9.44895e-10	-0.848062	0.13636	-0.0336646	0.221063	5036.93	9294.57	117.22	1238.05	chr15	73683966	73714514	30549	+	protein_coding	CD276
ENSG00000286750.1	23.33	8.89028	1.36014	6.5363	6.30601e-11	9.63833e-10	7.38333	1.30486	-0.0766129	0.0824065	76.7783	0	21.8531	0	chr17	76617959	76619128	1170	-	lncRNA	AC015802.7
ENSG00000106484.15	2971.17	-1.67467	0.256238	-6.53561	6.33519e-11	9.6768e-10	-1.59287	0.264482	0.0156736	0.580885	1346.2	4297.4	178.879	96.5047	chr7	130486171	130506465	20295	+	protein_coding	MEST
ENSG00000144218.18	160.818	-3.02676	0.463162	-6.53499	6.36141e-11	9.70866e-10	-2.85853	0.469752	-0.000203498	0.455805	32.8841	266.381	3.70754	106.362	chr2	99545419	100142739	597321	-	protein_coding	AFF3
ENSG00000117479.15	324.008	-1.50654	0.230536	-6.53493	6.36409e-11	9.70866e-10	-1.43198	0.23728	-0.0478231	0.15566	197.406	560.858	27.2212	93.7085	chr1	169463909	169485944	22036	-	protein_coding	SLC19A2
ENSG00000160551.11	9387.61	0.657523	0.100643	6.53324	6.43612e-11	9.81159e-10	0.634596	0.101862	0.010023	0.535757	11705.1	7420.64	422.219	162.83	chr17	29390464	29551904	161441	+	protein_coding	TAOK1
ENSG00000165816.13	37.7597	-6.13287	0.938729	-6.53316	6.43969e-11	9.81159e-10	-5.51231	0.919261	-0.00243306	0.438214	1.33289	93.6609	0.563824	31.2554	chr10	114239254	114294489	55236	+	protein_coding	VWA2
ENSG00000198805.11	4593.29	0.900005	0.137805	6.531	6.53313e-11	9.94767e-10	0.863067	0.139026	-0.0832096	0.0731252	6564.79	3517.87	940.808	276.079	chr14	20468954	20477094	8141	+	protein_coding	PNP
ENSG00000060718.22	2556.8	-4.37755	0.670399	-6.52977	6.587e-11	1.00234e-09	-4.07108	0.678279	0.00610361	0.505484	200.639	4165.93	150.362	985.541	chr1	102876467	103108872	232406	-	protein_coding	COL11A1
ENSG00000276500.1	70.4062	2.89007	0.44275	6.52755	6.68544e-11	1.0161e-09	2.73332	0.449234	-0.0357162	0.209967	94.789	12.7314	25.5987	7.01007	chr9	40505399	40566281	60883	-	lncRNA	BMS1P14
ENSG00000196843.16	192.207	1.92372	0.294708	6.52754	6.68586e-11	1.0161e-09	1.83119	0.30378	-0.0192583	0.310936	281.902	74.7837	68.0434	29.2895	chr2	96536743	96552634	15892	+	protein_coding	ARID5A
ENSG00000136754.17	2427.13	0.707743	0.108437	6.52674	6.72161e-11	1.02064e-09	0.682262	0.109712	-0.0172753	0.325919	3081.71	1886.94	177.653	150.396	chr10	26746593	26861087	114495	-	protein_coding	ABI1
ENSG00000170011.14	199.065	8.12799	1.24535	6.52668	6.7242e-11	1.02064e-09	6.90108	1.19291	-0.0486601	0.152642	100.582	0.432643	28.1523	0.74936	chr3	39808914	40260321	451408	+	protein_coding	MYRIP
ENSG00000172572.6	263.992	-2.84398	0.435823	-6.52555	6.77515e-11	1.02773e-09	-2.69104	0.442314	0.0241652	0.64161	58.3908	419.561	23.2311	214.155	chr12	20369245	20684381	315137	+	protein_coding	PDE3A
ENSG00000171206.14	5070.85	-0.854408	0.130978	-6.52327	6.87906e-11	1.04283e-09	-0.820383	0.132193	0.0843107	0.869576	4127.25	7461.29	339.353	405.614	chr10	102642310	102660680	18371	+	protein_coding	TRIM8
ENSG00000121653.11	267.982	2.22243	0.3408	6.52121	6.97424e-11	1.0566e-09	2.11442	0.349169	0.0738529	0.850988	517.465	111.511	117.128	60.1136	chr11	45885651	45906465	20815	+	protein_coding	MAPK8IP1
ENSG00000176595.4	67.0241	-2.50171	0.383957	-6.5156	7.23993e-11	1.09616e-09	-2.37523	0.391199	-0.0349787	0.213699	25.2925	143.027	9.14641	39.0113	chr8	1973677	2006936	33260	+	protein_coding	KBTBD11
ENSG00000167566.17	1679.43	0.631223	0.096911	6.51343	7.34563e-11	1.11147e-09	0.609409	0.0980834	0.0241455	0.641354	2376.94	1534.73	110.733	70.9294	chr12	49791146	49828750	37605	-	protein_coding	NCKAP5L
ENSG00000180488.15	854.124	0.802298	0.123215	6.51134	7.4485e-11	1.12633e-09	0.771395	0.124465	0.02774	0.666513	1078.58	618.609	74.6639	53.1331	chr1	77779624	77879539	99916	+	protein_coding	MIGA1
ENSG00000162437.14	850.625	-1.418	0.217817	-6.51003	7.51357e-11	1.13546e-09	-1.34715	0.22358	-0.02947	0.245634	395.438	1056.91	55.9949	190.513	chr1	64745095	64833232	88138	+	protein_coding	RAVER2
ENSG00000135324.6	49.1224	-2.96467	0.455437	-6.5095	7.54035e-11	1.13879e-09	-2.80053	0.462057	-0.0104713	0.376595	12.8017	99.8832	6.02526	7.58223	chr6	84033772	84090881	57110	+	protein_coding	MRAP2
ENSG00000072858.10	181.372	-6.19952	0.952736	-6.50707	7.66291e-11	1.15658e-09	-5.55778	0.931827	0.0301173	0.68234	6.22219	466.238	3.15526	239.436	chr3	113532296	113629578	97283	+	protein_coding	SIDT1
ENSG00000141179.13	2779.94	-1.49655	0.230038	-6.50569	7.73382e-11	1.16655e-09	-1.42175	0.236756	-0.0127859	0.358748	1739.46	4908.1	26.0624	1243.81	chr17	55750979	55842830	91852	+	protein_coding	PCTP
ENSG00000145569.6	162.626	-2.60716	0.400824	-6.50449	7.79568e-11	1.17515e-09	-2.47233	0.40778	0.0124846	0.554499	60.6034	369.546	8.70167	183.22	chr5	14581792	14616180	34389	+	protein_coding	OTULINL
ENSG00000118263.15	5046.11	0.93079	0.143198	6.5	8.03192e-11	1.21e-09	0.891373	0.144481	-0.01276	0.358978	6969.44	3655.89	493.52	21.2362	chr2	207074137	207167267	93131	-	protein_coding	KLF7
ENSG00000166340.17	7177.69	0.771359	0.118742	6.49609	8.24348e-11	1.2411e-09	0.742132	0.120023	-0.0140954	0.349109	7275.66	4262.57	438.115	336.041	chr11	6612768	6619448	6681	-	protein_coding	TPP1
ENSG00000258819.2	156.66	-1.48801	0.229079	-6.49561	8.26974e-11	1.24428e-09	-1.41336	0.235728	-0.0106036	0.375547	95.0933	266.443	5.17208	9.62511	chr14	77069169	77076392	7224	-	lncRNA	LINC02289
ENSG00000185189.18	1165.15	1.29397	0.199326	6.49172	8.48591e-11	1.27601e-09	1.22962	0.203536	-0.0511531	0.143054	1462.18	596.151	160.792	85.8132	chr8	143833583	143840973	7391	-	protein_coding	NRBP2
ENSG00000232125.4	45.1743	-3.30279	0.508973	-6.48913	8.63309e-11	1.29733e-09	-3.10669	0.516531	-0.0398238	0.189768	11.4586	112.817	7.79726	32.6364	chr2	206651621	206718396	66776	-	protein_coding	DYTN
ENSG00000142449.13	61.9828	-8.46411	1.30458	-6.48799	8.69878e-11	1.30639e-09	-7.1001	1.24889	0.020113	0.614456	0	71.161	0	34.4363	chr19	8065402	8149592	84191	-	protein_coding	FBN3
ENSG00000196511.14	183.023	1.41157	0.217623	6.4863	8.79675e-11	1.32028e-09	1.34051	0.223364	0.0218953	0.626755	185.026	69.3666	21.3376	7.48363	chr7	144451941	144836395	384455	-	protein_coding	TPK1
ENSG00000233967.7	177.526	-1.67546	0.258314	-6.48612	8.80739e-11	1.32105e-09	-1.59226	0.266755	-0.0541842	0.133338	80.1131	256.056	7.81465	52.2707	chr6	80441295	80466674	25380	+	lncRNA	AL359715.1
ENSG00000124201.15	2836.98	1.36449	0.210408	6.485	8.87292e-11	1.33006e-09	1.29594	0.215545	-0.0407817	0.185447	3527.55	1370.19	53.0464	391.372	chr20	49237946	49278426	40481	-	protein_coding	ZNFX1
ENSG00000188910.8	40.0304	3.26595	0.503641	6.48468	8.89208e-11	1.3321e-09	3.07303	0.511093	0.00896621	0.52755	116.702	12.129	11.7832	2.47589	chr1	34781214	34786369	5156	+	protein_coding	GJB3
ENSG00000115520.8	592.849	0.841426	0.129771	6.48393	8.93663e-11	1.33795e-09	0.807808	0.131018	0.0464881	0.766869	764.523	426.502	15.6293	45.6257	chr2	197453423	197475308	21886	+	protein_coding	COQ10B
ENSG00000134255.14	2302.74	-0.925914	0.142806	-6.48374	8.94782e-11	1.33879e-09	-0.886632	0.144093	0.0482804	0.774156	1752.55	3329.64	210.852	491.63	chr1	111139627	111185104	45478	+	protein_coding	CEPT1
ENSG00000287546.1	113.148	-2.65348	0.409298	-6.483	8.99194e-11	1.34456e-09	-2.51407	0.416242	0.0155633	0.580093	42.687	268.584	28.1572	49.9293	chr13	106753247	106757065	3819	+	lncRNA	AL163534.1
ENSG00000205592.14	83.0418	-4.77532	0.736727	-6.48181	9.0631e-11	1.35436e-09	-4.40979	0.741265	-0.0154673	0.338703	8.55998	204.347	9.29413	115.535	chr12	40393395	40570832	177438	+	protein_coding	MUC19
ENSG00000160801.14	113.696	-6.35031	0.980167	-6.4788	9.24533e-11	1.38074e-09	-5.66481	0.956046	-0.0639304	0.106952	4.02104	298.385	3.47464	71.2837	chr3	46877721	46903799	26079	+	protein_coding	PTH1R
ENSG00000267583.5	50.8677	4.15769	0.641885	6.47731	9.33722e-11	1.3936e-09	3.8725	0.650971	0.0805106	0.863287	35.8489	2.19916	9.29315	2.60374	chr18	35443869	35467088	23220	-	lncRNA	AC007998.3
ENSG00000164284.15	3398.34	1.25412	0.193656	6.47601	9.41811e-11	1.4048e-09	1.1919	0.197394	-0.0108974	0.372632	5020.52	2104.56	390.352	473.391	chr5	149345430	149354583	9154	+	protein_coding	GRPEL2
ENSG00000179833.4	1824.84	0.836495	0.129211	6.47387	9.55234e-11	1.42394e-09	0.803084	0.130468	0.00586197	0.503234	2316.73	1297.15	35.8612	100.584	chr2	64631621	64751005	119385	-	protein_coding	SERTAD2
ENSG00000166292.12	3126.18	-4.21439	0.651612	-6.46763	9.95517e-11	1.48307e-09	-3.92164	0.66057	0.0243226	0.643016	415.412	7711.44	116.675	1935.01	chr17	55719627	55732121	12495	-	protein_coding	TMEM100
ENSG00000181885.18	432.707	-2.72594	0.421512	-6.46706	9.99294e-11	1.48778e-09	-2.57994	0.428393	-0.116727	0.0429035	139.36	921.756	84.9759	164.286	chr17	7259903	7263983	4081	-	protein_coding	CLDN7
ENSG00000040933.15	1682.33	0.630058	0.0974371	6.4663	1.00429e-10	1.49429e-09	0.60797	0.0986305	-0.0364147	0.205799	1916.87	1238.32	79.6965	39.7047	chr2	98444854	98594390	149537	+	protein_coding	INPP4A
ENSG00000177119.16	5048.31	0.637785	0.0986479	6.46527	1.0112e-10	1.50365e-09	0.615317	0.099862	0.00665587	0.509473	6034.14	3878.09	222.308	400.311	chr12	45215987	45440404	224418	+	protein_coding	ANO6
ENSG00000088882.8	4115.48	-1.20518	0.186462	-6.46343	1.02356e-10	1.5211e-09	-1.14589	0.189637	-0.0155389	0.338294	3057.7	7049.96	339.975	258.346	chr20	2794074	2800627	6554	-	protein_coding	CPXM1
ENSG00000165495.16	54.2008	-4.73499	0.732648	-6.46285	1.02751e-10	1.52603e-09	-4.37316	0.737734	0.0638277	0.827593	2.44151	63.9124	1.58602	20.6689	chr11	125164687	125433389	268703	+	protein_coding	PKNOX2
ENSG00000100364.18	650.07	1.13292	0.175332	6.46157	1.03623e-10	1.53804e-09	1.07853	0.177758	0.0489537	0.776968	581.363	265.429	17.2328	48.2808	chr22	45190338	45240769	50432	-	protein_coding	KIAA0930
ENSG00000230479.1	41.9562	3.25587	0.503898	6.46137	1.03758e-10	1.53909e-09	3.06244	0.511428	-0.0239964	0.279231	55.6269	5.80771	4.15014	3.9451	chr21	36430360	36481070	50711	+	lncRNA	AP000695.1
ENSG00000149782.11	1905.75	1.04449	0.161668	6.4607	1.04223e-10	1.54504e-09	0.996407	0.163415	-0.00451214	0.422055	2308.78	1119.38	149.929	152.07	chr11	64251523	64269150	17628	+	protein_coding	PLCB3
ENSG00000187164.20	1761.48	-1.66595	0.25798	-6.45766	1.06331e-10	1.57532e-09	-1.58235	0.266466	0.0335597	0.7019	774.225	2456.05	148.302	232.807	chr10	116881477	117126586	245110	-	protein_coding	SHTN1
ENSG00000005812.11	1188.5	0.897917	0.139053	6.45735	1.06554e-10	1.57765e-09	0.860244	0.140329	0.0231567	0.635678	1483.18	795.775	116.563	95.8918	chr13	76992598	77027195	34598	-	protein_coding	FBXL3
ENSG00000111907.21	176.653	-2.31096	0.357929	-6.45647	1.07172e-10	1.58583e-09	-2.19506	0.366263	-0.0197791	0.307458	58.7951	291.462	9.45565	116.506	chr6	125119049	125264407	145359	+	protein_coding	TPD52L1
ENSG00000255690.2	140.838	2.43958	0.378099	6.45224	1.10208e-10	1.62976e-09	2.31485	0.385909	0.0300278	0.681931	164.881	30.3577	59.0826	13.9468	chr7	28953358	28958292	4935	-	protein_coding	TRIL
ENSG00000167644.12	22.2313	8.28606	1.28453	6.45068	1.1135e-10	1.64564e-09	6.97455	1.22914	-0.0101289	0.379049	50.4968	0	4.28072	0	chr19	38304164	38305006	843	+	protein_coding	C19orf33
ENSG00000101444.13	4351.53	-1.0564	0.163785	-6.44992	1.11906e-10	1.65284e-09	-1.00729	0.165617	-0.0251915	0.271637	3228.39	6714.23	393.85	508.325	chr20	34280268	34311802	31535	-	protein_coding	AHCY
ENSG00000158234.12	197.524	-1.21073	0.18797	-6.44108	1.18625e-10	1.751e-09	-1.15064	0.191243	0.0511374	0.785559	101.453	234.731	8.81996	18.8793	chr3	138608606	138633376	24771	+	protein_coding	FAIM
ENSG00000100065.15	1841.99	0.984014	0.152802	6.43978	1.19646e-10	1.76499e-09	0.940016	0.154277	0.00876253	0.526323	2352.34	1189.09	53.3608	111.707	chr22	37490362	37519542	29181	-	protein_coding	CARD10
ENSG00000139874.6	190.365	-2.80535	0.43575	-6.43799	1.21065e-10	1.78484e-09	-2.65126	0.442686	0.0417968	0.745187	62.9427	439.873	32.2966	47.7007	chr14	38207904	38213067	5164	+	protein_coding	SSTR1
ENSG00000004700.16	2539.26	0.723098	0.112331	6.4372	1.21697e-10	1.79307e-09	0.696042	0.113666	0.047024	0.769221	2861.2	1733.18	142.862	201.418	chr12	21468910	21501669	32760	-	protein_coding	RECQL
ENSG00000174842.17	425.408	-0.923325	0.143467	-6.43579	1.22836e-10	1.80874e-09	-0.883618	0.14479	0.049998	0.781417	300.527	569.914	36.4426	16.6397	chr1	92246402	92298987	52586	-	protein_coding	GLMN
ENSG00000196878.15	190.567	3.84804	0.598073	6.43406	1.24238e-10	1.82827e-09	3.59344	0.607563	0.0156306	0.580578	77.1701	5.36612	59.446	2.27165	chr1	209614870	209652425	37556	-	protein_coding	LAMB3
ENSG00000128591.15	1643.55	2.01491	0.31326	6.43208	1.25874e-10	1.85121e-09	1.91491	0.322734	-0.00406457	0.425353	1684.93	416.865	223.789	48.0219	chr7	128830377	128859274	28898	+	protein_coding	FLNC
ENSG00000159450.12	91.1842	1.61513	0.251285	6.42747	1.29743e-10	1.90619e-09	1.53289	0.259476	0.0107219	0.541101	175.366	57.1781	4.78592	11.2374	chr1	152106317	152115454	9138	-	protein_coding	TCHH
ENSG00000286019.1	22.9754	-8.35548	1.29997	-6.42744	1.2977e-10	1.90619e-09	-7.00931	1.24354	0.468217	0.979008	0	66.0615	0	25.5216	chr1	148607040	148679779	72740	-	protein_coding	AC239811.1
ENSG00000139567.12	8721.49	1.10467	0.171911	6.4258	1.31182e-10	1.92575e-09	1.05168	0.17413	-0.0118897	0.365115	13254.2	6163.16	1054.44	1269.9	chr12	51906908	51923361	16454	+	protein_coding	ACVRL1
ENSG00000106133.18	149.313	-1.46843	0.228549	-6.42501	1.31864e-10	1.9346e-09	-1.393	0.23517	0.0970932	0.888088	83.1949	230.198	16.038	38.5449	chr7	72947581	72954790	7210	-	transcribed_unprocessed_pseudogene	NSUN5P2
ENSG00000078403.17	2831.83	-0.575191	0.0895616	-6.42229	1.34237e-10	1.96821e-09	-0.555421	0.0905743	0.0123971	0.553783	2185.75	3256.29	85.3369	130.426	chr10	21524646	21743630	218985	+	protein_coding	MLLT10
ENSG00000261801.6	402.416	-1.75	0.272515	-6.42165	1.34805e-10	1.97534e-09	-1.66174	0.281668	-0.0378473	0.19887	199.997	672.723	56.5025	67.6017	chr15	73908071	73928248	20178	-	lncRNA	LOXL1-AS1
ENSG00000166265.12	5251.14	0.970273	0.1511	6.4214	1.35022e-10	1.97732e-09	0.927016	0.152544	0.0215123	0.624223	7783.73	3972.76	816.958	761.522	chr21	26466209	26573255	107047	-	protein_coding	CYYR1
ENSG00000144227.5	92.4084	-2.43379	0.379065	-6.42051	1.35817e-10	1.98776e-09	-2.30811	0.387071	-0.0527198	0.137787	22.8713	123.805	9.28849	35.9706	chr2	138669157	138780390	111234	-	protein_coding	NXPH2
ENSG00000019485.13	1361.21	0.692313	0.107909	6.41573	1.40153e-10	2.04998e-09	0.666719	0.109243	-0.00163402	0.444095	1792.23	1109.04	136.328	53.614	chr11	45095806	45235110	139305	+	protein_coding	PRDM11
ENSG00000125952.19	1517.47	0.922078	0.143733	6.41523	1.40612e-10	2.05544e-09	0.882196	0.145071	-0.0107443	0.374447	1921.13	1013.85	42.3492	129.392	chr14	65006174	65102695	96522	-	protein_coding	MAX
ENSG00000175746.6	62.7938	3.12818	0.487685	6.41435	1.41424e-10	2.06605e-09	2.94384	0.495068	-0.0629636	0.109125	69.6651	7.88689	13.2779	5.94543	chr15	39250684	39254845	4162	+	lncRNA	C15orf54
ENSG00000140563.15	469.497	4.17232	0.650578	6.41325	1.42448e-10	2.07976e-09	3.87936	0.659953	-0.0479751	0.155123	893.2	50.0849	121.526	32.52	chr15	94231538	94483952	252415	+	protein_coding	MCTP2
ENSG00000008517.16	2678.27	4.91582	0.766955	6.40953	1.45966e-10	2.12983e-09	4.51968	0.769996	0.0170141	0.590908	4074.18	134.895	364.5	142.208	chr16	3065297	3082192	16896	+	protein_coding	IL32
ENSG00000270157.1	353.383	-1.19305	0.186145	-6.40923	1.46254e-10	2.13275e-09	-1.13355	0.189264	0.0485167	0.775153	268.159	613.08	19.1797	110.752	chr7	141662922	141663846	925	-	lncRNA	AC004918.4
ENSG00000165124.18	44.1786	-5.27624	0.823585	-6.40643	1.48969e-10	2.17102e-09	-4.8173	0.820933	-0.0255406	0.269208	2.218	78.4708	2.28062	37.9675	chr9	110365248	110579880	214633	-	protein_coding	SVEP1
ENSG00000178764.8	998.728	-1.05025	0.164139	-6.39856	1.56849e-10	2.28315e-09	-1.00079	0.165985	-0.0107842	0.373833	752.445	1558.82	47.323	266.328	chr8	122781655	122974510	192856	+	protein_coding	ZHX2
ENSG00000137801.10	14711.2	1.83432	0.286678	6.39852	1.56894e-10	2.28315e-09	1.74165	0.296259	-0.0631689	0.108486	13669.5	3833.2	2587.92	795.677	chr15	39581079	39599466	18388	+	protein_coding	THBS1
ENSG00000233621.2	46.1328	2.73462	0.427387	6.39847	1.56946e-10	2.28315e-09	2.58451	0.43461	0.0253716	0.650993	77.4812	11.6253	11.2171	2.44064	chr1	37350934	37474411	123478	-	lncRNA	LINC01137
ENSG00000109472.14	1852.56	2.15476	0.336798	6.39778	1.57647e-10	2.29197e-09	2.04604	0.346087	0.0112956	0.545396	852.683	191.508	118.197	21.7444	chr4	165361194	165498547	137354	+	protein_coding	CPE
ENSG00000008283.16	510.607	-1.96836	0.30767	-6.39764	1.57792e-10	2.29223e-09	-1.86945	0.317379	-0.00302343	0.433254	208.404	814.026	60.0802	133.118	chr17	63432304	63446354	14051	-	protein_coding	CYB561
ENSG00000149930.18	5187.42	-0.525727	0.0821758	-6.39758	1.57855e-10	2.29223e-09	-0.508183	0.0829437	0.00631616	0.507172	4555.79	6558.62	223.465	164.446	chr16	29973868	29992261	18394	+	protein_coding	TAOK2
ENSG00000149485.18	4043.04	-1.14526	0.179094	-6.39472	1.60847e-10	2.33426e-09	-1.08882	0.181725	-0.016287	0.332234	2891.04	6394.3	278.416	1035.6	chr11	61799625	61829318	29694	-	protein_coding	FADS1
ENSG00000174485.15	1443.22	0.75561	0.118224	6.39135	1.64424e-10	2.38474e-09	0.726299	0.119586	-0.0597856	0.115978	1674.04	991.41	145.278	85.736	chr15	65658046	65792293	134248	-	protein_coding	DENND4A
ENSG00000188290.10	539.506	-1.39514	0.218312	-6.39058	1.65255e-10	2.39535e-09	-1.32273	0.224079	0.020181	0.615019	330.514	869.378	29.5478	166.973	chr1	998962	1000172	1211	-	protein_coding	HES4
ENSG00000119669.5	855.632	-0.946523	0.148122	-6.39014	1.65736e-10	2.40089e-09	-0.904559	0.149529	-0.0053329	0.415177	540.522	1041.91	62.6457	100.196	chr14	77024543	77028708	4166	-	protein_coding	IRF2BPL
ENSG00000134030.14	936.57	1.06405	0.166531	6.38951	1.66421e-10	2.40936e-09	1.01343	0.16848	0.0460884	0.76513	1271.54	608.218	195.969	64.2046	chr18	48539031	48863217	324187	+	protein_coding	CTIF
ENSG00000197780.9	664.122	1.01317	0.158615	6.38759	1.68522e-10	2.43831e-09	0.966274	0.160264	0.0133209	0.562246	870.182	431.152	98.9068	58.9194	chr1	109062486	109076002	13517	-	protein_coding	TAF13
ENSG00000173258.12	255.935	-1.25767	0.196947	-6.3858	1.70504e-10	2.46551e-09	-1.1934	0.200888	-0.0084542	0.391757	172.18	411.784	5.12441	75.7193	chr9	111525159	111577844	52686	+	protein_coding	ZNF483
ENSG00000111817.17	412.45	-1.25168	0.19607	-6.38382	1.72727e-10	2.49616e-09	-1.18776	0.199938	0.0338163	0.703383	252.631	600.294	52.5412	102.746	chr6	116254173	116444860	190688	+	protein_coding	DSE
ENSG00000241743.3	26.434	-8.16473	1.27907	-6.38335	1.73257e-10	2.50232e-09	-6.87357	1.2233	0.0354163	0.713226	0	57.6296	0	19.2471	chrX	113616300	114059289	442990	-	lncRNA	XACT
ENSG00000140961.13	164.436	2.90453	0.455395	6.37804	1.79364e-10	2.58898e-09	2.73859	0.462628	-0.0151919	0.341669	253.323	34.766	41.4042	22.9799	chr16	83948282	83966332	18051	+	protein_coding	OSGIN1
ENSG00000150540.14	334.657	-1.70153	0.266841	-6.37656	1.81106e-10	2.61255e-09	-1.61402	0.275911	-0.0329127	0.225589	145.484	472.577	40.4357	41.4064	chr2	137964020	138016364	52345	+	protein_coding	HNMT
ENSG00000064012.21	443.193	1.39047	0.218104	6.37524	1.82676e-10	2.63363e-09	1.31795	0.223848	0.0399208	0.73565	534.844	203.892	64.2906	37.1593	chr2	201233443	201287711	54269	+	protein_coding	CASP8
ENSG00000150681.10	41.2427	-8.71399	1.36711	-6.37403	1.84123e-10	2.65291e-09	-7.20772	1.30753	-0.00124235	0.446805	0	84.507	0	45.0263	chr1	192158462	192185815	27354	+	protein_coding	RGS18
ENSG00000173805.15	107.88	-3.09984	0.486351	-6.37368	1.84546e-10	2.65742e-09	-2.91569	0.493877	0.0286596	0.673238	22.9535	185.536	16.6645	37.1735	chr17	41717742	41734644	16903	-	protein_coding	HAP1
ENSG00000247315.3	1674.44	-0.542967	0.0852053	-6.37246	1.86025e-10	2.67711e-09	-0.524442	0.0860761	-0.00996648	0.380507	1409.01	2052.79	60.02	70.8952	chr20	296968	300321	3354	+	protein_coding	ZCCHC3
ENSG00000226950.7	415.923	-1.54264	0.242164	-6.37025	1.8872e-10	2.71429e-09	-1.46216	0.249833	-0.0177453	0.321291	206.567	601.353	47.1049	118.962	chr4	52712404	52720351	7948	+	lncRNA	DANCR
ENSG00000130479.11	1451.22	1.13679	0.178478	6.36933	1.89853e-10	2.72896e-09	1.0805	0.18106	0.0172543	0.593158	2146.53	977.301	160.2	220.152	chr19	17719242	17734513	15272	+	protein_coding	MAP1S
ENSG00000253669.4	106.16	1.64655	0.258546	6.36848	1.90906e-10	2.74245e-09	1.56123	0.267239	0.0226238	0.631996	141.575	45.3374	23.8557	8.24918	chr8	102805517	102810039	4523	+	lncRNA	GASAL1
ENSG00000197965.12	6689.83	-0.66363	0.104207	-6.36839	1.91019e-10	2.74245e-09	-0.639137	0.105532	0.0249101	0.647721	5644.13	8940.4	208.744	461.089	chr1	167721192	167791919	70728	+	protein_coding	MPZL1
ENSG00000100033.16	42.489	4.83554	0.759385	6.36771	1.91877e-10	2.75312e-09	4.44677	0.763686	0.00685182	0.510803	120.986	4.71967	49.7582	4.1866	chr22	18912777	18936553	23777	-	protein_coding	PRODH
ENSG00000163393.13	730.602	-2.08131	0.32697	-6.36544	1.94734e-10	2.79245e-09	-1.97545	0.336668	-0.0274166	0.257933	292.809	1239.67	25.6806	77.2471	chr1	115976513	116070054	93542	+	protein_coding	SLC22A15
ENSG00000106799.13	2015.16	-0.884755	0.139053	-6.36272	1.98214e-10	2.84067e-09	-0.846834	0.140398	-0.057492	0.122881	1502.17	2773.42	163.038	387.545	chr9	99104038	99154192	50155	+	protein_coding	TGFBR1
ENSG00000165821.12	927.786	-1.26298	0.198579	-6.36007	2.01661e-10	2.88835e-09	-1.19782	0.202635	0.0737526	0.85086	593.449	1423.82	73.6772	316.747	chr14	21521080	21537216	16137	-	protein_coding	SALL2
ENSG00000130724.8	1106.37	0.828923	0.130365	6.35846	2.0378e-10	2.91698e-09	0.794731	0.131714	0.00379236	0.486308	1403.24	789.906	36.4999	50.8114	chr19	58551566	58555124	3559	-	protein_coding	CHMP2A
ENSG00000132825.7	212.974	1.17631	0.185046	6.35686	2.05925e-10	2.94594e-09	1.11697	0.188056	0.0249728	0.64813	269.87	119.32	4.1253	10.5248	chr20	59936663	59940305	3643	-	protein_coding	PPP1R3D
ENSG00000123106.10	272.171	-1.22599	0.192901	-6.35552	2.07722e-10	2.96989e-09	-1.16319	0.196496	0.066853	0.834982	153.482	360.068	11.6302	72.7712	chr12	28133249	28581511	448263	+	protein_coding	CCDC91
ENSG00000273706.4	59.4242	-8.64836	1.3608	-6.35535	2.0795e-10	2.97139e-09	-7.16018	1.30095	-0.0220863	0.292347	0	80.7907	0	39.2652	chr17	36936785	36944612	7828	+	protein_coding	LHX1
ENSG00000126368.6	334.622	1.46826	0.231047	6.35482	2.08676e-10	2.97999e-09	1.39106	0.237875	-0.0119845	0.364475	453.953	164.042	62.285	41.0401	chr17	40092793	40100589	7797	-	protein_coding	NR1D1
ENSG00000188107.14	436.645	1.36255	0.214465	6.35324	2.10825e-10	3.0089e-09	1.29111	0.219882	0.0517723	0.787732	689.239	268.277	72.4813	74.8133	chr6	63719980	65707225	1987246	-	protein_coding	EYS
ENSG00000101421.4	2377.49	0.720994	0.11349	6.35292	2.11268e-10	3.01344e-09	0.693298	0.114882	0.0148435	0.574263	3040.96	1844.8	125.495	222.994	chr20	33811348	33854366	43019	+	protein_coding	CHMP4B
ENSG00000065361.15	76.1688	-4.20172	0.661555	-6.35128	2.13531e-10	3.04393e-09	-3.89911	0.671176	-0.0542431	0.133211	7.24542	128.459	3.31877	85.0288	chr12	56076799	56103505	26707	+	protein_coding	ERBB3
ENSG00000179981.10	1524.77	1.01856	0.160419	6.34937	2.16198e-10	3.08012e-09	0.970681	0.162134	-0.0680794	0.0974406	1251.01	617.328	28.3175	90.8908	chr18	75210755	75289950	79196	+	protein_coding	TSHZ1
ENSG00000121210.16	1117.69	-0.955157	0.150489	-6.34704	2.19498e-10	3.1253e-09	-0.911967	0.151957	-0.042742	0.177367	734.737	1424.53	64.4953	66.7284	chr4	153466346	153636711	170366	+	protein_coding	TMEM131L
ENSG00000162407.9	5068.21	1.39435	0.219715	6.34616	2.20752e-10	3.14129e-09	1.32092	0.225586	0.0283134	0.670221	8177.26	3111	1043.75	1128.2	chr1	56494761	56645301	150541	-	protein_coding	PLPP3
ENSG00000116741.8	423.15	0.977132	0.153996	6.34519	2.22148e-10	3.15929e-09	0.932288	0.155534	0.0527958	0.792718	641.083	325.868	71.4174	43.385	chr1	192809039	192812275	3237	+	protein_coding	RGS2
ENSG00000139505.11	1667.47	0.840605	0.132547	6.34195	2.26871e-10	3.22456e-09	0.805451	0.133905	0.0101543	0.537036	2072.21	1157.15	69.8556	123.004	chr13	25246201	25288009	41809	-	protein_coding	MTMR6
ENSG00000196639.6	70.3035	3.34579	0.527691	6.34044	2.29114e-10	3.25453e-09	3.13566	0.536158	0.00438529	0.491089	55.3527	5.77862	10.4427	3.71571	chr3	11137093	11263557	126465	+	protein_coding	HRH1
ENSG00000274020.4	89.4112	-3.20067	0.504923	-6.33894	2.31357e-10	3.28357e-09	-3.00471	0.512907	0.0216432	0.625067	19.0081	174.782	2.45347	41.5241	chr1	148290889	148519604	228716	-	lncRNA	LINC01138
ENSG00000175482.9	323.309	1.31139	0.206881	6.33889	2.31431e-10	3.28357e-09	1.2427	0.211627	0.517023	0.980977	483.778	195.08	67.3266	45.6399	chr11	67350772	67356972	6201	-	protein_coding	POLD4
ENSG00000125520.14	848.611	0.956544	0.15093	6.33767	2.33267e-10	3.30768e-09	0.91312	0.152411	-0.0355745	0.210427	1039.12	535.253	111.085	18.7343	chr20	63739776	63744050	4275	+	protein_coding	SLC2A4RG
ENSG00000019144.19	3610.84	1.09816	0.173292	6.33704	2.34224e-10	3.3193e-09	1.04412	0.175564	0.0711396	0.845977	4890.49	2284.37	350.574	509.708	chr11	118606440	118658031	51592	+	protein_coding	PHLDB1
ENSG00000136997.19	851.937	2.42508	0.382835	6.33452	2.38088e-10	3.37207e-09	2.29623	0.391369	-0.0239672	0.279461	1529.4	284.796	35.3646	182.741	chr8	127735434	127742951	7518	+	protein_coding	MYC
ENSG00000164930.12	2193.36	0.770835	0.121712	6.33327	2.40012e-10	3.39412e-09	0.740042	0.12311	-0.0358846	0.209378	2577.36	1510.54	147.87	86.6899	chr8	103298433	103332866	34434	+	protein_coding	FZD6
ENSG00000147862.17	7542.65	1.0369	0.163722	6.33327	2.40023e-10	3.39412e-09	0.987386	0.165556	-0.0893938	0.0651735	8011.29	3904.45	384.078	730.028	chr9	14081843	14398983	317141	-	protein_coding	NFIB
ENSG00000145365.11	202.953	-1.19304	0.188378	-6.33324	2.40067e-10	3.39412e-09	-1.13207	0.191614	-0.00107272	0.448084	111.41	254.648	7.33897	32.2844	chr4	112274537	112285904	11368	-	protein_coding	TIFA
ENSG00000172382.10	39.6969	-2.62419	0.414427	-6.33209	2.41869e-10	3.41761e-09	-2.47989	0.422262	-0.00682911	0.404132	12.4468	76.7188	1.80987	8.51749	chr16	2712419	2720551	8133	-	protein_coding	PRSS27
ENSG00000253953.2	2260.14	0.724174	0.114429	6.32857	2.47439e-10	3.49425e-09	0.696074	0.115839	0.239124	0.955486	2587.1	1565.94	56.9218	89.93	chr5	141387698	141512979	125282	+	protein_coding	PCDHGB4
ENSG00000206262.9	62.7837	-3.35072	0.52953	-6.32772	2.4881e-10	3.51157e-09	-3.13921	0.538085	0.0178952	0.597658	15.3151	160.342	8.7202	84.9155	chr3	138947217	138953990	6774	+	protein_coding	FOXL2NB
ENSG00000164327.13	4778.91	1.10145	0.174203	6.32278	2.56904e-10	3.62368e-09	1.04692	0.176521	0.00815898	0.52172	7683.75	3580.96	1082.11	243.899	chr5	38937920	39074399	136480	-	protein_coding	RICTOR
ENSG00000169641.13	8034.08	0.75604	0.11958	6.32244	2.57461e-10	3.62942e-09	0.726028	0.120993	-0.0650416	0.10327	10277.5	6085.59	329.403	889.032	chr1	23084023	23177808	93786	-	protein_coding	LUZP1
ENSG00000072958.8	1669.77	0.618864	0.0979219	6.31997	2.61615e-10	3.68582e-09	0.596265	0.0991578	0.0138423	0.566439	1883.47	1226.22	139.773	47.1876	chr19	16197578	16245907	48330	+	protein_coding	AP1M1
ENSG00000111752.11	3161.65	-0.803846	0.127202	-6.31943	2.62531e-10	3.69585e-09	-0.770845	0.128594	0.0864717	0.873079	2533.79	4423.37	154.02	341.015	chr12	8913896	8941467	27572	+	protein_coding	PHC1
ENSG00000127603.26	47339.2	0.59956	0.0948766	6.31937	2.62633e-10	3.69585e-09	0.57792	0.0960407	0.0305367	0.685229	58567.3	38651.1	1528.75	2801.68	chr1	39081316	39487177	405862	+	protein_coding	MACF1
ENSG00000274471.2	244.003	-1.02701	0.16253	-6.31888	2.63457e-10	3.70529e-09	-0.978016	0.164323	-0.0314627	0.234717	162.268	330.85	19.1497	21.2721	chr15	23309607	23314566	4960	+	transcribed_unprocessed_pseudogene	AC242376.2
ENSG00000167740.9	694.385	0.857991	0.135788	6.31862	2.63915e-10	3.70957e-09	0.821383	0.137163	-0.0288964	0.249137	885.327	488.233	20.6941	50.306	chr17	4143168	4187310	44143	+	protein_coding	CYB5D2
ENSG00000204335.3	29.5089	-8.15266	1.29055	-6.31722	2.66314e-10	3.74093e-09	-6.84142	1.23351	-0.0550851	0.130833	0	57.2869	0	21.5421	chr2	170715351	170718078	2728	+	protein_coding	SP5
ENSG00000167065.13	639.638	1.4867	0.235344	6.31714	2.66456e-10	3.74093e-09	1.40756	0.242524	0.0331191	0.699317	827.112	295.284	45.8456	89.6219	chr22	30652051	30667890	15840	-	protein_coding	DUSP18
ENSG00000127334.10	1667.9	0.958574	0.151826	6.31365	2.72535e-10	3.82405e-09	0.914657	0.153335	-0.0145461	0.34622	2394.8	1232.59	170.916	204.515	chr12	67648338	67665406	17069	+	protein_coding	DYRK2
ENSG00000254602.2	127.37	-1.46771	0.232472	-6.31347	2.7285e-10	3.82514e-09	-1.38946	0.23942	0.0235524	0.637851	55.6488	154.044	1.59347	15.3922	chr11	57638024	57652790	14767	+	lncRNA	AP000662.1
ENSG00000169905.12	2911.11	0.650803	0.103082	6.31342	2.7293e-10	3.82514e-09	0.62653	0.104414	-0.0357558	0.209839	3313.98	2111.03	93.6259	192.217	chr1	179839967	179877803	37837	-	protein_coding	TOR1AIP2
ENSG00000152104.12	6959.88	0.843956	0.133683	6.31311	2.73476e-10	3.83057e-09	0.808239	0.135064	0.000684282	0.462581	8551.72	4764.23	687.958	625.529	chr1	214348700	214552449	203750	-	protein_coding	PTPN14
ENSG00000280046.1	236.793	1.74922	0.277103	6.31254	2.74489e-10	3.84253e-09	1.65759	0.286754	0.304555	0.965304	369.368	109.915	47.3262	17.878	chr17	7858943	7866083	7141	+	TEC	AC104581.4
ENSG00000122085.17	1084.67	-0.91022	0.144235	-6.31066	2.77839e-10	3.88717e-09	-0.869821	0.145648	-0.0408454	0.185089	759.361	1425.74	108.775	152	chr2	241072169	241102332	30164	-	protein_coding	MTERF4
ENSG00000197694.15	26908.3	1.01286	0.160504	6.31051	2.78112e-10	3.88873e-09	0.964807	0.16223	-0.0159191	0.335609	35758.1	17719.9	278.963	2645.15	chr9	128552558	128633662	81105	+	protein_coding	SPTAN1
ENSG00000106789.13	114.137	-2.45176	0.388692	-6.30773	2.83156e-10	3.95697e-09	-2.31974	0.397275	-0.00761922	0.398226	43.463	237.912	5.98367	101.416	chr9	98120975	98192637	71663	-	protein_coding	CORO2A
ENSG00000110844.13	276.253	-1.02849	0.163187	-6.30252	2.92836e-10	4.08987e-09	-0.979125	0.165006	0.0112751	0.545192	192.971	393.851	22.8297	40.0426	chr12	49568218	49644666	76449	+	protein_coding	PRPF40B
ENSG00000139926.15	2117.28	1.08985	0.172959	6.30121	2.95335e-10	4.12239e-09	1.03581	0.175206	0.0171656	0.592672	2496.95	1173.02	144.146	228.656	chr14	51489100	51730727	241628	+	protein_coding	FRMD6
ENSG00000108854.16	3599.4	0.951848	0.151105	6.29924	2.99108e-10	4.17264e-09	0.908226	0.15261	0.0153455	0.578149	4486.93	2319.65	82.7518	383.096	chr17	64542282	64662307	120026	-	protein_coding	SMURF2
ENSG00000151468.11	496.226	-5.61178	0.89122	-6.29673	3.03988e-10	4.23827e-09	-5.06761	0.882403	0.0277473	0.666616	29.0668	1417.71	16.4209	686.38	chr10	12896625	13099652	203028	-	protein_coding	CCDC3
ENSG00000158615.9	3488.81	0.808084	0.128341	6.29637	3.04698e-10	4.24571e-09	0.774555	0.12975	0.0277001	0.666206	4231.3	2416.65	435.376	65.3236	chr1	204403381	204411817	8437	-	protein_coding	PPP1R15B
ENSG00000188766.12	333.837	2.08492	0.331519	6.289	3.19522e-10	4.44971e-09	1.97594	0.341653	0.038441	0.728082	489.088	116.235	52.304	40.7784	chr19	38388421	38399587	11167	+	protein_coding	SPRED3
ENSG00000187688.15	221.665	3.18286	0.506228	6.28741	3.22808e-10	4.49141e-09	2.98525	0.514449	-0.104289	0.0525939	309.106	34.4351	94.1267	16.4593	chr17	16415571	16437003	21433	+	protein_coding	TRPV2
ENSG00000107779.13	597.096	-4.18636	0.665836	-6.28737	3.22888e-10	4.49141e-09	-3.87913	0.675878	-0.0156788	0.337015	67.0006	1220.71	9.856	440.993	chr10	86756601	86932838	176238	+	protein_coding	BMPR1A
ENSG00000131015.5	60.4318	2.27893	0.362535	6.2861	3.25545e-10	4.52575e-09	2.15806	0.371994	0.0150112	0.575618	72.33	14.8667	9.44875	6.72242	chr6	149942014	149949235	7222	+	protein_coding	ULBP2
ENSG00000250802.7	221.411	-1.15463	0.183694	-6.28563	3.26533e-10	4.53688e-09	-1.09549	0.186575	0.0619732	0.821687	128.51	286.891	10.7852	36.5803	chr5	77086688	77166909	80222	+	lncRNA	ZBED3-AS1
ENSG00000046653.15	307.471	-2.18235	0.347228	-6.28507	3.27696e-10	4.55042e-09	-2.06755	0.35708	-0.00895847	0.388228	122.647	556.781	12.1918	127.295	chrX	13770939	13938638	167700	-	protein_coding	GPM6B
ENSG00000122574.10	37.108	-5.77388	0.918867	-6.28369	3.30619e-10	4.58837e-09	-5.19114	0.906668	-0.0752191	0.0847076	1.46117	79.6522	0.659799	54.0846	chr7	29806486	29917066	110581	+	protein_coding	WIPF3
ENSG00000128052.10	154137	1.1934	0.190018	6.28048	3.37533e-10	4.68162e-09	1.13135	0.193343	-0.0349329	0.214032	269748	117953	10501.8	35036	chr4	55078481	55125595	47115	-	protein_coding	KDR
ENSG00000142748.12	448.182	2.15211	0.34271	6.27969	3.39258e-10	4.70284e-09	2.0389	0.352701	-0.0236547	0.281276	872.879	196.51	123.767	86.8247	chr1	27369112	27374824	5713	-	protein_coding	FCN3
ENSG00000169760.17	241.116	-4.3567	0.693905	-6.27852	3.41808e-10	4.73547e-09	-4.02657	0.703235	0.0362666	0.718315	22.8572	465.56	8.52764	195.537	chr3	173396284	174286644	890361	+	protein_coding	NLGN1
ENSG00000187068.3	121.703	2.66724	0.42485	6.27807	3.42799e-10	4.74648e-09	2.51663	0.432895	-0.0407883	0.185421	118.346	18.6761	32.2913	7.00862	chr3	185076838	185153060	76223	-	protein_coding	C3orf70
ENSG00000274204.1	271.37	-1.02852	0.163838	-6.27768	3.43669e-10	4.75579e-09	-0.978752	0.165685	0.0293109	0.677661	212.798	434.172	10.1529	33.3191	chr13	106506046	106506713	668	-	lncRNA	AL138689.1
ENSG00000121904.17	102.39	-2.39007	0.380916	-6.27455	3.50657e-10	4.84972e-09	-2.26104	0.389964	0.00555294	0.500754	31.3387	159.513	13.939	27.1288	chr1	33513999	34165842	651844	-	protein_coding	CSMD2
ENSG00000165792.17	1018.09	-0.823156	0.131223	-6.27296	3.54244e-10	4.89653e-09	-0.788367	0.132644	0.0646322	0.829664	772.897	1367.52	56.311	23.3662	chr14	20989770	20997035	7266	+	protein_coding	METTL17
ENSG00000001617.12	2009.78	1.51966	0.242516	6.26624	3.69867e-10	5.10955e-09	1.43744	0.25028	-0.0540524	0.133799	2074.44	723.302	387.733	194.805	chr3	50155045	50189075	34031	+	protein_coding	SEMA3F
ENSG00000137075.18	3033.17	0.565744	0.0902941	6.26557	3.71472e-10	5.12878e-09	0.545424	0.0913263	-0.0346376	0.215387	3565.14	2408.51	112.698	102.831	chr9	36336396	36487548	151153	-	protein_coding	RNF38
ENSG00000198833.7	4232.51	-0.767326	0.122487	-6.26455	3.73911e-10	5.15951e-09	-0.736036	0.123941	0.0279694	0.667868	3444.79	5863.22	197.376	858.944	chr6	89326625	89352722	26098	-	protein_coding	UBE2J1
ENSG00000154589.6	69.9489	5.72891	0.914807	6.26242	3.79043e-10	5.22733e-09	5.1525	0.90359	-0.0374406	0.200788	49.6166	1.05154	15.3931	1.22165	chr8	73991352	74029087	37736	+	protein_coding	LY96
ENSG00000256940.2	24.5246	4.73985	0.757213	6.25961	3.85946e-10	5.31949e-09	4.35212	0.76325	0.0262009	0.656209	49.4635	1.88215	21.3148	1.04183	chr11	64245961	64248218	2258	+	lncRNA	AP001453.2
ENSG00000287358.1	36.1557	3.13102	0.500205	6.25949	3.86249e-10	5.32062e-09	2.93665	0.508448	-0.0438197	0.172995	81.917	9.3346	16.706	1.48214	chr10	81870778	81875133	4356	-	lncRNA	AL096706.1
ENSG00000197056.11	550.066	0.842723	0.134636	6.25927	3.86788e-10	5.32502e-09	0.806446	0.136063	0.0128157	0.558232	664.438	370.407	42.5166	32.9881	chr1	35032172	35115859	83688	+	protein_coding	ZMYM1
ENSG00000124762.13	6779	3.14	0.501677	6.259	3.87449e-10	5.33107e-09	2.94472	0.509946	-0.00212488	0.440515	10018.3	1136.43	1271.78	587.45	chr6	36676460	36687339	10880	+	protein_coding	CDKN1A
ENSG00000169413.3	117.289	1.61301	0.257811	6.25655	3.93578e-10	5.41109e-09	1.52591	0.266658	-0.00741679	0.399683	217.182	70.9566	21.8904	6.11513	chr14	20781268	20782467	1200	+	protein_coding	RNASE6
ENSG00000272068.1	34.5948	2.56093	0.409323	6.2565	3.93713e-10	5.41109e-09	2.41799	0.417811	-0.0553641	0.129861	70.5871	11.9287	6.27973	2.3373	chr1	156637783	156641004	3222	-	lncRNA	AL365181.2
ENSG00000065135.11	3935.82	0.721226	0.115382	6.25078	4.08408e-10	5.60986e-09	0.692558	0.116847	-0.0389724	0.193501	4804.39	2914.08	332.212	246.568	chr1	109548615	109618324	69710	+	protein_coding	GNAI3
ENSG00000198355.5	1574.45	1.3625	0.218039	6.2489	4.13352e-10	5.67454e-09	1.28855	0.223715	-0.0209913	0.299558	2106.92	819.259	301.593	153.86	chr22	49960768	49964072	3305	+	protein_coding	PIM3
ENSG00000186815.12	1534.37	1.26355	0.202233	6.248	4.15749e-10	5.7042e-09	1.19593	0.206515	0.0338905	0.70392	1994.59	831.06	77.7669	147.525	chr12	113221050	113298585	77536	+	protein_coding	TPCN1
ENSG00000121274.12	616.937	0.876737	0.140398	6.24466	4.2472e-10	5.82398e-09	0.837885	0.141842	0.0116521	0.548311	785.867	427.911	75.3553	49.2581	chr16	50152918	50235310	82393	+	protein_coding	TENT4B
ENSG00000090376.10	1165.23	1.24871	0.199982	6.24415	4.26121e-10	5.83986e-09	1.18202	0.204071	0.0405589	0.738513	1329.25	559.197	71.8777	108.577	chr12	66188879	66254622	65744	+	protein_coding	IRAK3
ENSG00000229644.6	344.063	1.08208	0.173352	6.24208	4.31795e-10	5.91426e-09	1.02758	0.175611	0.178543	0.939506	350.743	165.817	59.1082	11.2668	chr10	36521721	36524234	2514	-	processed_pseudogene	NAMPTP1
ENSG00000157045.9	1602.98	0.820207	0.131409	6.24164	4.33015e-10	5.92761e-09	0.78525	0.132858	5.04003e-05	0.45803	1830.83	1036.97	105.759	163.813	chr16	15037854	15056079	18226	-	protein_coding	NTAN1
ENSG00000231811.3	41.5405	6.8976	1.10515	6.24135	4.33817e-10	5.93204e-09	5.99889	1.06803	0.0162412	0.585513	65.3872	0.492527	20.6321	0.853081	chr6	4341756	4347162	5407	-	lncRNA	AL159166.1
ENSG00000030066.13	2464.42	-0.75795	0.12144	-6.24134	4.3383e-10	5.93204e-09	-0.726996	0.122915	-0.00316919	0.43218	1800.85	3045.53	95.6437	350.903	chr11	47778087	47848555	70469	-	protein_coding	NUP160
ENSG00000136867.11	113.317	1.8799	0.301496	6.23524	4.51075e-10	6.16435e-09	1.77953	0.31204	0.0432294	0.752525	163.877	44.5912	7.74059	14.7465	chr9	113150976	113164140	13165	+	protein_coding	SLC31A2
ENSG00000253307.1	24.8732	-3.65192	0.585834	-6.23372	4.55477e-10	6.22098e-09	-3.40172	0.596016	0.00109282	0.465572	4.65878	58.4324	1.70615	6.28679	chr8	141252286	141253292	1007	-	lncRNA	AC011676.1
ENSG00000156414.19	24.9471	-8.35592	1.34075	-6.23227	4.59714e-10	6.2753e-09	-6.93235	1.27976	0.00318362	0.481885	0	65.8506	0	23.7436	chr14	103928456	104052667	124212	+	protein_coding	TDRD9
ENSG00000242686.4	152.733	-1.54712	0.248255	-6.23201	4.60502e-10	6.2825e-09	-1.46253	0.256478	0.058887	0.812764	83.4145	243.76	14.5872	23.0232	chr4	652850	656213	3364	-	lncRNA	AC107464.1
ENSG00000174718.12	15759.2	-1.169	0.187662	-6.22929	4.68561e-10	6.38884e-09	-1.10768	0.190787	-0.0181413	0.318325	10647.5	23941.7	1197.91	3960.26	chr12	31959370	31993107	33738	+	protein_coding	RESF1
ENSG00000185122.11	2103.54	0.704301	0.113143	6.22488	4.81923e-10	6.56733e-09	0.676358	0.114617	0.0230703	0.635039	2687.25	1649.36	162.694	136.33	chr8	144291591	144314720	23130	+	protein_coding	HSF1
ENSG00000138944.8	28.8151	4.03051	0.647524	6.2245	4.83089e-10	6.5795e-09	3.73604	0.658268	0.0406729	0.739025	90.8996	5.55815	30.8454	2.74576	chr22	44243665	44312951	69287	-	protein_coding	SHISAL1
ENSG00000100528.12	2299.24	0.50988	0.0819526	6.22165	4.91953e-10	6.69644e-09	0.492144	0.0826772	0.0439753	0.756079	2714.28	1905.62	91.5248	39.7906	chr14	54423561	54441391	17831	-	protein_coding	CNIH1
ENSG00000164938.14	3780.39	0.952632	0.153212	6.21775	5.04319e-10	6.8609e-09	0.90776	0.1548	-0.0318637	0.23083	4790.79	2475.39	479.906	238.144	chr8	94925972	94949378	23407	-	protein_coding	TP53INP1
ENSG00000163815.6	70.2066	-2.40861	0.387443	-6.21668	5.07794e-10	6.90401e-09	-2.27552	0.396784	0.00469259	0.493007	17.5983	93.5045	2.3457	30.6817	chr3	45001548	45036071	34524	+	protein_coding	CLEC3B
ENSG00000174327.6	325.475	1.24595	0.200424	6.21659	5.0806e-10	6.90401e-09	1.17884	0.204531	0.00744908	0.516709	461.52	194.405	44.0786	40.6736	chr17	7036075	7040121	4047	+	protein_coding	SLC16A13
ENSG00000157833.13	249.336	1.36101	0.218958	6.21584	5.10515e-10	6.93347e-09	1.28632	0.224699	-0.021975	0.292961	322.351	125.545	35.1997	18.409	chr2	26173088	26189663	16576	+	protein_coding	GAREM2
ENSG00000105499.14	931.347	4.39755	0.707847	6.21256	5.21273e-10	7.07559e-09	4.05434	0.71733	-0.00453461	0.421135	1857.15	88.163	175.776	77.964	chr19	48047843	48110817	62975	-	protein_coding	PLA2G4C
ENSG00000240230.6	686.002	-1.12957	0.181966	-6.2076	5.37995e-10	7.29847e-09	-1.07079	0.184704	-0.0272869	0.258802	482.211	1054.43	79.8511	142.026	chr7	898778	975549	76772	-	protein_coding	COX19
ENSG00000183423.11	75.9006	-2.13309	0.343734	-6.20565	5.44701e-10	7.38529e-09	-2.01796	0.354254	-0.000624468	0.452251	35.7745	157.031	2.12001	46.1672	chr4	109848202	109872315	24114	+	protein_coding	LRIT3
ENSG00000248334.6	328.915	-1.31923	0.21261	-6.20492	5.4724e-10	7.41554e-09	-1.24691	0.21777	0.0732173	0.849914	175.173	437.504	11.6264	79.9449	chr15	28737583	28759204	21622	+	transcribed_unprocessed_pseudogene	WHAMMP2
ENSG00000164104.11	2440.39	-1.13381	0.182749	-6.20416	5.49887e-10	7.44723e-09	-1.07464	0.185535	-0.0196777	0.308174	1281.53	2812.21	168.248	677.315	chr4	173331695	173335125	3431	-	protein_coding	HMGB2
ENSG00000182700.4	91.4677	1.68402	0.271509	6.20245	5.55924e-10	7.52477e-09	1.59184	0.281242	-0.00398796	0.425916	144.342	44.8974	22.8311	2.92978	chr5	140125935	140129392	3458	+	protein_coding	IGIP
ENSG00000284969.1	67.5398	6.79677	1.09592	6.2019	5.57853e-10	7.54665e-09	5.91878	1.06068	0.483198	0.979545	72.4068	0.691155	39.3896	0.600779	chr11	33698261	33722467	24207	-	protein_coding	AL049629.2
ENSG00000258569.1	26.8064	4.55647	0.734845	6.20059	5.6252e-10	7.60552e-09	4.18907	0.743156	-0.0164424	0.33116	48.2627	2.07876	21.9786	1.45194	chr14	76710658	76761388	50731	-	lncRNA	AC007376.2
ENSG00000054793.13	2619.92	1.11177	0.17934	6.1992	5.67522e-10	7.66885e-09	1.05419	0.181917	-0.0289022	0.24906	3555.35	1645	140.51	258.388	chr20	51596514	51768634	172121	-	protein_coding	ATP9A
ENSG00000176393.11	1844.43	0.669436	0.107992	6.19897	5.68333e-10	7.67552e-09	0.643208	0.109436	0.0297808	0.680448	2249.41	1414.22	128.759	88.4072	chr1	201982372	202006147	23776	+	protein_coding	RNPEP
ENSG00000136891.14	1291.1	-0.749092	0.12087	-6.1975	5.7368e-10	7.7434e-09	-0.718224	0.122381	-0.0268765	0.261026	994.623	1671.69	22.7034	64.7122	chr9	100302077	100352942	50866	-	protein_coding	TEX10
ENSG00000124217.4	270.512	0.8701	0.140405	6.19709	5.75183e-10	7.75935e-09	0.831106	0.141891	-0.0139284	0.350387	371.887	203.42	21.6807	7.10952	chr20	50958826	50963931	5106	+	protein_coding	MOCS3
ENSG00000084070.12	825.689	-1.07078	0.172802	-6.19655	5.77156e-10	7.78161e-09	-1.01634	0.175031	0.00140291	0.468078	609.738	1280.58	61.7225	287.058	chr1	40344850	40423326	78477	+	protein_coding	SMAP2
ENSG00000213089.4	112.164	2.12886	0.343654	6.19479	5.83615e-10	7.8643e-09	2.01353	0.354257	0.118089	0.90798	194.517	44.463	25.3725	18.1257	chr6	150827663	150828384	722	+	processed_pseudogene	PDCL3P5
ENSG00000102931.8	2469.22	0.983117	0.158866	6.18833	6.08062e-10	8.18915e-09	0.93543	0.16059	-0.00977452	0.382015	3026.66	1530.92	125.073	333.617	chr16	57245259	57253635	8377	+	protein_coding	ARL2BP
ENSG00000260996.1	49.9104	2.46454	0.398294	6.18772	6.10391e-10	8.21594e-09	2.32579	0.407594	0.0432312	0.75255	75.1697	13.6136	11.0124	1.62763	chr9	137293868	137295721	1854	-	lncRNA	BX255925.1
ENSG00000175198.17	848.438	-0.867048	0.140205	-6.18416	6.24335e-10	8.39894e-09	-0.828104	0.141702	0.00620578	0.506482	670.973	1223.86	41.5281	48.5335	chr13	100089015	100530437	441423	+	protein_coding	PCCA
ENSG00000139899.10	52.83	2.49686	0.403789	6.18359	6.26592e-10	8.42461e-09	2.35538	0.412988	0.036266	0.718289	72.4738	13.0394	17.8387	2.10567	chr14	24426532	24430954	4423	-	protein_coding	CBLN3
ENSG00000100196.11	471.179	1.47763	0.238989	6.18281	6.29685e-10	8.46148e-09	1.39527	0.246498	-0.0265641	0.262765	575.961	206.815	82.2775	22.2717	chr22	38468078	38483447	15370	+	protein_coding	KDELR3
ENSG00000146909.8	1607.31	0.88337	0.143059	6.17489	6.62116e-10	8.89233e-09	0.843109	0.144573	0.0230552	0.634911	1854.76	1005.35	210.408	41.6565	chr7	156949712	156973176	23465	+	protein_coding	NOM1
ENSG00000091622.16	358.668	-2.56279	0.415043	-6.17475	6.62663e-10	8.89472e-09	-2.4155	0.42406	0.011726	0.548899	131.54	775.343	46.4953	98.7061	chr17	6451263	6556555	105293	-	protein_coding	PITPNM3
ENSG00000205189.12	1637.78	0.626708	0.10154	6.17204	6.74127e-10	9.04357e-09	0.602558	0.102886	0.0225957	0.631715	1937.76	1254.45	42.318	99.7904	chr8	80485619	80526265	40647	+	protein_coding	ZBTB10
ENSG00000124831.19	4071.66	0.714149	0.11575	6.16973	6.84068e-10	9.17183e-09	0.685103	0.117274	-0.0154102	0.339112	4479.56	2730.39	316.38	234.184	chr2	237627587	237813682	186096	+	protein_coding	LRRFIP1
ENSG00000050327.15	160.793	-1.65676	0.268568	-6.16886	6.87858e-10	9.21752e-09	-1.56479	0.278223	0.336263	0.969165	75.0511	234.783	18.6765	15.3405	chr7	144355288	144380632	25345	+	protein_coding	ARHGEF5
ENSG00000236144.8	237.423	-1.39484	0.226188	-6.16674	6.9711e-10	9.33632e-09	-1.31682	0.232562	0.019368	0.609164	150.57	395.733	16.776	81.9753	chr19	35540738	35546029	5292	-	lncRNA	TMEM147-AS1
ENSG00000165983.14	169.197	-2.09857	0.340401	-6.16499	7.04869e-10	9.435e-09	-1.98378	0.351284	-0.0186384	0.315359	64.0301	273.001	35.9643	26.1645	chr10	16436943	16513745	76803	+	protein_coding	PTER
ENSG00000149054.16	178.686	-1.61005	0.261168	-6.16481	7.05697e-10	9.44084e-09	-1.52025	0.270377	0.022457	0.630692	86.2956	261.239	29.2527	25.8479	chr11	6926404	7001004	74601	+	protein_coding	ZNF215
ENSG00000268119.6	155.814	-1.79554	0.291394	-6.16189	7.18839e-10	9.61133e-09	-1.69662	0.302061	0.0328027	0.697962	60.1375	208.509	11.9591	62.7689	chr19	21444241	21463908	19668	-	lncRNA	AC010615.2
ENSG00000278727.1	42.747	5.81663	0.94431	6.15966	7.29022e-10	9.7421e-09	5.19971	0.931312	0.0286624	0.673263	49.9237	0.913557	9.63137	0.936983	chr13	76887551	76891135	3585	+	lncRNA	AC000403.1
ENSG00000137225.13	81.7816	3.4245	0.555978	6.15942	7.30117e-10	9.75133e-09	3.19279	0.565831	0.0417023	0.744727	74.0559	6.21157	34.5039	4.51625	chr6	44158811	44184401	25591	+	protein_coding	CAPN11
ENSG00000137267.6	2548.09	1.30163	0.211514	6.15386	7.562e-10	1.00941e-08	1.22923	0.21654	0.120733	0.909923	3124.6	1267.38	125.585	439.416	chr6	3153666	3157544	3879	-	protein_coding	TUBB2A
ENSG00000130303.13	4176.65	-3.90078	0.633938	-6.15325	7.59095e-10	1.01251e-08	-3.61483	0.645157	0.0527131	0.792335	580.611	8672.57	174.332	2722.54	chr19	17402939	17405630	2692	-	protein_coding	BST2
ENSG00000162694.14	1231.54	-0.689116	0.111993	-6.1532	7.59359e-10	1.01251e-08	-0.661365	0.113503	-0.0305369	0.239754	892.182	1437.93	85.0738	68.2748	chr1	100872372	100895179	22808	-	protein_coding	EXTL2
ENSG00000196476.12	473.445	-0.874925	0.142394	-6.1444	8.02687e-10	1.06969e-08	-0.834873	0.143933	-0.0130083	0.356856	338.778	621.22	21.965	56.1984	chr20	270863	290778	19916	-	protein_coding	C20orf96
ENSG00000163918.10	541.48	-1.09846	0.178808	-6.14324	8.08546e-10	1.07679e-08	-1.04086	0.181343	-0.0162666	0.33249	345.224	739.457	41.151	107.887	chr3	186789880	186807058	17179	-	protein_coding	RFC4
ENSG00000143819.12	1069.88	-1.04848	0.170674	-6.14317	8.08911e-10	1.07679e-08	-0.994846	0.172809	0.019856	0.61305	791.012	1636	29.8756	380.95	chr1	225810092	225845563	35472	+	protein_coding	EPHX1
ENSG00000224051.7	365.982	1.13415	0.184641	6.14246	8.12509e-10	1.08099e-08	1.07373	0.187525	-0.006475	0.407047	372.35	169.434	26.3825	32.5553	chr1	1324756	1328896	4141	+	protein_coding	CPTP
ENSG00000278600.1	141.272	-1.26256	0.205571	-6.14174	8.16208e-10	1.08531e-08	-1.19257	0.210062	0.00150376	0.468743	83.2607	199.799	10.2235	16.9675	chr15	79920195	79922455	2261	-	lncRNA	AC015871.3
ENSG00000240356.6	329.235	1.02507	0.166944	6.14019	8.24214e-10	1.09535e-08	0.973258	0.168933	0.194225	0.944568	491.073	241.24	23.9223	24.0836	chr2	113610502	113627090	16589	-	transcribed_processed_pseudogene	RPL23AP7
ENSG00000049249.8	55.2682	3.1405	0.511571	6.13894	8.30762e-10	1.10345e-08	2.93698	0.520604	0.0628226	0.825062	106.905	12.0626	37.9778	9.46081	chr1	7915894	7943165	27272	-	protein_coding	TNFRSF9
ENSG00000055118.14	32.9738	-6.01403	0.980048	-6.13647	8.43756e-10	1.12009e-08	-5.34295	0.96257	0.00368534	0.485541	1.20523	84.2664	1.11845	53.4471	chr7	150944961	150978315	33355	-	protein_coding	KCNH2
ENSG00000101574.15	603.454	1.26334	0.205936	6.13461	8.53704e-10	1.13267e-08	1.19312	0.210454	-0.00336068	0.430672	818.066	340.815	195.343	21.7897	chr18	2537525	2571509	33985	-	protein_coding	METTL4
ENSG00000162512.16	972.977	1.86623	0.304277	6.13335	8.60465e-10	1.14101e-08	1.76277	0.31538	0.0746538	0.852625	996.908	273.521	96.886	80.8698	chr1	30869466	30908758	39293	-	protein_coding	SDC3
ENSG00000174004.6	1045.44	-0.724745	0.118178	-6.13266	8.6422e-10	1.14536e-08	-0.694691	0.119737	-0.0441716	0.171614	825.564	1364.46	3.92048	112.187	chr3	196639694	196662004	22311	+	protein_coding	NRROS
ENSG00000284606.1	133.02	-3.12651	0.509926	-6.13131	8.71604e-10	1.15452e-08	-2.92388	0.518976	0.0508015	0.784357	32.4409	283.69	12.212	104.378	chr8	8059572	8199973	140402	+	lncRNA	AC105233.5
ENSG00000175287.19	118.169	-1.48201	0.24184	-6.12807	8.89496e-10	1.1773e-08	-1.39784	0.249603	-0.0329673	0.225282	67.4601	188.561	14.7224	9.3547	chr9	128920966	128942041	21076	+	protein_coding	PHYHD1
ENSG00000125430.9	107.954	-2.05254	0.334944	-6.12802	8.89781e-10	1.1773e-08	-1.93887	0.346169	0.0461593	0.765514	46.8984	193.846	11.625	67.7924	chr17	14301081	14349404	48324	+	protein_coding	HS3ST3B1
ENSG00000110619.17	1288.85	0.770346	0.125714	6.12777	8.91196e-10	1.17853e-08	0.737373	0.127281	0.0231325	0.635601	1500.34	879.726	65.1108	87.6621	chr11	3000922	3057613	56692	-	protein_coding	CARS
ENSG00000083168.11	5776.59	0.656456	0.107166	6.12559	9.03462e-10	1.19409e-08	0.630293	0.108632	0.0323372	0.695457	7583.49	4811.39	410.274	334.565	chr8	41929479	42051994	122516	-	protein_coding	KAT6A
ENSG00000106034.18	83.503	-2.49347	0.40712	-6.12465	9.08837e-10	1.20054e-08	-2.34922	0.416744	0.0188434	0.605047	24.1641	136.134	5.53507	61.9175	chr7	120988697	121297442	308746	+	protein_coding	CPED1
ENSG00000133800.8	8134.62	6.09153	0.994668	6.12419	9.11479e-10	1.20337e-08	5.39746	0.975385	-0.0369789	0.20291	2913.41	42.802	1376.43	53.0072	chr11	10556966	10611689	54724	-	protein_coding	LYVE1
ENSG00000064933.17	990.157	-0.903648	0.147666	-6.11952	9.38548e-10	1.23843e-08	-0.861085	0.149257	0.0251121	0.649204	699.52	1308.64	77.3881	169.421	chr2	189784085	189877629	93545	+	protein_coding	PMS1
ENSG00000119280.16	1654.74	0.636082	0.103955	6.11883	9.42655e-10	1.24317e-08	0.610984	0.105366	-0.00721019	0.401345	1843.14	1185.7	35.2437	103.02	chr1	230837119	230869589	32471	-	protein_coding	C1orf198
ENSG00000181634.8	109.174	3.87513	0.633351	6.11845	9.44892e-10	1.24544e-08	3.58881	0.644787	-0.00657667	0.406382	54.0308	3.62644	13.7807	4.76543	chr9	114784652	114806039	21388	-	protein_coding	TNFSF15
ENSG00000121005.9	2268.8	-1.18702	0.194017	-6.11814	9.46718e-10	1.24717e-08	-1.12202	0.197547	-0.0389478	0.193654	1403.23	3193.95	281.33	676.927	chr8	74984505	75034558	50054	+	protein_coding	CRISPLD1
ENSG00000188042.8	1041.86	1.68501	0.275474	6.11675	9.55007e-10	1.2574e-08	1.58991	0.285635	0.0198865	0.613203	1231.99	383.058	157.254	145.938	chr2	234493041	234497081	4041	-	protein_coding	ARL4C
ENSG00000067334.14	2746.77	0.503115	0.0822942	6.11361	9.74001e-10	1.28171e-08	0.48511	0.083005	-0.00485409	0.418808	3140.67	2215.95	77.3289	56.5727	chr1	93866284	93879918	13635	-	protein_coding	DNTTIP2
ENSG00000166130.15	1691.54	0.97731	0.159886	6.11255	9.80506e-10	1.28957e-08	0.928859	0.161673	-0.0625943	0.109918	2268.11	1151.77	234.719	134.019	chr12	98613405	98645113	31709	-	protein_coding	IKBIP
ENSG00000178209.15	17736.5	0.869553	0.142276	6.11174	9.85528e-10	1.29546e-08	0.829453	0.143845	-0.00721781	0.401268	22635.7	12388.7	1195.64	1713.8	chr8	143915147	143976734	61588	-	protein_coding	PLEC
ENSG00000137877.10	603.94	2.35668	0.385673	6.11055	9.92885e-10	1.30442e-08	2.22228	0.395974	0.00984904	0.534198	636.569	123.951	197.632	28.7281	chr15	41848146	41894053	45908	-	protein_coding	SPTBN5
ENSG00000142733.17	562.382	1.13921	0.186461	6.10967	9.98401e-10	1.31096e-08	1.07772	0.189451	-0.0131216	0.356064	713.187	323.906	57.1647	27.931	chr1	27354067	27366961	12895	-	protein_coding	MAP3K6
ENSG00000103415.12	1150.42	1.06524	0.174382	6.10867	1.00467e-09	1.31847e-08	1.00963	0.176687	-0.0535223	0.135282	1433.92	685.452	57.4122	168.691	chr16	4474690	4510347	35658	+	protein_coding	HMOX2
ENSG00000228252.9	49.3318	-3.56286	0.583619	-6.10478	1.02943e-09	1.35023e-08	-3.31145	0.594361	-0.0160924	0.33387	9.00235	98.8446	5.96055	6.76324	chr3	130212823	130273806	60984	+	transcribed_unitary_pseudogene	COL6A4P2
ENSG00000163449.11	135.165	1.81826	0.297916	6.10326	1.03926e-09	1.36238e-08	1.71607	0.309023	0.0245558	0.644934	259.108	73.4669	22.9981	14.3043	chr2	216081866	216102783	20918	+	protein_coding	TMEM169
ENSG00000160781.17	176.842	-1.24566	0.204173	-6.10099	1.05414e-09	1.38114e-08	-1.17591	0.208514	-0.00667715	0.405334	117.234	277.987	3.015	16.4376	chr1	156243320	156248117	4798	-	protein_coding	PAQR6
ENSG00000261971.8	876.822	0.969874	0.159076	6.09693	1.08123e-09	1.41587e-08	0.921764	0.160853	0.0323155	0.695278	1152.2	588.197	83.5969	52.3359	chr16	3037400	3059370	21971	-	lncRNA	MMP25-AS1
ENSG00000172531.15	3597.44	-0.589558	0.096719	-6.09557	1.09046e-09	1.42718e-08	-0.566787	0.0979519	0.00510666	0.496663	2932.64	4412.78	77.7538	386.937	chr11	67398183	67421183	23001	-	protein_coding	PPP1CA
ENSG00000101596.15	5146.6	0.804015	0.131928	6.09436	1.09874e-09	1.43724e-08	0.76839	0.133515	-0.0355151	0.210657	6117.93	3503.79	926.486	163.724	chr18	2655738	2805017	149280	+	protein_coding	SMCHD1
ENSG00000126804.13	2271.23	0.684519	0.11235	6.09272	1.11011e-09	1.45132e-08	0.656455	0.113898	-0.00390375	0.426657	2790.29	1735.93	53.1792	195.913	chr14	64503712	64533690	29979	+	protein_coding	ZBTB1
ENSG00000275450.1	30.7755	-3.75727	0.616698	-6.09257	1.11115e-09	1.4519e-08	-3.48244	0.628115	0.0109953	0.542993	5.84871	79.0343	1.33048	14.9566	chr9	41276280	41282846	6567	+	lncRNA	AL845472.1
ENSG00000240801.1	941.365	4.31906	0.708927	6.0924	1.11231e-09	1.45262e-08	3.97248	0.719694	0.634768	0.986756	2833.45	142.005	1096.23	124.113	chr11	2129121	2129964	844	-	lncRNA	AC132217.1
ENSG00000164120.14	158.713	-7.5596	1.24094	-6.09182	1.11635e-09	1.45711e-08	-6.3879	1.18875	-0.0418729	0.181483	2.22609	396.532	3.85571	162.481	chr4	174490175	174523154	32980	-	protein_coding	HPGD
ENSG00000187091.13	516.746	0.942407	0.15478	6.08869	1.13837e-09	1.48505e-08	0.896356	0.15648	-0.00403084	0.425532	711.891	370.279	85.7026	42.8038	chr3	38007496	38029762	22267	-	protein_coding	PLCD1
ENSG00000134109.11	2482.96	0.815056	0.133997	6.08266	1.18203e-09	1.54117e-08	0.778516	0.135592	0.0316967	0.691238	3075.49	1748.16	234.545	133.883	chr3	5187646	5219958	32313	+	protein_coding	EDEM1
ENSG00000187260.15	561.033	-2.14528	0.352866	-6.07959	1.20491e-09	1.57016e-08	-2.0239	0.364212	-0.0174093	0.323848	160.305	709.076	17.7554	113.212	chr7	151375909	151410727	34819	-	protein_coding	WDR86
ENSG00000278709.2	73.0339	1.90145	0.312841	6.078	1.21691e-09	1.58493e-08	1.79401	0.324376	0.0194028	0.609496	148.478	39.7407	23.2285	11.7346	chr20	57710156	57712780	2625	+	lncRNA	NKILA
ENSG00000188636.4	1749.49	0.761958	0.125485	6.0721	1.26248e-09	1.6434e-08	0.728898	0.127102	-0.00415499	0.424663	2284.19	1346.81	141.473	123.776	chr22	44492583	44498233	5651	-	protein_coding	RTL6
ENSG00000145626.11	17.4837	-8.05427	1.32663	-6.07122	1.26939e-09	1.6515e-08	-6.68452	1.26575	0.0353225	0.712766	0	53.462	0	14.1189	chr5	35951010	36001028	50019	-	protein_coding	UGT3A1
ENSG00000029153.14	665.973	1.31878	0.217268	6.06985	1.28027e-09	1.66477e-08	1.24311	0.222761	0.00214391	0.473933	603.463	243.724	45.9684	51.2568	chr12	27332854	27425289	92436	+	protein_coding	ARNTL2
ENSG00000270504.1	141.274	1.74815	0.288074	6.06842	1.29174e-09	1.67878e-08	1.64819	0.298984	-0.0665658	0.100304	163.515	48.5857	24.11	16.273	chr6	3751111	3753871	2761	+	lncRNA	AL391422.4
ENSG00000175073.8	966.825	0.758025	0.125004	6.06403	1.32751e-09	1.72433e-08	0.72513	0.126628	0.0381111	0.726548	1176.16	695.562	37.9814	31.4852	chr8	66628487	66667231	38745	-	protein_coding	VCPIP1
ENSG00000121310.17	123.001	-2.71298	0.44744	-6.06334	1.3332e-09	1.7308e-08	-2.54631	0.456839	-0.0514077	0.142236	35.3684	233.577	20.722	78.9543	chr1	52895910	52927212	31303	-	protein_coding	ECHDC2
ENSG00000254343.2	27.1049	-3.96027	0.653245	-6.06245	1.34067e-09	1.73955e-08	-3.65776	0.665145	-0.0323762	0.228069	4.31342	65.9591	3.3343	21.6026	chr8	120052180	120056201	4022	+	lncRNA	AC091563.1
ENSG00000162591.16	1328.08	-1.26696	0.209032	-6.06105	1.35235e-09	1.75376e-08	-1.1947	0.213768	0.00753999	0.517425	738.016	1775.87	108.956	112.81	chr1	3487951	3611508	123558	-	protein_coding	MEGF6
ENSG00000151414.15	1411.91	0.696016	0.114878	6.05877	1.3717e-09	1.7779e-08	0.666939	0.116469	-0.03304	0.224822	1558.31	961.975	80.6674	26.7372	chr1	198156994	198322420	165427	+	protein_coding	NEK7
ENSG00000204449.3	18.4183	-7.83567	1.29333	-6.05854	1.37362e-09	1.77944e-08	-6.54697	1.23567	0.124976	0.912812	0	46.0031	0	11.743	chr11	90031106	90042025	10920	+	protein_coding	TRIM49C
ENSG00000003989.17	469.282	-2.17007	0.358211	-6.05809	1.37747e-09	1.78347e-08	-2.04612	0.369638	0.0268065	0.660249	195.969	881.681	91.2522	261.265	chr8	17497088	17570573	73486	+	protein_coding	SLC7A2
ENSG00000221914.11	4066.35	0.56409	0.0931566	6.05529	1.40164e-09	1.81379e-08	0.542394	0.0942723	0.0317348	0.691442	5046.01	3413.1	132.243	253.821	chr8	26291508	26372680	81173	+	protein_coding	PPP2R2A
ENSG00000020181.17	5937.26	0.813555	0.134362	6.05496	1.40449e-09	1.81651e-08	0.776769	0.135985	-0.0154528	0.338882	8448.51	4806.92	274.185	537.606	chr8	37784191	37844896	60706	+	protein_coding	ADGRA2
ENSG00000011021.23	1383.6	-0.735127	0.121413	-6.05477	1.40619e-09	1.81773e-08	-0.7036	0.123041	-0.00883614	0.38897	1112.98	1853.32	56.8512	192.156	chr1	11806096	11848079	41984	+	protein_coding	CLCN6
ENSG00000130513.6	552.201	3.95715	0.653612	6.05428	1.41043e-09	1.82224e-08	3.65417	0.665573	-0.0383868	0.196006	1012.33	65.1811	165.692	40.8361	chr19	18374731	18389176	14446	+	protein_coding	GDF15
ENSG00000106780.9	571.598	1.21801	0.201213	6.05334	1.41873e-09	1.83198e-08	1.1492	0.205272	-0.0662747	0.100995	616.216	264.691	57.8509	56.9587	chr9	120600811	120714470	113660	-	protein_coding	MEGF9
ENSG00000226197.3	67.2846	3.42393	0.565728	6.05225	1.42833e-09	1.84339e-08	3.18352	0.576335	0.0287994	0.674081	133.747	12.458	25.7121	4.2802	chr9	13386130	13836571	450442	+	lncRNA	AL583785.1
ENSG00000173812.11	17291.2	0.683672	0.112981	6.05123	1.43746e-09	1.85417e-08	0.655253	0.114559	0.0302102	0.683056	20758.1	12923.3	191.702	1186	chr17	41688885	41692668	3784	+	protein_coding	EIF1
ENSG00000285906.2	37.381	4.09254	0.676367	6.05077	1.44153e-09	1.85843e-08	3.77179	0.688248	-0.00323526	0.431541	31.279	1.74674	9.23351	1.32924	chr3	11193439	11225877	32439	-	lncRNA	AC083855.2
ENSG00000167861.16	3770.05	1.73307	0.286478	6.0496	1.45208e-09	1.87104e-08	1.63318	0.297385	-0.00395355	0.426325	5233.1	1574.12	107.106	507.314	chr17	74950742	74973166	22425	-	protein_coding	HID1
ENSG00000128833.13	1151.7	2.27672	0.376423	6.04829	1.46392e-09	1.88528e-08	2.14505	0.387527	0.0100041	0.535527	1021.79	210.935	262.438	96.567	chr15	52192322	52295804	103483	-	protein_coding	MYO5C
ENSG00000108774.14	4278.92	0.80406	0.132949	6.0479	1.46746e-09	1.88876e-08	0.767854	0.134581	-0.0695207	0.094398	5079.16	2908.86	71.6098	501.169	chr17	42124976	42155044	30069	-	protein_coding	RAB5C
ENSG00000100106.22	5105.48	0.613853	0.1015	6.04782	1.46818e-09	1.88876e-08	0.589376	0.102872	-0.0210373	0.299404	5774.56	3773.78	255.881	352.454	chr22	37697048	37776556	79509	+	protein_coding	TRIOBP
ENSG00000151388.11	3828.43	-3.5044	0.579562	-6.04663	1.47908e-09	1.90176e-08	-3.25448	0.590516	0.0895282	0.877835	619.857	7034.31	12.3432	667.573	chr5	33523535	33892019	368485	-	protein_coding	ADAMTS12
ENSG00000135333.14	176.528	-1.28115	0.211959	-6.04432	1.50037e-09	1.92812e-08	-1.20746	0.216945	0.0104397	0.539183	97.4471	236.279	10.64	30.6358	chr6	93240020	93419559	179540	-	protein_coding	EPHA7
ENSG00000112561.18	151.638	1.92994	0.319506	6.0404	1.53728e-09	1.9745e-08	1.81945	0.331339	0.017959	0.598323	226.385	59.389	15.3038	13.049	chr6	41683978	41736259	52282	-	protein_coding	TFEB
ENSG00000185477.5	1167.48	-1.8052	0.29895	-6.03847	1.5558e-09	1.99721e-08	-1.70121	0.310382	-0.0539264	0.134361	715.34	2499.94	129.29	759.964	chr4	89236383	89307800	71418	-	protein_coding	GPRIN3
ENSG00000177108.5	149.398	-1.88229	0.31185	-6.03589	1.5809e-09	2.02836e-08	-1.77417	0.32361	-0.039424	0.191634	69.3503	255.456	24.2069	54.9059	chr14	77131270	77142734	11465	-	protein_coding	ZDHHC22
ENSG00000256594.8	249.601	-1.61194	0.267071	-6.03562	1.58354e-09	2.03067e-08	-1.51779	0.276895	0.0937334	0.883434	124.627	381.037	6.79952	97.9625	chr12	9648047	9658412	10366	+	transcribed_unprocessed_pseudogene	AC010186.2
ENSG00000126882.13	4324.89	1.15354	0.191181	6.03378	1.60166e-09	2.05281e-08	1.08931	0.194462	-0.00162642	0.444121	7340.08	3299.33	536.57	691.494	chr9	131258076	131276510	18435	-	protein_coding	FAM78A
ENSG00000082515.18	948.673	0.85532	0.141935	6.02615	1.67909e-09	2.15091e-08	0.815097	0.143587	0.0214237	0.623814	1166.59	644.809	76.997	81.2866	chr5	154941073	154969411	28339	+	protein_coding	MRPL22
ENSG00000203709.12	186.975	1.46316	0.242899	6.02375	1.70426e-09	2.182e-08	1.37695	0.250771	-0.0121542	0.363402	329.434	118.495	86.8758	14.566	chr1	207801518	207879115	77598	-	lncRNA	MIR29B2CHG
ENSG00000169429.11	603.674	5.47903	0.910063	6.0205	1.73882e-09	2.22506e-08	4.91318	0.904893	-0.00942055	0.384649	148.408	3.88352	29.5656	4.0111	chr4	73740541	73743716	3176	+	protein_coding	CXCL8
ENSG00000178882.14	130.077	-1.93029	0.320638	-6.02014	1.74268e-09	2.22882e-08	-1.81893	0.33261	-0.00520623	0.416098	71.4135	272.169	4.22723	30.5111	chr12	123973241	124316024	342784	+	protein_coding	RFLNA
ENSG00000276115.1	184.128	-1.11675	0.185535	-6.01906	1.75431e-09	2.24251e-08	-1.05517	0.188439	-0.0238291	0.280254	130.294	282.474	13.3504	33.5589	chr12	32352349	32354144	1796	+	lncRNA	AC026356.2
ENSG00000008130.15	2144.6	0.73545	0.122201	6.01835	1.76201e-09	2.25116e-08	0.703499	0.123862	0.0547332	0.799187	2706.97	1625.86	182.636	59.307	chr1	1751232	1780457	29226	-	protein_coding	NADK
ENSG00000113448.19	1554.07	1.96887	0.327159	6.01807	1.76512e-09	2.25393e-08	1.85528	0.339187	-0.0309988	0.237427	2319.5	592.685	350.169	139.172	chr5	58969038	60522120	1553083	-	protein_coding	PDE4D
ENSG00000067167.8	4065.76	0.821032	0.136454	6.01692	1.7777e-09	2.2688e-08	0.783216	0.138114	-0.0421447	0.180103	4885.87	2765.36	413.637	450.431	chr8	70573218	70608416	35199	-	protein_coding	TRAM1
ENSG00000100234.11	27402.1	1.7374	0.288959	6.01261	1.82563e-09	2.32874e-08	1.6359	0.300108	0.0262482	0.656491	43964.8	13185.4	9675.49	5429.58	chr22	32801701	32863043	61343	+	protein_coding	TIMP3
ENSG00000003137.8	405.94	-5.87547	0.977262	-6.01218	1.8305e-09	2.33372e-08	-5.21264	0.963185	0.008026	0.520749	15.9541	936.969	3.06085	648.595	chr2	72129238	72148038	18801	-	protein_coding	CYP26B1
ENSG00000186567.12	371.472	1.18251	0.196706	6.01155	1.83763e-09	2.34157e-08	1.11547	0.200383	-0.0169519	0.327938	555.075	244.502	69.0474	2.41891	chr19	44662278	44684359	22082	+	protein_coding	CEACAM19
ENSG00000171522.6	196.574	5.27276	0.877256	6.01052	1.84935e-09	2.35526e-08	4.74969	0.876329	0.00181707	0.471172	151.565	4.01706	72.1174	3.47919	chr5	40679915	40693735	13821	+	protein_coding	PTGER4
ENSG00000166394.15	54.6401	-3.06659	0.51027	-6.00974	1.85816e-09	2.36523e-08	-2.86144	0.520079	0.013216	0.561556	13.1784	110.457	2.14688	30.515	chr11	7665100	7677222	12123	-	protein_coding	CYB5R2
ENSG00000183337.16	1974.87	0.958383	0.159529	6.00758	1.88317e-09	2.39581e-08	0.909724	0.161373	0.0348333	0.709979	2903.15	1493.69	376.775	151.05	chrX	40049815	40177329	127515	-	protein_coding	BCOR
ENSG00000172354.10	3953.21	0.576216	0.0959206	6.00721	1.88737e-09	2.39989e-08	0.553492	0.0971287	-0.00544025	0.414257	4670.2	3132.13	197.784	250.851	chr7	100673567	100679174	5608	+	protein_coding	GNB2
ENSG00000134318.14	6598.02	0.812111	0.135192	6.00711	1.88863e-09	2.40022e-08	0.774809	0.136863	-0.0122306	0.362993	8353.36	4757.48	326.019	748.943	chr2	11179759	11348330	168572	-	protein_coding	ROCK2
ENSG00000076513.16	2120.62	-0.51884	0.0863747	-6.00685	1.89158e-09	2.40271e-08	-0.499303	0.0872222	0.0209106	0.620669	1879.61	2692.83	19.685	140.296	chr12	109999186	110039763	40578	+	protein_coding	ANKRD13A
ENSG00000230943.3	29.4886	5.05857	0.842386	6.00505	1.9127e-09	2.42825e-08	4.57753	0.845385	0.0317093	0.691289	64.955	3.91533	16.5867	5.38107	chr6	113616927	113650090	33164	-	lncRNA	LINC02541
ENSG00000151151.6	272.027	1.16605	0.194311	6.00094	1.96184e-09	2.48933e-08	1.10008	0.197803	-0.0151305	0.341975	331.433	147.708	29.3386	26.4595	chr10	58191517	58267894	76378	-	protein_coding	IPMK
ENSG00000153707.17	1563.23	-1.74839	0.291426	-5.99945	1.97992e-09	2.51095e-08	-1.64583	0.302734	0.059562	0.815014	900.622	3022.41	328.973	939.781	chr9	8314246	10612723	2298478	-	protein_coding	PTPRD
ENSG00000100554.12	1506.18	1.08528	0.180964	5.99722	2.00724e-09	2.54426e-08	1.02585	0.183602	-0.00355329	0.429061	1973.94	930.267	50.5026	204.944	chr14	67294371	67360265	65895	-	protein_coding	ATP6V1D
ENSG00000064999.15	3307.22	1.45595	0.242903	5.99397	2.04784e-09	2.59436e-08	1.36926	0.250776	-0.0640299	0.106747	3312.38	1207.4	464.521	108.619	chr6	34889255	35091406	202152	+	protein_coding	ANKS1A
ENSG00000140564.12	8642.83	-1.21495	0.202955	-5.9863	2.14665e-09	2.71811e-08	-1.14478	0.207115	-0.0334484	0.222367	6338.9	14714.7	290.597	2633.6	chr15	90868588	90883458	14871	+	protein_coding	FURIN
ENSG00000129911.9	599.158	0.953952	0.159367	5.98589	2.15209e-09	2.72357e-08	0.905293	0.161223	0.00723062	0.514996	829.991	428.453	53.8312	38.8439	chr19	1852399	1863579	11181	-	protein_coding	KLF16
ENSG00000116514.16	876.954	1.25742	0.210185	5.98241	2.19861e-09	2.78099e-08	1.18389	0.214967	0.0279904	0.667971	1047.75	438.198	125.315	90.0623	chr1	32936445	32964685	28241	-	protein_coding	RNF19B
ENSG00000104998.4	574.952	-1.25655	0.210066	-5.9817	2.20823e-09	2.79169e-08	-1.18308	0.214836	-0.0403823	0.187006	404.339	966.131	16.2846	175.066	chr19	14031762	14053218	21457	+	protein_coding	IL27RA
ENSG00000012232.8	5889.17	-1.16441	0.194681	-5.9811	2.21638e-09	2.80053e-08	-1.09812	0.19819	-0.0352521	0.212063	4004.36	8975.04	384.717	2238.38	chr8	28600469	28755599	155131	+	protein_coding	EXTL3
ENSG00000188211.8	441.321	2.19528	0.367429	5.9747	2.3051e-09	2.9111e-08	2.06565	0.379413	0.026378	0.657334	581.194	126.861	50.8484	42.156	chr11	17351726	17377341	25616	+	protein_coding	NCR3LG1
ENSG00000167778.9	596.656	1.07689	0.180264	5.97395	2.3157e-09	2.92296e-08	1.01769	0.182864	-0.0271955	0.259262	768.294	364.293	56.5627	57.9385	chr12	53064316	53079404	15089	-	protein_coding	SPRYD3
ENSG00000197879.17	8289.97	0.849157	0.142145	5.97386	2.31699e-09	2.92307e-08	0.808661	0.143852	-0.113367	0.0449746	10005	5554.3	445.19	879.963	chr17	1464186	1492686	28501	-	protein_coding	MYO1C
ENSG00000163608.15	1443.18	-0.65542	0.109743	-5.97234	2.33873e-09	2.94895e-08	-0.627897	0.111314	0.0122617	0.552786	1088.53	1713.56	88.9318	112.606	chr3	113002444	113019861	17418	-	protein_coding	NEPRO
ENSG00000163430.12	26356.5	-0.892202	0.149403	-5.97178	2.34676e-09	2.95601e-08	-0.848327	0.151142	0.0744518	0.852139	17934.9	33287.3	932.467	3865.07	chr3	120392293	120450993	58701	-	protein_coding	FSTL1
ENSG00000112164.6	100.362	-10.1278	1.69594	-5.97178	2.34678e-09	2.95601e-08	-7.77235	1.63357	-0.0422901	0.179285	0	225.352	0	117.729	chr6	39048781	39091303	42523	+	protein_coding	GLP1R
ENSG00000172890.12	1946.35	0.719142	0.120431	5.97141	2.35211e-09	2.96118e-08	0.687712	0.122122	0.0374848	0.723812	2090.33	1269.65	110.645	49.8256	chr11	71453109	71524107	70999	+	protein_coding	NADSYN1
ENSG00000132356.11	3404.48	0.767395	0.128604	5.9671	2.41512e-09	3.03892e-08	0.732726	0.13032	0.00934544	0.530286	4409.8	2590.41	209.713	438.135	chr5	40759379	40798374	38996	-	protein_coding	PRKAA1
ENSG00000231259.5	71.5452	-1.9637	0.329097	-5.96692	2.41768e-09	3.04055e-08	-1.84818	0.341486	1.3018	0.998338	40.5319	158.155	9.25376	6.94854	chr2	87031815	87052992	21178	-	unprocessed_pseudogene	AC125232.1
ENSG00000173588.14	506.654	-1.06691	0.178846	-5.96551	2.43869e-09	3.06538e-08	-1.00838	0.181375	0.0419258	0.745954	326.039	682.141	33.6476	103.24	chr12	94306449	94459988	153540	-	protein_coding	CEP83
ENSG00000182944.17	9886.33	-0.515233	0.0863728	-5.96522	2.44309e-09	3.06932e-08	-0.495626	0.0872092	0.0590936	0.813377	8277.42	11830.3	481.546	596.808	chr22	29268009	29300525	32517	+	protein_coding	EWSR1
ENSG00000176887.7	1044.7	1.55133	0.260138	5.96348	2.46918e-09	3.10048e-08	1.45805	0.269535	0.0249632	0.648053	1675.09	571.369	139.004	222.676	chr2	5692384	5701385	9002	+	protein_coding	SOX11
ENSG00000224294.1	21.2028	8.21165	1.37758	5.96092	2.50827e-09	3.14793e-08	6.72999	1.31219	0.0251473	0.649408	47.9091	0	17.7474	0	chrX	43176994	43226598	49605	+	lncRNA	PINCR
ENSG00000285258.1	174.798	-1.56664	0.262916	-5.95871	2.54243e-09	3.18914e-08	-1.47233	0.272543	1.49737	0.999131	82.6258	245.281	14.8953	69.587	chr3	63864557	64003462	138906	+	protein_coding	ATXN7
ENSG00000186205.13	117.466	-2.44528	0.410637	-5.95486	2.60302e-09	3.26299e-08	-2.29574	0.421778	0.0258659	0.653729	28.0546	148.481	15.1128	78.3704	chr1	220786913	220819659	32747	+	protein_coding	MARC1
ENSG00000267002.4	694.339	0.955054	0.160384	5.95479	2.60401e-09	3.26299e-08	0.905773	0.162284	0.0191947	0.607834	1001.18	516.174	135.674	67.5635	chr17	43148368	43171037	22670	-	lncRNA	AC060780.1
ENSG00000119711.12	701.495	-0.819255	0.137643	-5.95202	2.64859e-09	3.31713e-08	-0.780697	0.139371	0.0459176	0.764568	510.531	900.921	37.2049	33.315	chr14	74056850	74084493	27644	-	protein_coding	ALDH6A1
ENSG00000133275.16	1516.86	-0.64287	0.108021	-5.95137	2.6591e-09	3.32857e-08	-0.615884	0.109568	-0.0300455	0.242387	1201.33	1875.56	77.3214	116.116	chr19	1941172	1981338	40167	+	protein_coding	CSNK1G2
ENSG00000164402.14	2467.11	0.611316	0.102788	5.94733	2.72553e-09	3.40995e-08	0.586121	0.104211	-0.0355353	0.210555	2698.39	1766.31	91.2246	167.24	chr5	132750819	132807241	56423	-	protein_coding	SEPT8
ENSG00000138821.13	544.949	-1.19912	0.201663	-5.94614	2.7454e-09	3.43303e-08	-1.12922	0.205693	-0.00470428	0.419984	355.755	816.694	6.90131	126.216	chr4	102251041	102431258	180218	-	protein_coding	SLC39A8
ENSG00000166145.14	90.9453	-2.20623	0.371167	-5.94404	2.78075e-09	3.47544e-08	-2.07431	0.383362	0.0320557	0.693846	32.5803	150.17	6.34399	51.9921	chr15	40844018	40858207	14190	+	protein_coding	SPINT1
ENSG00000168237.18	280.366	-1.04311	0.175519	-5.94299	2.79878e-09	3.49615e-08	-0.986148	0.177899	-0.00770043	0.397612	204.356	420.606	12.044	42.4138	chr3	52287089	52295257	8169	+	protein_coding	GLYCTK
ENSG00000205763.13	228.913	0.972906	0.163829	5.93856	2.87543e-09	3.59004e-08	0.921842	0.165817	0.109205	0.900079	319.087	162.493	29.1873	19.6512	chr7	32916815	32943176	26362	-	transcribed_unprocessed_pseudogene	RP9P
ENSG00000128683.14	897.107	-8.2859	1.39602	-5.93537	2.9318e-09	3.65853e-08	-6.76113	1.32905	0.0285909	0.672803	6.62468	1891.87	9.91341	1173.85	chr2	170813213	170861151	47939	+	protein_coding	GAD1
ENSG00000108846.16	72.4569	4.1644	0.701659	5.93507	2.93721e-09	3.66339e-08	3.82021	0.714324	0.0522706	0.790852	101.524	6.61984	23.6948	7.33307	chr17	50634777	50692253	57477	+	protein_coding	ABCC3
ENSG00000161940.10	11061.3	1.35531	0.228376	5.93454	2.94662e-09	3.67323e-08	1.2734	0.234838	-0.00873196	0.389814	18096.3	7073.01	821.145	2035.87	chr17	7023020	7030290	7271	+	protein_coding	BCL6B
ENSG00000139668.9	1095.12	-0.996041	0.1679	-5.93233	2.98665e-09	3.72121e-08	-0.942898	0.170004	-0.0107005	0.374703	777.165	1550.92	54.3142	333.695	chr13	51584455	51767709	183255	+	protein_coding	WDFY2
ENSG00000143153.12	1663.95	1.95456	0.32953	5.93135	3.00446e-09	3.74146e-08	1.83798	0.342169	-0.0326027	0.226918	2854.25	736.361	879.025	306.74	chr1	169105697	169132722	27026	+	protein_coding	ATP1B1
ENSG00000183690.13	51.1789	-4.38311	0.739013	-5.93104	3.01023e-09	3.74632e-08	-4.00652	0.750691	0.0681268	0.839022	4.67451	97.5554	2.48987	71.542	chrX	44147872	44343672	195801	-	protein_coding	EFHC2
ENSG00000274922.1	61.3446	-2.47618	0.417501	-5.93097	3.01146e-09	3.74632e-08	-2.32268	0.428719	-0.00106436	0.448186	19.4663	108.14	9.49723	16.8737	chr13	112686769	112689815	3047	-	lncRNA	AL139384.1
ENSG00000176978.14	364.05	1.42503	0.240281	5.93068	3.01684e-09	3.75108e-08	1.33833	0.247899	-0.0072836	0.400527	496.18	184.692	36.1801	55.4839	chr9	137110546	137115177	4632	-	protein_coding	DPP7
ENSG00000147224.11	1029.07	-0.740212	0.124842	-5.92917	3.04474e-09	3.78381e-08	-0.706923	0.126587	-0.0553986	0.129784	824.702	1375.68	126.69	25.0423	chrX	107628424	107651026	22603	+	protein_coding	PRPS1
ENSG00000120262.10	34.0409	-3.4058	0.574818	-5.925	3.12292e-09	3.87898e-08	-3.15637	0.58638	0.0119882	0.550919	6.79257	73.0099	0.642192	39.2817	chr6	151494017	151621193	127177	+	protein_coding	CCDC170
ENSG00000160753.16	1257.39	0.71107	0.120032	5.924	3.14197e-09	3.90064e-08	0.679628	0.121757	0.0633157	0.826136	1411.42	862.177	82.932	91.6167	chr1	155320894	155331114	10221	+	protein_coding	RUSC1
ENSG00000257093.7	4840.53	-0.862879	0.145669	-5.92358	3.15016e-09	3.90879e-08	-0.820588	0.147438	0.0207769	0.619596	4314.32	7846.31	114.265	803.108	chr7	141656728	141702166	45439	-	protein_coding	KIAA1147
ENSG00000163754.17	1600.14	0.557355	0.0940997	5.92302	3.16082e-09	3.92e-08	0.535043	0.0952358	0.0351617	0.711718	1886.17	1281.56	64.9956	75.0747	chr3	148991341	149027668	36328	+	protein_coding	GYG1
ENSG00000134779.15	2517.93	-0.622359	0.105086	-5.92235	3.17365e-09	3.93389e-08	-0.596302	0.106574	-0.0291601	0.247424	1903.59	2930.08	147.346	193.447	chr18	36777647	36829216	51570	-	protein_coding	TPGS2
ENSG00000115828.17	389.115	3.77153	0.636919	5.92153	3.18955e-09	3.95157e-08	3.47777	0.64974	-0.0540112	0.134029	464.972	34.5208	26.2923	19.7732	chr2	37342827	37373322	30496	+	protein_coding	QPCT
ENSG00000105605.7	59.8761	3.61078	0.609943	5.91987	3.22197e-09	3.98968e-08	3.33664	0.622313	-0.000155482	0.456393	177.77	14.5517	85.0095	6.50119	chr19	53909335	53943941	34607	+	protein_coding	CACNG7
ENSG00000273559.5	942.43	0.641978	0.108448	5.9197	3.22526e-09	3.99171e-08	0.614743	0.110015	0.0343694	0.706962	1148.36	735.758	83.49	19.0189	chr17	38800441	38825355	24915	-	protein_coding	CWC25
ENSG00000249115.9	579.151	-1.16578	0.196965	-5.91871	3.24482e-09	4.01387e-08	-1.09793	0.200616	0.0626106	0.824474	351.104	787.289	48.313	71.5039	chr19	35612735	35625355	12621	+	protein_coding	HAUS5
ENSG00000064547.14	80.6501	-2.25068	0.380471	-5.91551	3.30847e-09	4.0905e-08	-2.11412	0.392747	-0.0378991	0.198665	30.8759	144.758	10.053	40.9028	chr19	19623655	19628930	5276	-	protein_coding	LPAR2
ENSG00000025772.8	973.328	-0.638865	0.108017	-5.91447	3.32954e-09	4.11445e-08	-0.611764	0.109577	0.0115727	0.547646	789.358	1229.06	30.3558	11.8702	chr20	44942130	44960397	18268	-	protein_coding	TOMM34
ENSG00000143643.13	2072.2	-0.847307	0.143314	-5.91223	3.37514e-09	4.16866e-08	-0.806063	0.14509	-0.0136906	0.351998	1690.22	3040.65	170.194	227.824	chr1	230906243	230978875	72633	-	protein_coding	TTC13
ENSG00000119899.13	1403.4	0.973502	0.164695	5.91093	3.40181e-09	4.19945e-08	0.92189	0.166724	-0.0546098	0.132316	1768.28	900.359	107.446	162.145	chr6	73593379	73653992	60614	-	protein_coding	SLC17A5
ENSG00000100345.21	52472.5	0.938571	0.158828	5.90934	3.43485e-09	4.23807e-08	0.889888	0.160736	-0.045025	0.167472	64462.7	33633.4	5404.9	7212	chr22	36281277	36388067	106791	-	protein_coding	MYH9
ENSG00000204818.4	57.2482	2.58039	0.436798	5.90752	3.47301e-09	4.28296e-08	2.41634	0.447836	0.282553	0.962159	95.8797	15.973	18.4825	9.86291	chr9	42795392	42800672	5281	+	transcribed_unprocessed_pseudogene	ADGRF5P2
ENSG00000166073.10	287.408	-4.12067	0.697736	-5.90578	3.50988e-09	4.32622e-08	-3.77898	0.710774	-0.0287553	0.250109	35.3559	614.793	11.005	625.448	chr15	39799032	39920892	121861	-	protein_coding	GPR176
ENSG00000184588.18	3654.23	3.165	0.536163	5.90305	3.5685e-09	4.39468e-08	2.94098	0.547092	-0.0276814	0.256168	7224.1	805.38	44.1115	342.336	chr1	65792514	66374579	582066	+	protein_coding	PDE4B
ENSG00000162545.6	250.316	4.76187	0.806684	5.90302	3.56907e-09	4.39468e-08	4.31897	0.814916	-0.0492622	0.150341	269.207	9.91506	53.0744	8.99766	chr1	20482391	20486210	3820	-	protein_coding	CAMK2N1
ENSG00000069329.17	4702.74	0.57637	0.0976528	5.90223	3.58614e-09	4.41147e-08	0.552801	0.0989166	-0.0180385	0.31899	5231.2	3507.85	362.955	227.406	chr16	46656132	46689518	33387	-	protein_coding	VPS35
ENSG00000018408.14	15384.4	1.19434	0.202355	5.90222	3.58635e-09	4.41147e-08	1.12375	0.206415	-0.0690133	0.0957531	24384.7	10655.8	2327.47	3026.93	chr3	149517235	149736714	219480	-	protein_coding	WWTR1
ENSG00000138193.15	79.7796	-2.63317	0.446148	-5.902	3.59131e-09	4.41532e-08	-2.4639	0.457071	-0.0196796	0.308149	19.3455	119.835	3.88698	22.029	chr10	94030812	94332823	302012	+	protein_coding	PLCE1
ENSG00000153233.13	16.9901	7.77917	1.31841	5.90043	3.62551e-09	4.45489e-08	6.44925	1.25922	0.0539989	0.796835	35.5237	0	9.74074	0	chr12	70638073	70920738	282666	-	protein_coding	PTPRR
ENSG00000138759.19	2966.84	-1.45798	0.247101	-5.90036	3.62719e-09	4.45489e-08	-1.36821	0.255369	0.00432701	0.490629	2052.83	5639.61	255.296	1788.33	chr4	78057323	78544269	486947	+	protein_coding	FRAS1
ENSG00000136114.17	3168.05	1.08616	0.184276	5.89421	3.76481e-09	4.62157e-08	1.02449	0.187093	0.00419635	0.489607	5006.95	2358.35	281.535	405.519	chr13	52377167	52416373	39207	-	protein_coding	THSD1
ENSG00000204524.7	608.176	0.951157	0.161458	5.89106	3.83724e-09	4.70808e-08	0.901093	0.163429	0.0305587	0.685408	863.414	447.054	134.949	63.3811	chr19	57240632	57262728	22097	+	protein_coding	ZNF805
ENSG00000173349.5	270.643	-0.884842	0.150271	-5.88831	3.90174e-09	4.78478e-08	-0.840254	0.152102	0.0248398	0.64703	192.084	354.628	14.7859	16.9656	chr2	127701508	127705242	3735	+	protein_coding	SFT2D3
ENSG00000171100.14	894.357	1.02543	0.17425	5.88483	3.98462e-09	4.88394e-08	0.968842	0.176597	0.0469252	0.768761	1330.08	653.386	149.193	116.948	chrX	150568619	150673322	104704	+	protein_coding	MTM1
ENSG00000007384.15	1068.15	1.24227	0.211118	5.88426	3.99851e-09	4.89847e-08	1.16737	0.215913	0.0809303	0.864002	1432.72	605.659	165.017	178.706	chr16	58059	76355	18297	-	protein_coding	RHBDF1
ENSG00000109814.12	1087.12	-0.732217	0.124538	-5.87948	4.11549e-09	5.03923e-08	-0.698871	0.126325	0.0218958	0.62678	837.631	1391.79	16.6491	136.989	chr4	39498755	39528311	29557	-	protein_coding	UGDH
ENSG00000204219.10	73.5268	2.59898	0.442092	5.87883	4.13179e-09	5.05662e-08	2.43142	0.453327	-0.00356774	0.428856	75.8856	12.3822	10.7464	3.8875	chr1	23381061	23424740	43680	-	protein_coding	TCEA3
ENSG00000239467.6	22.4977	-4.4604	0.758883	-5.87759	4.16286e-09	5.09206e-08	-4.06431	0.770488	-0.016451	0.331032	1.99439	45.6516	0.989083	11.2805	chr2	170766878	170778729	11852	+	lncRNA	AC007405.3
ENSG00000165617.14	977.272	-1.64307	0.279598	-5.87654	4.18938e-09	5.12191e-08	-1.54148	0.290609	-0.0332892	0.223364	513.182	1602.56	137.939	107.802	chr14	58633967	58648321	14355	+	protein_coding	DACT1
ENSG00000262880.1	21.1741	-7.95671	1.35415	-5.8758	4.20799e-09	5.14206e-08	-6.54368	1.29126	0.74499	0.990642	0	50.0405	0	15.567	chr17	7420103	7444081	23979	+	lncRNA	AC113189.2
ENSG00000035403.17	12470	0.633773	0.107878	5.87489	4.23115e-09	5.16774e-08	0.606597	0.109447	0.0250328	0.648615	13523.9	8715.86	783.77	715.883	chr10	73995193	74121363	126171	+	protein_coding	VCL
ENSG00000173894.11	1745.64	0.749874	0.12767	5.87352	4.26637e-09	5.20813e-08	0.715253	0.129474	0.0213827	0.623686	2136.21	1270.12	78.7945	109.638	chr17	79778148	79787983	9836	+	protein_coding	CBX2
ENSG00000112293.15	74.9302	-2.105	0.358574	-5.87048	4.34524e-09	5.30171e-08	-1.97624	0.371651	-0.0516918	0.141162	27.3422	117.224	3.79733	16.2478	chr6	24424565	24495205	70641	-	protein_coding	GPLD1
ENSG00000021762.20	645.593	1.10482	0.188267	5.86835	4.40159e-09	5.36776e-08	1.04097	0.191314	-0.00366185	0.428371	814.9	378.862	143.975	74.1893	chr11	3087107	3166739	79633	-	protein_coding	OSBPL5
ENSG00000242516.2	46.4853	-2.84959	0.485676	-5.86725	4.43073e-09	5.40057e-08	-2.65667	0.496539	-0.0124614	0.361407	15.4847	105.638	12.6913	20.1083	chr3	75672300	75742048	69749	+	lncRNA	LINC00960
ENSG00000153574.9	783.516	-0.659656	0.112435	-5.867	4.43758e-09	5.40619e-08	-0.630831	0.114101	-0.0176406	0.322211	649.262	1025.8	34.9134	48.9879	chr2	88691673	88750929	59257	+	protein_coding	RPIA
ENSG00000115956.10	307.156	-8.20967	1.39958	-5.86582	4.46907e-09	5.44181e-08	-6.68502	1.33228	-0.0568643	0.124441	2.15419	637.783	1.06337	568.485	chr2	68365282	68397453	32172	+	protein_coding	PLEK
ENSG00000167614.13	35.6073	-4.78385	0.815559	-5.86573	4.47169e-09	5.44225e-08	-4.33096	0.823832	0.029153	0.67651	4.60537	97.6363	5.42045	71.3561	chr19	54415219	54436900	21682	+	protein_coding	TTYH1
ENSG00000177380.14	96.5233	-1.74655	0.29776	-5.86564	4.47407e-09	5.4424e-08	-1.63878	0.30988	0.0393647	0.732991	50.4837	168.254	11.2714	28.6553	chr19	49119544	49151026	31483	+	protein_coding	PPFIA3
ENSG00000243970.3	375.701	-1.31548	0.224285	-5.86521	4.4857e-09	5.4538e-08	-1.23443	0.230302	-0.00787585	0.396078	194.519	483.441	54.5628	29.2752	chr1	39522280	39559671	37392	-	transcribed_unprocessed_pseudogene	PPIEL
ENSG00000132821.12	21.3617	5.25369	0.895802	5.86479	4.49698e-09	5.46476e-08	4.70727	0.896225	0.00692819	0.511314	39.8428	1.02675	11.8874	1.20691	chr20	37903111	37945350	42240	+	protein_coding	VSTM2L
ENSG00000013374.16	1556.47	0.543336	0.0926819	5.86238	4.56288e-09	5.54205e-08	0.521375	0.0937522	0.00618351	0.506251	1860.66	1276.59	87.4065	58.1998	chr7	151341699	151378449	36751	+	protein_coding	NUB1
ENSG00000110492.15	5987.44	-0.676631	0.115502	-5.85818	4.67957e-09	5.68093e-08	-0.646657	0.117222	0.0336305	0.702437	4774.93	7632.4	437.927	827.909	chr11	46380756	46383837	3082	+	protein_coding	MDK
ENSG00000079335.20	622.125	0.873726	0.149159	5.85767	4.69393e-09	5.69549e-08	0.829554	0.151016	-0.0432999	0.175194	837.689	456.89	106.308	39.375	chr1	100345001	100520277	175277	+	protein_coding	CDC14A
ENSG00000198626.17	63.8672	-3.77324	0.644452	-5.85495	4.77149e-09	5.7867e-08	-3.47207	0.65789	-0.0599555	0.115671	4.8615	66.666	1.92395	35.5337	chr1	237042184	237833988	791805	+	protein_coding	RYR2
ENSG00000055163.20	2582.95	1.65039	0.281985	5.85277	4.83462e-09	5.86031e-08	1.54747	0.293218	0.0411475	0.742451	4022.19	1281.24	174.404	190.819	chr5	157266079	157395595	129517	+	protein_coding	CYFIP2
ENSG00000279453.1	106.476	1.78518	0.305059	5.85193	4.85912e-09	5.88705e-08	1.67469	0.317568	0.0185338	0.602669	167.578	48.6087	4.40005	16.5212	chr6	122436789	122439223	2435	-	TEC	Z99129.4
ENSG00000172349.17	1221.01	0.952443	0.162766	5.8516	4.86863e-09	5.89561e-08	0.901562	0.164796	0.00589616	0.503669	1758.08	907.927	73.3056	201.036	chr15	81159575	81314058	154484	+	protein_coding	IL16
ENSG00000276644.5	1578.4	-1.1522	0.196941	-5.85051	4.90068e-09	5.93144e-08	-1.08387	0.200562	0.00770674	0.518626	1226.88	2726.72	120.182	343.057	chr13	71437966	71867204	429239	-	protein_coding	DACH1
ENSG00000132376.20	1130.98	0.901135	0.154036	5.85015	4.91126e-09	5.94127e-08	0.854585	0.155938	0.00964286	0.532791	1381.31	740.041	103.159	113.888	chr17	1494577	1516742	22166	-	protein_coding	INPP5K
ENSG00000100979.15	1766.53	1.28598	0.219855	5.84922	4.93869e-09	5.97146e-08	1.20671	0.225433	0.0428165	0.750428	2919.26	1197.19	224.786	208.266	chr20	45898621	45912155	13535	-	protein_coding	PLTP
ENSG00000128203.7	256.841	-1.37021	0.234285	-5.84847	4.96103e-09	5.99547e-08	-1.28468	0.241281	-0.00362741	0.428626	180.261	465.969	3.62765	78.4921	chr22	26429260	26445015	15756	+	protein_coding	ASPHD2
ENSG00000211689.7	36.1026	-8.14941	1.3952	-5.84103	5.18788e-09	6.26648e-08	-6.63903	1.32839	-0.0295447	0.245353	0	57.1822	0	48.9377	chr7	38257879	38265678	7800	-	TR_C_gene	TRGC1
ENSG00000128973.13	822.126	-0.903324	0.154706	-5.83898	5.25228e-09	6.3411e-08	-0.856404	0.156626	0.0106099	0.540104	575.23	1074.92	65.86	63.0054	chr15	68206992	68257211	50220	-	protein_coding	CLN6
[truncated: 58,169 more rows]

## Sheet: Columns meaning
gene_id	Gene identifier in the gencode database
baseMean	Mean of normalized counts for all samples
log2FoldChange	original log fold change
lfcSE	original error of log fold change
stat	Wald statistic
[truncated: 17 more rows]

## Sheet: Normalized counts
gene_id	RNA_CCM2_SC10	RNA_CCM2_SC12	RNA_CCM2_SC13	RNA_KRIT1_SC18	RNA_KRIT1_SC22	RNA_KRIT1_SC27	RNA_wt_rep2	RNA_wt_rep3	RNA_wt_SC5	RNA_wt_SC6	RNA_wt_SC7
[truncated: 60,168 more rows]
