# Supplementary material for: Epigenetic regulation by polycomb repressive complex 1 promotes cerebral cavernous malformations
Source: EMBO Mol Med. 2024 Oct 14;16(11):10. doi: 10.1038/s44321-024-00152-9 (PMC11555420; doi:10.1038/s44321-024-00152-9)
Supplement: Supplementary file 6 — Source data Fig. 1 [file 44321_2024_152_MOESM6_ESM.zip]

Archive with 40 entries (28 files):
- Figure 1/
- Figure 1/1A/
- Figure 1/1A/note1A.txt
- Figure 1/1B/
- Figure 1/1B/cbx7a in different models.xlsx
- Figure 1/1C/
- Figure 1/1C/cbx7a-wish-wt-56hpf-1-1.tif
- Figure 1/1C/cbx7a-wish-wt-56hpf-1-scalebar.png
- Figure 1/1D/
- Figure 1/1D/cbx7a-wish-ccm2-56hpf-1-1.tif
- Figure 1/1D/cbx7a-wish-ccm2-56hpf-1-scalebar.png
- Figure 1/1E/
- Figure 1/1E/cbx7a-WISH-krit1-56hpf-1-scalebar.png
- Figure 1/1E/cbx7a-WISH-krit1-56hpf-1.tif
- Figure 1/1F/
- Figure 1/1F/cbx7a in ccm2 and krit1.pzf
- Figure 1/1F/Fig1F-cbx7a relative expression.xlsx
- Figure 1/1G/
- Figure 1/1G/AA386_CBX7z35.tif
- Figure 1/1G/AA386_CBX7_overview2.tif
- Figure 1/1G/AA386_CD34z35.tif
- Figure 1/1G/AA386_CD34_overview.tif
- Figure 1/1H/
- Figure 1/1H/AA1134_CBX7z35.tif
- Figure 1/1H/AA1134_CBX7_overview.tif
- Figure 1/1H/AA1134_CD34z35.tif
- Figure 1/1H/AA1134_CD34_overview.tif
- Figure 1/1I/
- Figure 1/1I/AA1150_CBX7overview.tif
- Figure 1/1I/AA1150_CBX7z35.tif
- Figure 1/1I/AA1150_CD34z35.tif
- Figure 1/1I/AA1150_CD34_overview.tif
- Figure 1/1J/
- Figure 1/1J/AA1152_CBX7z35.tif
- Figure 1/1J/AA1152_CBX7_overview.tif
- Figure 1/1J/AA1152_CD34z35.tif
- Figure 1/1J/AA1152_CD34_overview.tif
- Figure 1/1K/
- Figure 1/1K/healtybrainz35.tif
- Figure 1/1K/healtybrain_overview.tif
