# Supplementary material for: Epigenetic regulation by polycomb repressive complex 1 promotes cerebral cavernous malformations
Source: EMBO Mol Med. 2024 Oct 14;16(11):10. doi: 10.1038/s44321-024-00152-9 (PMC11555420; doi:10.1038/s44321-024-00152-9)
Supplement: Supplementary file 6 — Source data Fig. 1 [file 44321_2024_152_MOESM6_ESM.zip › Figure 1/1A/note1A.txt]

1A: data extracted from Renz et al., 2015
The NCBI GEO accession number for the microarray data reported in this paper is GSE64753
