# Supplementary material for: Epigenetic regulation by polycomb repressive complex 1 promotes cerebral cavernous malformations
Source: EMBO Mol Med. 2024 Oct 14;16(11):10. doi: 10.1038/s44321-024-00152-9 (PMC11555420; doi:10.1038/s44321-024-00152-9)
Supplement: Supplementary file 6 — Source data Fig. 1 [file 44321_2024_152_MOESM6_ESM.zip › Figure 1/1B/cbx7a in different models.xlsx]

## Sheet: Sheet1
zebrafish extracted heart
krit1_ty219c to wt	(unpublished)
test_id	gene_id	gene	locus	log2(fold_change)	test_stat	p_value	q_value	significant
XLOC_019503	XLOC_019503	cbx7a	3:24855596-24864069	3.83081	4.7285	5e-05	0.0182708	yes
ccm2_m201 to wt	(Renz et al., 2015)
ID	probeName	EntrezGeneID	GeneSymbol	GeneName	differentially.expressed	adjusted.p.value	log2.fold.change.MUvsWT
15436	A_15_P101963	550551	zgc:110152	zgc:110152	1	0.0082935	4.72437
mouse BMEC Ccm1/Krit1ECKO	(Koskimäki et al., 2019)
	Gene	baseMean	log2 Fold Change	lfcSE	stat	p-value	FDR corrected p-value	filter	Fold Change
1674	Cbx7	884.184	0.533279	0.185998	2.86712	0.00414229	0.0266721	1	1.44721
human iPSC derived Ecs (this study)
gene_id	gene_type	gene_name	baseMean	log2FoldChange	lfcSE	stat	pvalue	padj	log2FoldChange_shrunken	lfcSE_shrunken	salmon_log10_cv_mean	salmon_cv_quantile	condition_CCM2_KO_mean	condition_wt_SC_mean	condition_CCM2_KO_sd	condition_wt_SC_sd	seqnames	start	end	width	strand
CCM2KO vs WTsc
ENSG00000100307.13	protein_coding	CBX7	152.375	1.40721	0.313274	4.49196	7.05692e-06	5.14503e-05	1.25096	0.330237	0.0238206	0.639232	237.626	89.2223	58.0699	33.7423	chr22	39120167	39152680	32514	-
CCM1KO vs WTsc
ENSG00000100307.13	protein_coding	CBX7	152.375	0.866998	0.314026	2.76091	0.005764	0.0181777	0.678934	0.315884	0.0238206	0.639232	163.211	89.2223	25.5073	33.7423	chr22	39120167	39152680	32514	-
