# Supplementary material for: Epigenetic regulation by polycomb repressive complex 1 promotes cerebral cavernous malformations
Source: EMBO Mol Med. 2024 Oct 14;16(11):10. doi: 10.1038/s44321-024-00152-9 (PMC11555420; doi:10.1038/s44321-024-00152-9)
Supplement: Supplementary file 6 — Source data Fig. 1 [file 44321_2024_152_MOESM6_ESM.zip › Figure 1/1F/Fig1F-cbx7a relative expression.xlsx]

## Sheet: Sheet1
Rep#	wt-heart	ccm2-heart	krit1-heart	wt-head	ccm2-head	wt-tail	ccm2-tail		wt-head	krit1-head	wt-tail	krit1-tail
1	0.989603	9.97457	1.89211	0.934602	1.8223	1.07147	6.58684		0.902858	1.41347	1.02313	1.73667
2	0.991892	4.75108	2.38943	1.24179	6.05905	1.14307	12.637		1.0589	1.36532	1.05433	2.55441
3	0.682195	3.60064	1.55833	0.967561	1.84347	0.757641	3.01659		0.921829	1.13753	1.14313	1.29503
4	1.33631			0.856044	2.39899	1.02782	3.95292		0.91124	1.74421	1.12739	2.78239
									1.20517	1.64631	0.652021	2.31818
