# Supplementary material for: Epigenetic regulation by polycomb repressive complex 1 promotes cerebral cavernous malformations
Source: EMBO Mol Med. 2024 Oct 14;16(11):10. doi: 10.1038/s44321-024-00152-9 (PMC11555420; doi:10.1038/s44321-024-00152-9)
Supplement: Supplementary file 7 — Source data Fig. 2 [file 44321_2024_152_MOESM7_ESM.zip]

Archive with 61 entries (42 files):
- Figure 2/
- Figure 2/2B/
- Figure 2/2B/cbx7a relative RNA level.xlsx
- Figure 2/2C/
- Figure 2/2C/MAX_wt-3-ALCAM-AVC.tif
- Figure 2/2C/MAX_wt-3-ALCAM.tif
- Figure 2/2C/wt-3-ALCAM.tif
- Figure 2/2D/
- Figure 2/2D/ccm2-2-ALCAM.tif
- Figure 2/2D/MAX_ccm2-2-ALCAM-AVC.tif
- Figure 2/2D/MAX_ccm2-2-ALCAM.tif
- Figure 2/2E/
- Figure 2/2E/ccm2-pbb62-1-ALCAM.tif
- Figure 2/2E/MAX_ccm2-pbb62-1-ALCAM-AVC.tif
- Figure 2/2E/MAX_ccm2-pbb62-1-ALCAM.tif
- Figure 2/2F/
- Figure 2/2F/endocardial cell number.xlsx
- Figure 2/2G/
- Figure 2/2G/klf2a-b relative mRNA level.xlsx
- Figure 2/2H/
- Figure 2/2H/CT actin.tif
- Figure 2/2H/CT DAPI.tif
- Figure 2/2H/CT pMLC.tif
- Figure 2/2H/CT VE-cadherin.tif
- Figure 2/2I/
- Figure 2/2I/CCM actin2.tif
- Figure 2/2I/CCM2 DAPI2.tif
- Figure 2/2I/CCM2 pMLC2.tif
- Figure 2/2I/CCM2 VE-cadherin2.tif
- Figure 2/2J/
- Figure 2/2J/CCM2 CBX7 actin.tif
- Figure 2/2J/CCM2 CBX7 DAPI.tif
- Figure 2/2J/CCM2 CBX7 pMLC.tif
- Figure 2/2J/CCM2 CBX7 VEcadherin.tif
- Figure 2/2K/
- Figure 2/2K/CCM2 CBX2 actin.tif
- Figure 2/2K/CCM2 CBX2 DAPI.tif
- Figure 2/2K/CCM2 CBX2 pMLC.tif
- Figure 2/2K/CCM2 CBX2 VEcadherin.tif
- Figure 2/2L/
- Figure 2/2L/Endothelial barrier function.xlsx
- Figure 2/2M/
- Figure 2/2M/cbx7a-wish-wt-56hpf-2-1-scale.png
- Figure 2/2M/cbx7a-wish-wt-56hpf-2.tif
- Figure 2/2N/
- Figure 2/2N/cbx7awish-ccm2-56hpf (4)-1-scalebar.png
- Figure 2/2N/cbx7awish-ccm2-56hpf (4)-1.tif
- Figure 2/2O/
- Figure 2/2O/cbx7a-wish-ccm2-klf2a-b-56hpf-2 (2)-1.png
- Figure 2/2O/cbx7a-wish-ccm2-klf2a-b-56hpf-2 (2).tif
- Figure 2/2P/
- Figure 2/2P/cbx7awish-ccm2-klf2a-56hpf (2)-1-scalebar.png
- Figure 2/2P/cbx7awish-ccm2-klf2a-56hpf (2)-1.tif
- Figure 2/2Q/
- Figure 2/2Q/cbx7a-WISH-fli1a-klf2aOE-56hpf-2 (2)-2.tif
- Figure 2/2Q/cbx7a-WISH-fli1a-klf2aOE-56hpf-2.JPG
- Figure 2/2R/
- Figure 2/2R/cbx7a-WISH-fli1a-klf2aOE-56hpf (2)-1-scalebar.png
- Figure 2/2R/cbx7a-WISH-fli1a-klf2aOE-56hpf (2)-2.tif
- Figure 2/2S/
- Figure 2/2S/cbx7a in fli1a-klf2a.xlsx
