# Supplementary material for: Epigenetic regulation by polycomb repressive complex 1 promotes cerebral cavernous malformations
Source: EMBO Mol Med. 2024 Oct 14;16(11):10. doi: 10.1038/s44321-024-00152-9 (PMC11555420; doi:10.1038/s44321-024-00152-9)
Supplement: Supplementary file 7 — Source data Fig. 2 [file 44321_2024_152_MOESM7_ESM.zip › Figure 2/2B/cbx7a relative RNA level.xlsx]

## Sheet: Sheet1
cbx7a relative mRNA level
wt	cbx7a_pbb62	ccm2_m201	ccm2_m201;cbx7a_pbb62
1.26869	0.0330318	3.38698	0.060371
1.97703	0.0263997	2.71321	0.0490365
0.379806	0.0642571	2.57874	0.133046
1.04972	0.021246	1.57644	0.799221
		2.08493	0.069992
		1.91853
