# Supplementary material for: Epigenetic regulation by polycomb repressive complex 1 promotes cerebral cavernous malformations
Source: EMBO Mol Med. 2024 Oct 14;16(11):10. doi: 10.1038/s44321-024-00152-9 (PMC11555420; doi:10.1038/s44321-024-00152-9)
Supplement: Supplementary file 7 — Source data Fig. 2 [file 44321_2024_152_MOESM7_ESM.zip › Figure 2/2F/endocardial cell number.xlsx]

## Sheet: Sheet1
Endocardial cell number
wt	ccm2_m201	ccm2_m201;cbx7a_pbb62
162	251	166
188	257	178
212	235	252
204	245	192
192	254	204
161	249	212
185	261	188
201	222	207
197	208	218
	211
