# Supplementary material for: Epigenetic regulation by polycomb repressive complex 1 promotes cerebral cavernous malformations
Source: EMBO Mol Med. 2024 Oct 14;16(11):10. doi: 10.1038/s44321-024-00152-9 (PMC11555420; doi:10.1038/s44321-024-00152-9)
Supplement: Supplementary file 7 — Source data Fig. 2 [file 44321_2024_152_MOESM7_ESM.zip › Figure 2/2G/klf2a-b relative mRNA level.xlsx]

## Sheet: Sheet1
klf2a relative mRNA level
wt	ccm2m201	ccm2m201;cbx7apbb62
1.08283	1.74691	2.32646
1.03154	1.78774	1.71491
0.960241	1.9428	1.93384
0.925391	1.75095	2.8576
	1.58169
klf2b relative mRNA level
wt	ccm2m201	ccm2m201;cbx7apbb62
0.983332	1.24466	1.47674
1.01098	2.24869	1.67298
0.934598	1.22752	1.51826
1.07109	1.95308	2.19226
	1.90407
