# Supplementary material for: Epigenetic regulation by polycomb repressive complex 1 promotes cerebral cavernous malformations
Source: EMBO Mol Med. 2024 Oct 14;16(11):10. doi: 10.1038/s44321-024-00152-9 (PMC11555420; doi:10.1038/s44321-024-00152-9)
Supplement: Supplementary file 7 — Source data Fig. 2 [file 44321_2024_152_MOESM7_ESM.zip › Figure 2/2L/Endothelial barrier function.xlsx]

## Sheet: Sheet1
HUVEC permeability
siCT	siCCM2	siCCM2+siCBX2	siCCM2+siCBX7
1.7043	1.3083	1.462	1.6393
1.6962	1.194	1.2661	1.6708
1.4894	1.08	1.1186	1.6913
