# Supplementary material for: Epigenetic regulation by polycomb repressive complex 1 promotes cerebral cavernous malformations
Source: EMBO Mol Med. 2024 Oct 14;16(11):10. doi: 10.1038/s44321-024-00152-9 (PMC11555420; doi:10.1038/s44321-024-00152-9)
Supplement: Supplementary file 7 — Source data Fig. 2 [file 44321_2024_152_MOESM7_ESM.zip › Figure 2/2S/cbx7a in fli1a-klf2a.xlsx]

## Sheet: Sheet1
wt+stdMO	wt+tnnt2aMO	fli1a>klf2a+stdMO	fli1a>klf2a+tnnt2aMO
0.6008	1.9295	2.237	2.37
0.9022	1.4027	2.6357	5.6043
1.4322	1.7714	2.0254	3.7275
1.2211	3.5183	1.8296	2.7925
0.8437	1.8296	1.185	9.8369
