# Supplementary material for: Epigenetic regulation by polycomb repressive complex 1 promotes cerebral cavernous malformations
Source: EMBO Mol Med. 2024 Oct 14;16(11):10. doi: 10.1038/s44321-024-00152-9 (PMC11555420; doi:10.1038/s44321-024-00152-9)
Supplement: Supplementary file 8 — Source data Fig. 3 [file 44321_2024_152_MOESM8_ESM.zip]

Archive with 61 entries (37 files):
- Figure 3/
- Figure 3/3A/
- Figure 3/3A/wt vs. others.xlsx
- Figure 3/3C/
- Figure 3/3C/wnt9a-b relative mRNA level.xlsx
- Figure 3/3D/
- Figure 3/3D/WtWnt9b.CR2 (RGB)-2200x2500.tif
- Figure 3/3E/
- Figure 3/3E/FliKlf2a_Wnt9b.CR2 (RGB)-2200x2500.tif
- Figure 3/3F/
- Figure 3/3F/MAX_wt-stdMO-1.tif
- Figure 3/3F/wt-stdMO-1-AVC-1.png
- Figure 3/3F/wt-stdMO-1-AVC.tif
- Figure 3/3G/
- Figure 3/3G/ccm2-stdMO-5-AVC-1.png
- Figure 3/3G/ccm2-stdMO-5-AVC.tif
- Figure 3/3G/MAX_ccm2-stdMO-5.tif
- Figure 3/3H/
- Figure 3/3H/ccm2-wnt9bMO-9-1-AVC-scalebar.png
- Figure 3/3H/ccm2-wnt9bMO-9-1-AVC.tif
- Figure 3/3H/MAX_ccm2-wnt9bMO-9.tif
- Figure 3/3I/
- Figure 3/3I/MAX_wt-wnt9bMO-4.tif
- Figure 3/3I/wt-wnt9bMO-4-AVC-scalebar.png
- Figure 3/3I/wt-wnt9bMO-4-AVC.tif
- Figure 3/3J/
- Figure 3/3J/wt actin plt12 C3 F5.tif
- Figure 3/3K/
- Figure 3/3K/CCM2 ACTIN B3 F16 gray.tif
- Figure 3/3L/
- Figure 3/3L/VeCad wt plt39 B4 F1.tif
- Figure 3/3M/
- Figure 3/3M/VeCad CCM2 plt17 E4 F6.tif
- Figure 3/3N/
- Figure 3/3N/hiPSC_CCM2KO-vs-wt-deseq2_annotated.xlsx
- Figure 3/3N/WNT9A-B transcriptomic expression.xlsx
- Figure 3/3O/
- Figure 3/3O/angpt1 relative expression.xlsx
- Figure 3/3P/
- Figure 3/3P/angpt1 relative expression in fli1a-klf2a.xlsx
- Figure 3/3Q/
- Figure 3/3Q/tek relative expression in fli1a-klf2a.xlsx
- Figure 3/3R/
- Figure 3/3R/MAX_DMSO-wt-3-AVC-zoomed.tif
- Figure 3/3R/MAX_DMSO-wt-3.tif
- Figure 3/3S/
- Figure 3/3S/MAX_DMSO-ccm2-3-AVC-zoomed.tif
- Figure 3/3S/MAX_DMSO-ccm2-3.tif
- Figure 3/3T/
- Figure 3/3T/MAX_BAY826-ccm2-4-AVC-zoomed.tif
- Figure 3/3T/MAX_BAY826-ccm2-4.tif
- Figure 3/3U/
- Figure 3/3U/MAX_BAY826-wt-2-AVC.tif
- Figure 3/3U/MAX_BAY826-wt-2.tif
- Figure 3/3V/
- Figure 3/3V/C1-extracted-wt_Maximum intensity projection.png
- Figure 3/3V/Thumbs.db
- Figure 3/3W/
- Figure 3/3W/C1-MAX_extracted-krit1MO.png
- Figure 3/3X/
- Figure 3/3X/C1-MAX_extracted-rescued-alcam.png
