# Supplementary material for: Epigenetic regulation by polycomb repressive complex 1 promotes cerebral cavernous malformations
Source: EMBO Mol Med. 2024 Oct 14;16(11):10. doi: 10.1038/s44321-024-00152-9 (PMC11555420; doi:10.1038/s44321-024-00152-9)
Supplement: Supplementary file 8 — Source data Fig. 3 [file 44321_2024_152_MOESM8_ESM.zip › Figure 3/3A/wt vs. others.xlsx]

## Sheet: cut-off<20
Sort0	Gene ID	Gene name	Gene description	Chr	Start	End	Strand	Length	IGV coordinates	1: N3048 WT1	2: N3049 WT2	3: N3050 WT3	4: N3051 WT4		5: N3052 ccm2.1	6: N3053 ccm2.2	7: N3054 ccm2.3	8: N3055 ccm2.4		13: N3060 DKOwBF.1	14: N3061 DKOwBF.2	15: N3062 DKOwBF.3	16: N3063 DKOwBF.4		Base mean ALL	log2(FC) WT vs others	WT vs. othersStdErr	Wald-Stats	P-value	P-adj	log2(FC) wt vs ccm2	StdErr	Wald-Stats	P-value	P-adj	log2(FC) wt vs DKOwBF	StdErr	Wald-Stats	P-value	P-adj	log2(FC) ccm2 vs. DKOwBF	StdErr	Wald-Stats	P-value	P-adj
3	ENSDARG00000038424	si:dkey-8k3.2	si:dkey-8k3.2 [Source:ZFIN;Acc:ZDB-GENE-100922-98]	16;16;16;16;16;16;16;16;16;16;16;16;16;16;16;16;16;16;16;16;16;16;16;16;16;16;16;16;16;16;16;16;16;16;16;16;16;16;16;16;16;16;16;16;16;16;16;16;16	16757226;16757658;16757877;16758517;16758745;16758745;16758979;16759308;16759499;16761126;16761303;16761596;16763552;16764652;16764905;16765232;16766772;16766986;16767644;16769731;16769731;16770043;16770043;16770298;16770298;16770472;16770472;16776992;16777213;16777956;16778398;16778889;16783907;16783907;16784123;16784123;16784406;16785164;16785712;16786060;16786355;16787581;16787847;16788042;167…	16757530;16757790;16758600;16758600;16758780;16758837;16759068;16759410;16759573;16761216;16761474;16761686;16763611;16764810;16765119;16765394;16766873;16767178;16767719;16769937;16769937;16770132;16770132;16770349;16770349;16770687;16770687;16777131;16777283;16778067;16778607;16778960;16784039;16784039;16784290;16784290;16784591;16785325;16785873;16786172;16786484;16787698;16787934;16788124;167…	-;-;-;-;-;-;-;-;-;-;-;-;-;-;-;-;-;-;-;-;-;-;-;-;-;-;-;-;-;-;-;-;-;-;-;-;-;-;-;-;-;-;-;-;-;-;-;-;-	5979	16:16757226-16793741	320.718	656.991	498.685	519.678	499.018	4605.54	11015.7	4580.06	6729.02	6732.57	3158	2292.16	4471.93	8017.66	4484.94	5909.53	3.00062	0.32219	9.31322	1.24014e-20	1.1036e-16	3.13347	0.28458	11.0109	3.38748e-28	2.19153e-24	2.55799	0.343379	7.44947	9.37149e-14	2.03283e-10	-0.462657	0.365473	-1.26591	0.205544	0.999876
1589	ENSDARG00000062485	dock11	dedicator of cytokinesis 11 [Source:ZFIN;Acc:ZDB-GENE-060503-196]	7;7;7;7;7;7;7;7;7;7;7;7;7;7;7;7;7;7;7;7;7;7;7;7;7;7;7;7;7;7;7;7;7;7;7;7;7;7;7;7;7;7;7;7;7;7;7;7;7;7;7;7;7;7;7;7;7;7;7;7;7;7;7;7;7;7;7;7;7;7;7;7;7;7;7;7;7;7;7;7;7;7;7;7;7;7;7;7;7;7;7;7;7;7;7;7;7;7;7;7;7;7;7;7;7;7;7;7;7;7;7;7;7;7;7;7;7;7;7;7;7;7;7;7;7;7;7;7;7;7;7;7;7;7;7;7;7;7;7;7;7;7;7;7;7;7;7;7;7;7;7;7;7;7;7;7;7;7;7;7;7;7;7;7;7;7;7;7;7;7;7;7;7;7;7;7;7;7;7;7;7;7;7;7;7;7	18927552;18927552;18927552;18932860;18937990;18937990;18937990;18937990;18939783;18939783;18939783;18939783;18942199;18942199;18942199;18942199;18946605;18946605;18946605;18946605;18947117;18947117;18947117;18947117;18948867;18948867;18948867;18948867;18955088;18955088;18955088;18955088;18955324;18955324;18955324;18955324;18959036;18959036;18959036;18959036;18965891;18965891;18965891;18965891;189…	18931273;18931273;18931273;18933000;18938128;18938128;18938128;18938128;18939880;18939880;18939880;18939880;18942389;18942389;18942389;18942389;18946815;18946815;18946815;18946815;18947263;18947263;18947263;18947263;18948980;18948980;18948980;18948980;18955210;18955210;18955210;18955210;18955430;18955430;18955430;18955430;18959093;18959093;18959093;18959093;18966106;18966106;18966106;18966106;189…	-;-;-;-;-;-;-;-;-;-;-;-;-;-;-;-;-;-;-;-;-;-;-;-;-;-;-;-;-;-;-;-;-;-;-;-;-;-;-;-;-;-;-;-;-;-;-;-;-;-;-;-;-;-;-;-;-;-;-;-;-;-;-;-;-;-;-;-;-;-;-;-;-;-;-;-;-;-;-;-;-;-;-;-;-;-;-;-;-;-;-;-;-;-;-;-;-;-;-;-;-;-;-;-;-;-;-;-;-;-;-;-;-;-;-;-;-;-;-;-;-;-;-;-;-;-;-;-;-;-;-;-;-;-;-;-;-;-;-;-;-;-;-;-;-;-;-;-;-;-;-;-;-;-;-;-;-;-;-;-;-;-;-;-;-;-;-;-;-;-;-;-;-;-;-;-;-;-;-;-;-;-;-;-;-;-	10082	7:18927552-19080107	2000.59	2423.92	2467.47	1902.9	2198.72	1764.62	2109.23	1792.33	1734.84	1850.25	454.216	505.901	485.61	310.678	439.101	1182.13	-0.917611	0.379052	-2.42081	0.0154861	0.260647	-0.237183	0.171883	-1.37991	0.167615	0.833503	-2.16426	0.228922	-9.45415	3.25668e-21	1.41286e-17	-1.94643	0.21642	-8.99377	2.38884e-19	1.21331e-15
4	ENSDARG00000003216	anxa2a	annexin A2a [Source:ZFIN;Acc:ZDB-GENE-030131-4282]	25;25;25;25;25;25;25;25;25;25;25;25;25	33527666;33529119;33531041;33531580;33533039;33534850;33535014;33535189;33536632;33536812;33539810;33540034;33541552	33527939;33529179;33531131;33531674;33533152;33534940;33535093;33535248;33536725;33536907;33539868;33540156;33541952	+;+;+;+;+;+;+;+;+;+;+;+;+	1639	25:33527666-33541952	4834.18	4933.15	5448.46	6477.04	5423.21	30526.4	44640.5	31411.1	41267.7	36961.4	16388.8	19451.2	21881.2	30455.6	22044.2	28444.3	2.38651	0.258362	9.23707	2.53337e-20	1.69083e-16	2.56933	0.19793	12.981	1.5683e-38	4.05844e-34	1.83989	0.244902	7.51275	5.78963e-14	1.37004e-10	-0.680755	0.254304	-2.67693	0.00742994	0.375507
15	ENSDARG00000014907	htra1b	HtrA serine peptidase 1b [Source:ZFIN;Acc:ZDB-GENE-080219-7]	12;12;12;12;12;12;12;12;12	11350421;11359698;11359967;11363254;11363715;11364706;11395833;11398902;11418738	11352808;11359793;11360024;11363368;11363747;11364900;11396034;11399004;11419322	-;-;-;-;-;-;-;-;-	3775	12:11350421-11419322	328.52	364.995	415.262	417.685	381.616	1862.94	3781.77	1905.75	3109.63	2665.03	876.602	900.221	1295.49	2006.5	1269.7	1865.22	2.16354	0.294209	7.35375	1.92722e-13	3.43007e-10	2.47064	0.248662	9.93572	2.91066e-23	7.53222e-20	1.50995	0.289335	5.21867	1.80211e-07	0.000111688	-0.900775	0.326434	-2.75944	0.00579	0.335872
46	ENSDARG00000057113	c6	complement component 6 [Source:ZFIN;Acc:ZDB-GENE-040426-1358]	21;21;21;21;21;21;21;21;21;21;21;21;21;21;21;21;21;21;21;21;21;21;21;21;21;21;21;21;21;21;21;21;21;21;21;21;21;21;21;21;21;21;21;21;21;21;21;21;21;21;21;21;21;21;21;21;21;21;21;21;21;21;21;21;21;21;21	20758940;20759283;20765545;20878252;20878823;20878824;20878941;20879006;20879269;20879269;20879269;20879269;20879351;20879446;20881256;20881256;20881256;20881256;20881256;20882661;20882664;20882664;20882664;20882968;20882968;20882968;20882968;20883183;20883183;20883183;20884421;20884421;20884421;20884421;20885374;20885377;20885377;20886016;20886016;20886016;20886259;20886259;20886259;20886507;208…	20759191;20759524;20765632;20878487;20879179;20879179;20879179;20879179;20879357;20879510;20879510;20879510;20879510;20879508;20881343;20881343;20881343;20881343;20881979;20882858;20882858;20882858;20882858;20883100;20883100;20883100;20883282;20883300;20883300;20883300;20884589;20884589;20884592;20884589;20885602;20885602;20885602;20886182;20886182;20886182;20886381;20886381;20886381;20886747;208…	-;-;-;-;-;-;-;-;-;-;-;-;-;-;-;-;-;-;-;-;-;-;-;-;-;-;-;-;-;-;-;-;-;-;-;-;-;-;-;-;-;-;-;-;-;-;-;-;-;-;-;-;-;-;-;-;-;-;-;-;-;-;-;-;-;-;-	4625	21:20758940-20896022	401.331	384.344	467.17	474.996	431.96	2240.32	3639.45	1710.89	3044.28	2658.73	1009.08	476.588	1198.85	2361.32	1261.46	2065.64	1.96711	0.329115	5.97698	2.27307e-09	1.31922e-06	2.33373	0.240347	9.70983	2.73797e-22	5.90442e-19	1.22431	0.352506	3.47316	0.000514365	0.0619858	-0.83463	0.372558	-2.24027	0.0250735	0.631655
1	ENSDARG00000045632	bmp10l	bone morphogenetic protein 10, like [Source:ZFIN;Acc:ZDB-GENE-130530-629]	10;10	561903;564981	562845;567303	+;+	3266	10:561903-567303	714.249	810.904	1184.61	1168.55	969.577	40.7492	32.8427	80.7091	55.8474	52.5371	46.4539	111.582	86.2597	50.8079	73.7759	293.168	-3.44273	0.246811	-13.9489	3.19691e-44	8.53478e-40	-3.55383	0.27539	-12.9047	4.2342e-38	5.47863e-34	-3.16148	0.313952	-10.07	7.50089e-24	3.90496e-20	0.377746	0.368046	1.02636	0.304724	0.999876
186	ENSDARG00000079199	megf6a	multiple EGF-like-domains 6a [Source:ZFIN;Acc:ZDB-GENE-090312-12]	23;23;23;23;23;23;23;23;23;23;23;23;23;23;23;23;23;23;23;23;23;23;23;23;23;23;23;23;23;23;23;23;23;23;23;23;23;23;23;23;23;23;23;23;23;23;23;23;23;23;23;23;23;23;23;23;23;23;23;23;23;23;23;23;23;23;23;23	21193041;21194407;21195520;21195520;21195730;21195730;21197506;21197516;21197787;21197787;21201392;21201392;21201607;21201607;21208591;21208591;21210120;21210120;21210323;21210323;21212008;21212008;21212236;21212236;21212482;21212482;21215051;21215051;21215489;21215489;21217815;21217815;21218022;21218022;21219451;21219451;21219797;21219797;21222012;21222012;21227362;21227362;21227830;21227830;212…	21193630;21194663;21195648;21195648;21195818;21195858;21197644;21197644;21197915;21197915;21201520;21201520;21201735;21201735;21208719;21208719;21210251;21210251;21210451;21210451;21212136;21212136;21212364;21212364;21212610;21212610;21215179;21215179;21215617;21215617;21217943;21217943;21218153;21218153;21219579;21219579;21219928;21219928;21222137;21222137;21227496;21227496;21227964;21227964;212…	-;-;-;-;-;-;-;-;-;-;-;-;-;-;-;-;-;-;-;-;-;-;-;-;-;-;-;-;-;-;-;-;-;-;-;-;-;-;-;-;-;-;-;-;-;-;-;-;-;-;-;-;-;-;-;-;-;-;-;-;-;-;-;-;-;-;-;-	5390	23:21193041-21288969	1081.78	1373.79	1968.79	1818.39	1560.68	202.86	114.341	234.129	149.719	175.262	896.388	506.847	599.825	539.73	635.697	623.725	-1.66375	0.36524	-4.55524	5.23256e-06	0.000751041	-2.74413	0.25848	-10.6164	2.50032e-26	1.07839e-22	-1.16794	0.273203	-4.27498	1.91151e-05	0.00546776	1.62935	0.290901	5.60104	2.13076e-08	3.05574e-05
23	ENSDARG00000060927	si:ch211-136a13.1	si:ch211-136a13.1 [Source:ZFIN;Acc:ZDB-GENE-050419-214]	18;18;18;18;18;18;18;18;18;18;18;18;18;18;18;18;18;18;18;18;18;18;18;18;18;18;18;18	49230766;49230775;49230775;49238459;49238459;49238459;49239521;49239521;49239521;49244623;49244623;49244623;49245177;49245177;49245177;49247164;49247164;49247164;49247394;49247394;49247397;49248022;49248022;49248022;49249481;49249989;49249989;49250103	49230972;49230972;49230972;49239105;49239105;49239105;49239664;49239664;49239664;49244951;49244951;49244951;49245303;49245303;49245303;49247309;49247309;49247309;49247478;49247478;49247478;49248104;49248104;49248104;49249498;49250620;49250620;49250620	+;+;+;+;+;+;+;+;+;+;+;+;+;+;+;+;+;+;+;+;+;+;+;+;+;+;+;+	2418	18:49230766-49250620	128.287	136.323	200.216	163.189	157.004	985.952	968.25	402.819	1335.59	923.152	547.984	414.177	596.63	835.416	598.552	858.811	2.16701	0.320758	6.75589	1.41957e-11	1.64776e-08	2.10824	0.292015	7.21965	5.21221e-13	2.54493e-10	1.71763	0.272533	6.30248	2.92929e-10	3.46588e-07	-0.519227	0.336449	-1.54326	0.122769	0.999876
61	ENSDARG00000018441	heg1	heart development protein with EGF-like domains 1 [Source:ZFIN;Acc:ZDB-GENE-040714-1]	9;9;9;9;9;9;9;9;9;9;9;9;9;9;9;9;9;9;9;9;9;9;9;9;9;9;9;9;9;9;9;9;9;9;9;9	38875076;38875076;38875076;38882413;38882413;38882413;38886320;38886320;38886320;38886568;38886568;38886568;38886774;38886774;38886774;38887006;38887006;38887006;38889923;38889923;38889923;38890278;38890278;38890278;38890502;38890502;38890502;38892191;38892191;38892858;38893058;38893058;38893058;38896116;38896116;38896116	38875497;38875497;38875497;38883912;38883912;38883912;38886433;38886433;38886433;38886690;38886690;38886690;38886865;38886865;38886865;38887061;38887061;38887061;38890083;38890083;38890083;38890412;38890412;38890412;38890544;38890544;38890544;38892228;38892228;38892945;38893235;38893235;38893235;38897715;38897715;38897715	+;+;+;+;+;+;+;+;+;+;+;+;+;+;+;+;+;+;+;+;+;+;+;+;+;+;+;+;+;+;+;+;+;+;+;+	4550	9:38875076-38897715	576.426	586.63	665.532	590.588	604.794	3511.51	1771.07	2045.36	2483.43	2452.84	2261.61	465.24	2344.19	1500.92	1642.99	2036.17	1.68605	0.297869	5.66039	1.51025e-08	6.6097e-06	1.82763	0.224617	8.13665	4.06358e-16	3.62612e-13	1.13291	0.357129	3.17228	0.00151245	0.126588	-0.44609	0.37473	-1.19043	0.233878	0.999876
71	ENSDARG00000015110	slc18a2	solute carrier family 18 (vesicular monoamine transporter), member 2 [Source:ZFIN;Acc:ZDB-GENE-080514-1]	17;17;17;17;17;17;17;17;17;17;17;17;17;17;17;17	23762300;23762674;23764423;23765669;23765935;23769006;23769761;23770021;23775888;23776423;23778381;23780659;23781464;23783575;23783787;23791129	23762393;23762851;23764756;23765727;23766018;23769098;23769850;23770064;23775948;23776518;23778459;23780710;23781527;23783694;23783920;23791308	+;+;+;+;+;+;+;+;+;+;+;+;+;+;+;+	1762	17:23762300-23791308	26.871	46.6138	25.9539	25.2554	31.1735	140.85	160.564	251.58	146.154	174.787	113.554	35.9332	162.935	111.611	106.008	181.959	1.97748	0.355632	5.56048	2.69035e-08	1.01161e-05	2.01557	0.297442	6.77634	1.2326e-11	4.98394e-09	1.30799	0.381324	3.43012	0.000603303	0.0691806	-0.56267	0.369248	-1.52383	0.127552	0.999876
18	ENSDARG00000087804	tnfrsf11a	tumor necrosis factor receptor superfamily, member 11a, NFKB activator [Source:ZFIN;Acc:ZDB-GENE-120910-2]	24;24;24;24;24;24;24;24;24;24	18341447;18347010;18352914;18353056;18355511;18355975;18358383;18358616;18359026;18365967	18343461;18347709;18352963;18353160;18355587;18356059;18358529;18358741;18359098;18366212	-;-;-;-;-;-;-;-;-;-	3624	24:18341447-18366212	257.442	457.343	341.108	469.168	381.265	2227.92	3528.76	2464.9	2938.53	2790.03	1256.84	1089.34	1390.54	747.127	1120.96	1873.12	2.1363	0.301818	7.07812	1.46127e-12	2.16731e-09	2.55793	0.238446	10.7275	7.56163e-27	3.9136e-23	1.3637	0.281582	4.84299	1.27899e-06	0.000545774	-1.19613	0.257918	-4.63762	3.52442e-06	0.00206771
150	ENSDARG00000099870	tnni4a	troponin I4a [Source:ZFIN;Acc:ZDB-GENE-041010-75]	4;4;4;4;4;4;4;4;4;4;4;4;4;4;4;4;4;4;4;4;4;4;4;4;4;4;4;4;4;4	7382540;7382784;7382830;7382848;7382892;7382920;7388109;7388109;7388109;7388109;7388109;7390774;7390774;7391165;7391169;7391169;7391598;7391598;7391598;7391598;7394171;7394171;7394171;7394171;7396387;7396387;7396387;7396732;7396732;7396732	7382570;7382933;7382933;7382933;7382933;7382933;7388140;7388140;7388140;7388455;7388140;7390777;7391225;7391225;7391225;7391225;7391729;7391729;7391729;7391729;7394195;7394260;7394260;7394260;7396557;7396557;7396557;7396976;7397358;7397683	+;+;+;+;+;+;+;+;+;+;+;+;+;+;+;+;+;+;+;+;+;+;+;+;+;+;+;+;+;+	2325	4:7382540-7397683	2389.79	2999.99	3989.48	4443.98	3455.81	402.176	175.161	428.995	388.555	348.722	1285.22	1777.75	1330.64	871.231	1316.21	1359.44	-1.73407	0.361297	-4.79958	1.59001e-06	0.00028299	-2.82664	0.271987	-10.3926	2.68054e-25	9.90958e-22	-1.24012	0.283104	-4.38043	1.18445e-05	0.00367037	1.6408	0.31173	5.26352	1.41326e-07	0.000158617
584	ENSDARG00000026403	hephl1b	hephaestin-like 1b [Source:ZFIN;Acc:ZDB-GENE-091204-388]	10;10;10;10;10;10;10;10;10;10;10;10;10;10;10;10;10;10;10;10;10;10;10;10	24424571;24427313;24427564;24427919;24429128;24429429;24429632;24429846;24432285;24434886;24435147;24436636;24436861;24437092;24437860;24437868;24438276;24438276;24439788;24439788;24441449;24441449;24446675;24446675	24424922;24427475;24427703;24428138;24429234;24429557;24429771;24430053;24432497;24435030;24435352;24436767;24437000;24437263;24438114;24438114;24438473;24438473;24440000;24440000;24441693;24441693;24447019;24447073	-;-;-;-;-;-;-;-;-;-;-;-;-;-;-;-;-;-;-;-;-;-;-;-	3777	10:24424571-24447073	28.6046	10.5541	9.26924	19.4272	16.9638	7.97266	143.535	14.5422	22.5766	47.1565	190.117	573.985	490.402	1254.37	627.219	260.764	1.30764	0.39429	3.31644	0.000911724	0.0416648	0.646053	0.383256	1.6857	0.0918542	0.648745	3.4998	0.40282	8.68825	3.6807e-18	1.36869e-14	1.86066	0.445262	4.17879	2.93065e-05	0.0104973
8192	ENSDARG00000038248	ggact.2	gamma-glutamylamine cyclotransferase, tandem duplicate 2 [Source:ZFIN;Acc:ZDB-GENE-040912-8]	1;1	2302346;2305271	2304475;2305380	-;-	2240	1:2302346-2305380	348.456	170.624	172.408	361.347	263.209	193.116	282.204	151.966	308.943	234.057	0	0	1.5974	4.9975	1.64873	125.397	-0.349614	0.301294	-1.16038	0.245895	0.801254	-0.14493	0.299627	-0.4837	0.628599	0.98035	-4.54329	0.402192	-11.2963	1.36818e-29	3.56138e-25	-4.52277	0.4034	-11.2116	3.57561e-29	3.07669e-25
217	ENSDARG00000087390	hbbe1.3	hemoglobin, beta embryonic 1.3 [Source:ZFIN;Acc:ZDB-GENE-131120-128]	3;3;3	54876687;54876926;54877241	54876835;54877148;54877450	+;+;+	582	3:54876687-54877450	3049.43	1437.11	2519.38	3833.97	2709.97	296.76	34.059	414.452	159.225	226.124	282.164	527.65	85.461	2117.28	753.138	963.994	-1.70887	0.392963	-4.34866	1.36971e-05	0.00168512	-2.36259	0.362037	-6.52583	6.76271e-11	2.21526e-08	-1.08991	0.433801	-2.51248	0.0119887	0.388787	0.869883	0.446069	1.95011	0.0511634	0.81139
435	ENSDARG00000090689	hbbe1.2	hemoglobin beta embryonic-1.2 [Source:ZFIN;Acc:ZDB-GENE-090501-3]	3;3;3;3;3	54868060;54868060;54868310;54868627;54868627	54868208;54868532;54868532;54868720;54868837	+;+;+;+;+	684	3:54868060-54868837	468.075	181.178	374.477	582.817	401.637	41.635	9.73116	55.2603	33.2708	34.9743	7.74231	34.042	19.1688	463.102	131.014	145.312	-1.403	0.395707	-3.54557	0.000391772	0.024044	-2.51512	0.34417	-7.30778	2.71593e-13	1.37809e-10	-0.745103	0.439605	-1.69494	0.0900871	0.789749	0.766045	0.439577	1.74269	0.0813883	0.915567
108	ENSDARG00000078417	plxdc1	plexin domain containing 1 [Source:ZFIN;Acc:ZDB-GENE-081104-391]	12;12;12;12;12;12;12;12;12;12;12;12;12	15321156;15338380;15364922;15371661;15379783;15387368;15387722;15389001;15389413;15389602;15405066;15414108;15418624	15321327;15338519;15365065;15371730;15379905;15387486;15387821;15389096;15389494;15389662;15405189;15414247;15419155	+;+;+;+;+;+;+;+;+;+;+;+;+	1903	12:15321156-15419155	40.7399	17.5901	51.9078	37.8831	37.0302	180.714	379.515	463.896	356.473	345.149	61.9385	52.9542	124.597	119.107	89.6493	257.181	1.94607	0.372666	5.22203	1.76974e-07	4.35402e-05	2.54178	0.31315	8.11681	4.78598e-16	4.12839e-13	0.990372	0.368874	2.68485	0.00725618	0.317443	-1.57512	0.349011	-4.5131	6.38854e-06	0.00343727
6	ENSDARG00000045141	aqp8a.1	aquaporin 8a, tandem duplicate 1 [Source:ZFIN;Acc:ZDB-GENE-040912-106]	12;12;12;12;12	20244235;20245750;20248807;20249912;20250889	20244490;20245884;20249021;20250038;20251184	-;-;-;-;-	1029	12:20244235-20251184	425.602	562.004	415.262	630.414	508.32	2095.92	3692.97	3613.73	3338.96	3185.4	1807.4	2055.76	2832.99	2093.12	2197.32	2669.01	2.34929	0.269378	8.72118	2.75328e-18	1.22507e-14	2.373	0.232675	10.1988	2.00773e-24	6.49451e-21	1.91735	0.246765	7.76992	7.85371e-15	2.27147e-11	-0.489536	0.252687	-1.93732	0.0527063	0.8187
204	ENSDARG00000074441	gp1bb	glycoprotein Ib (platelet), beta polypeptide [Source:ZFIN;Acc:ZDB-GENE-081104-406]	8;8;8;8;8;8	4519426;4520926;4524229;4524229;4529939;4529939	4521373;4521373;4524577;4524602;4529990;4529990	-;-;-;-;-;-	2374	8:4519426-4529990	32.0718	41.3368	35.2231	28.1695	34.2003	133.763	132.587	122.154	283.99	168.124	55.9167	47.2805	70.2857	59.97	58.3632	154.405	1.62524	0.367853	4.41817	9.95387e-06	0.00130264	1.82658	0.307883	5.93271	2.97977e-09	6.9469e-07	0.658763	0.30029	2.19376	0.0282529	0.558317	-1.28098	0.326368	-3.92497	8.67401e-05	0.0233241
26	ENSDARG00000101789	cyp1c2	cytochrome P450, family 1, subfamily C, polypeptide 2 [Source:ZFIN;Acc:ZDB-GENE-050705-1]	17	794442	796628	+	2187	17:794442-796628	66.7441	91.4686	126.062	119.478	100.938	889.395	1754.04	96.7055	1263.1	1000.81	544.543	436.872	900.136	1394.3	818.963	847.893	2.3573	0.35265	6.68453	2.31664e-11	2.37874e-08	2.05571	0.370873	5.54289	2.97522e-08	5.92253e-06	2.44119	0.343613	7.10447	1.20783e-12	2.24571e-09	-0.182357	0.432032	-0.422093	0.672957	0.999876
8	ENSDARG00000037062	dhh	desert hedgehog [Source:ZFIN;Acc:ZDB-GENE-990714-5]	23;23;23;23;23	27814051;27814247;27814382;27819580;27821594	27814193;27814870;27814748;27819841;27822521	+;+;+;+;+	1957	23:27814051-27822521	35.5391	59.8064	114.939	55.3676	66.4129	655.53	551.027	487.89	787.805	620.563	366.469	148.461	517.558	477.262	377.437	469.379	2.55858	0.305143	8.38486	5.07863e-17	1.6948e-13	2.68029	0.289982	9.24299	2.39714e-20	3.87707e-17	1.9283	0.370576	5.20352	1.95548e-07	0.000118375	-0.592669	0.33807	-1.75309	0.0795858	0.913634
14	ENSDARG00000098099	zgc:64065	zgc:64065 [Source:ZFIN;Acc:ZDB-GENE-040426-1355]	6;6;6;6;6;6;6;6;6;6;6;6;6;6;6;6;6	8919713;8919732;8919976;8919979;8919979;8920506;8920506;8920506;8920721;8920721;8920721;8921959;8921959;8922289;8922289;8923761;8923761	8919814;8919814;8920096;8920096;8920096;8920645;8920645;8920645;8920936;8920843;8920843;8922120;8922120;8922463;8922463;8923996;8925854	+;+;+;+;+;+;+;+;+;+;+;+;+;+;+;+;+	3010	6:8919713-8925854	18.2029	4.39753	11.1231	16.5131	12.5592	69.9822	127.721	124.336	247.155	142.298	143.663	88.8874	79.8701	563.885	219.076	156.233	2.64008	0.356799	7.39934	1.36867e-13	2.60996e-10	2.33615	0.357216	6.5399	6.15619e-11	2.04243e-08	2.42259	0.427847	5.66227	1.49379e-08	1.38869e-05	0.393813	0.429629	0.916635	0.359334	0.999876
19	ENSDARG00000053362	cilp	cartilage intermediate layer protein, nucleotide pyrophosphohydrolase [Source:ZFIN;Acc:ZDB-GENE-050208-76]	7;7;7;7;7;7;7;7;7	31160992;31163888;31164235;31164454;31165246;31166237;31168379;31169000;31170170	31163767;31164045;31164343;31164768;31165422;31166506;31168441;31169158;31170276	-;-;-;-;-;-;-;-;-	4134	7:31160992-31170276	1048.84	2508.35	2836.39	2398.29	2197.97	309.162	248.144	397.729	262.602	304.409	344.963	445.382	626.98	825.421	560.687	820.972	-2.15661	0.305438	-7.06071	1.65656e-12	2.32764e-09	-2.42705	0.274334	-8.84708	8.98416e-19	1.29162e-15	-1.64263	0.331438	-4.95609	7.19275e-07	0.00037818	0.764316	0.301702	2.53335	0.0112979	0.459041
78	ENSDARG00000003259	loxa	lysyl oxidase a [Source:ZFIN;Acc:ZDB-GENE-040426-2398]	10;10;10;10;10;10;10;10;10;10;10;10;10;10;10;10;10;10;10;10;10;10	7779840;7779840;7779959;7780436;7780440;7780440;7780631;7780631;7780631;7785080;7785080;7785080;7795761;7795761;7795761;7796349;7796349;7796349;7797383;7797383;7797383;7798133	7780355;7780355;7780355;7780555;7780555;7780555;7780726;7780726;7780726;7785236;7785236;7785236;7795898;7795898;7795898;7796457;7796457;7796457;7798171;7798037;7798165;7798176	-;-;-;-;-;-;-;-;-;-;-;-;-;-;-;-;-;-;-;-;-;-	1930	10:7779840-7798176	454.207	731.749	958.439	987.875	783.067	19.4887	49.8722	124.336	32.0826	56.4448	191.837	197.632	83.0649	319.007	197.885	274.978	-2.0293	0.371204	-5.4668	4.5822e-08	1.54849e-05	-2.66178	0.348499	-7.63785	2.20871e-14	1.42893e-11	-1.61203	0.348115	-4.63073	3.64387e-06	0.00131736	1.20721	0.418651	2.88358	0.00393181	0.275056
9	ENSDARG00000054363	si:zfos-464b6.2	si:zfos-464b6.2 [Source:ZFIN;Acc:ZDB-GENE-030131-5337]	18;18	49279006;49287863	49280667;49288109	-;-	1909	18:49279006-49288109	167.294	106.42	109.377	186.501	142.398	835.358	660.502	540.969	884.053	730.221	513.573	364.06	498.389	867.9	560.981	614.669	2.11886	0.260929	8.12044	4.64482e-16	1.37781e-12	2.06347	0.250956	8.22245	1.99394e-16	1.98458e-13	1.67148	0.310711	5.37954	7.46781e-08	5.25371e-05	-0.33324	0.296532	-1.12379	0.261102	0.999876
42	ENSDARG00000059231	hephl1a	hephaestin-like 1a [Source:ZFIN;Acc:ZDB-GENE-070801-4]	15;15;15;15;15;15;15;15;15;15;15;15;15;15;15;15;15;15;15;15;15;15;15;15;15;15;15;15;15;15;15	2458157;2458157;2458263;2459519;2459519;2459519;2467157;2467157;2472226;2472226;2477260;2477260;2480370;2480370;2480880;2480880;2481715;2481715;2483735;2483735;2487674;2490424;2495047;2496078;2496318;2498111;2499575;2502453;2504548;2507036;2507162	2458425;2458425;2458425;2459763;2459763;2460039;2467369;2467369;2472414;2472414;2477514;2477514;2480538;2480538;2481019;2481019;2481846;2481846;2483934;2484096;2487824;2490636;2495257;2496217;2496446;2498217;2499800;2502592;2504707;2507071;2509361	+;+;+;+;+;+;+;+;+;+;+;+;+;+;+;+;+;+;+;+;+;+;+;+;+;+;+;+;+;+;+	5963	15:2458157-2509361	320.718	275.285	324.423	423.514	335.985	1087.83	1272.35	901.616	1144.28	1101.52	722.616	572.094	951.253	605.531	712.873	922.244	1.53082	0.251374	6.08983	1.13027e-09	7.1845e-07	1.57546	0.206792	7.61854	2.56557e-14	1.61932e-11	0.974608	0.253946	3.83786	0.000124111	0.0241089	-0.580752	0.236189	-2.45884	0.0139386	0.505353
88	ENSDARG00000055595	clul1	clusterin-like 1 (retinal) [Source:ZFIN;Acc:ZDB-GENE-031118-57]	2;2;2;2;2;2;2;2;2;2;2;2;2;2	31380068;31381827;31383643;31385054;31386889;31387086;31389116;31389116;31389980;31389980;31390229;31390229;31393357;31393357	31380705;31382005;31383863;31385176;31387318;31387318;31389286;31389286;31390128;31390128;31390340;31390369;31393388;31393389	-;-;-;-;-;-;-;-;-;-;-;-;-;-	2085	2:31380068-31393389	3.46723	0	11.1231	1.94272	4.13326	77.9549	20.6787	45.8079	45.1532	47.3987	42.1526	16.0754	41.5325	36.6484	34.1022	57.64	2.09075	0.387693	5.3928	6.93664e-08	2.11801e-05	1.64307	0.38533	4.26407	2.00739e-05	0.00165437	1.62797	0.438701	3.71089	0.000206529	0.0349088	-0.350107	0.395022	-0.886297	0.375457	0.999876
36	ENSDARG00000025348	igfbp5b	insulin-like growth factor binding protein 5b [Source:ZFIN;Acc:ZDB-GENE-040319-2]	9;9;9;9;9;9;9;9;9	47020157;47020158;47024544;47028052;47028052;47028271;47028271;47041010;47041010	47025182;47020312;47025182;47028171;47028171;47028482;47028482;47041688;47041700	-;-;-;-;-;-;-;-;-	6049	9:47020157-47041700	541.754	503.957	665.532	645.956	589.299	1544.92	1196.93	1577.83	1765.73	1521.35	1217.26	788.639	1397.73	1640.85	1261.12	1364.55	1.34431	0.214244	6.27465	3.50418e-10	2.59864e-07	1.27548	0.191408	6.66369	2.67033e-11	1.01622e-08	0.981169	0.259849	3.77592	0.000159416	0.0294298	-0.245453	0.262384	-0.935473	0.349545	0.999876
5	ENSDARG00000078707	sema7a	semaphorin 7A [Source:ZFIN;Acc:ZDB-GENE-030131-3633]	25;25;25;25;25;25;25;25;25;25;25;25;25;25;25;25;25;25;25;25;25;25;25;25	26400826;26400945;26401378;26401378;26402092;26402092;26402231;26402231;26402715;26402715;26402900;26402900;26403576;26403576;26410140;26410140;26410695;26410695;26411488;26411488;26412808;26413038;26423011;26423154	26401107;26401107;26401511;26401511;26402130;26402130;26402326;26402326;26402811;26402811;26403010;26403010;26403718;26403718;26410318;26410318;26410803;26410803;26411683;26411781;26412923;26413183;26423069;26424580	+;+;+;+;+;+;+;+;+;+;+;+;+;+;+;+;+;+;+;+;+;+;+;+	3232	25:26400826-26424580	84.947	85.312	90.8386	98.1075	89.8013	361.427	579.004	445.718	506.192	473.085	300.23	339.474	341.844	218.224	299.943	339.803	2.0271	0.22728	8.91895	4.70747e-19	2.51351e-15	2.17344	0.222313	9.77652	1.42014e-22	3.34095e-19	1.58216	0.244925	6.45976	1.04869e-10	1.4367e-07	-0.603702	0.246467	-2.44943	0.0143085	0.513711
142	ENSDARG00000015627	rgs6	regulator of G protein signaling 6 [Source:ZFIN;Acc:ZDB-GENE-030131-31]	20;20;20;20;20;20;20;20;20;20;20;20;20;20;20;20;20;20;20;20;20;20;20;20;20;20;20;20;20;20;20;20;20;20;20	28605504;28609062;28610244;28610244;28611000;28611000;28611914;28611914;28616287;28616287;28617556;28617556;28627701;28627701;28627888;28627888;28628083;28628083;28630330;28630330;28631051;28631051;28633961;28633961;28634489;28634489;28638785;28638785;28638967;28638967;28642099;28642099;28735883;28735883;28738869	28609113;28609113;28610297;28610297;28611089;28611089;28612100;28612100;28616412;28616412;28617666;28617666;28627762;28627762;28627986;28627986;28628157;28628157;28630411;28630411;28631127;28631127;28634025;28634025;28634540;28634540;28638891;28638891;28639017;28639017;28642195;28642195;28735992;28735995;28739151	-;-;-;-;-;-;-;-;-;-;-;-;-;-;-;-;-;-;-;-;-;-;-;-;-;-;-;-;-;-;-;-;-;-;-	5341	20:28605504-28739151	472.41	421.283	611.77	581.846	521.827	1835.48	2335.48	2464.17	1973.67	2152.2	882.623	925.752	1108.6	477.262	848.559	1453.82	1.44764	0.296871	4.87634	1.08073e-06	0.000203185	1.90015	0.196869	9.65187	4.82668e-22	9.60806e-19	0.611945	0.283054	2.16194	0.0306229	0.574289	-1.20299	0.273285	-4.40194	1.07288e-05	0.00503553
177	ENSDARG00000061196	emilin2a	elastin microfibril interfacer 2a [Source:ZFIN;Acc:ZDB-GENE-060503-247]	2;2;2;2;2;2;2;2;2;2;2;2;2;2;2;2	31001409;31003463;31003868;31003868;31005044;31006334;31006475;31027950;31027950;31029978;31029978;31033780;31033780;31034426;31034426;31036965	31003791;31003791;31004005;31004005;31005094;31006387;31006843;31029860;31029860;31030165;31030165;31033905;31033905;31034529;31034563;31037320	-;-;-;-;-;-;-;-;-;-;-;-;-;-;-;-	5714	2:31001409-31037320	449.006	583.112	878.724	616.815	631.914	2333.33	2762.43	2400.91	2896.94	2598.4	1054.67	670.438	1392.93	760.453	969.625	1894.3	1.46673	0.320097	4.58214	4.6024e-06	0.000696684	1.85764	0.219943	8.44604	3.01361e-17	3.89931e-14	0.532955	0.294353	1.8106	0.0702032	0.742841	-1.28464	0.26423	-4.86183	1.16304e-06	0.000833963
17	ENSDARG00000054527	CU459094.1		11;11	42443183;42443728	42443640;42443767	-;-	498	11:42443183-42443767	6.06765	0	1.85385	7.77089	3.9231	33.6624	20.6787	79.982	51.0944	46.3544	55.0564	99.2891	127.792	85.7905	91.982	70.8433	2.67025	0.369304	7.2305	4.81229e-13	7.55728e-10	1.62597	0.385323	4.21976	2.44559e-05	0.00194729	2.80846	0.416285	6.74647	1.51481e-11	2.19059e-08	0.744557	0.381757	1.95034	0.0511351	0.81139
19901	ENSDARG00000095744	si:dkey-269i1.4	si:dkey-269i1.4 [Source:ZFIN;Acc:ZDB-GENE-121214-37]	12;12;12;12;12;12;12;12	16752771;16753180;16753412;16753767;16754179;16754656;16754899;16755236	16753094;16753297;16753580;16753991;16754331;16754778;16755034;16755262	-;-;-;-;-;-;-;-	1275	12:16752771-16755262	325.053	102.023	118.646	399.23	236.238	0	0	0	0	0	0	101.18	99.8376	4234.55	1108.89	337.912	0.0634312	0.245162	0.258732	0.795842	0.991103	-4.11748	0.373052	-11.0373	2.52552e-28	2.17851e-24	0.369257	0.342725	1.07742	0.281294	0.923617	0.220692	0.229234	0.962738	0.335679	0.999876
127	ENSDARG00000008414	exoc3l2a	exocyst complex component 3-like 2a [Source:ZFIN;Acc:ZDB-GENE-060526-343]	5;5;5;5;5;5;5;5;5;5;5;5;5;5;5;5;5;5;5;5	36143402;36147197;36148983;36149570;36152357;36152574;36152790;36152791;36153482;36153482;36155271;36155271;36155494;36155494;36155706;36155706;36156339;36156339;36161949;36161949	36143495;36147725;36149203;36150344;36152471;36152684;36152891;36152891;36153592;36153592;36155406;36155406;36155616;36155616;36155861;36155861;36156460;36156460;36163241;36163224	+;+;+;+;+;+;+;+;+;+;+;+;+;+;+;+;+;+;+;+	3888	5:36143402-36163241	161.226	182.058	196.508	136.962	169.188	688.307	507.237	441.355	560.851	549.437	362.168	179.666	346.636	247.376	283.962	410.685	1.32927	0.268379	4.95295	7.30954e-07	0.000153656	1.55209	0.217829	7.12526	1.03881e-12	4.80043e-10	0.65577	0.278278	2.35653	0.0184467	0.463534	-0.84943	0.277562	-3.06032	0.002211	0.210952
19899	ENSDARG00000074306	ctslb	cathepsin Lb [Source:ZFIN;Acc:ZDB-GENE-980526-285]	12;12;12;12;12;12;12;12	16569710;16570133;16570365;16570720;16571132;16571610;16571853;16572192	16570047;16570250;16570533;16570944;16571284;16571732;16571988;16572218	-;-;-;-;-;-;-;-	1289	12:16569710-16572218	351.057	109.938	133.477	405.058	249.882	5.31511	0	0	0	1.32878	0	84.1593	125.396	4740.97	1237.63	374.408	0.0808859	0.260138	0.310934	0.755851	0.991103	-1.29878	0.358564	-3.62217	0.000292139	0.0148235	0.374571	0.341052	1.09828	0.272083	0.923617	0.252789	0.243089	1.0399	0.298385	0.999876
6694	ENSDARG00000105279	si:ch211-108c17.2	si:ch211-108c17.2 [Source:ZFIN;Acc:ZDB-GENE-131118-13]	4;4;4;4;4;4;4;4;4;4;4;4;4;4;4;4;4;4;4;4;4;4;4;4;4;4;4;4;4	68824615;68826665;68829137;68829887;68829911;68830504;68830504;68833088;68833088;68834056;68834056;68838024;68838024;68838451;68840349;68840712;68844237;68844510;68848250;68849404;68849404;68849653;68851941;68851941;68854334;68854334;68857155;68857155;68857666	68825411;68826792;68829308;68830135;68830135;68830684;68830684;68833164;68833164;68834233;68834233;68838290;68838297;68838679;68840487;68841109;68844269;68844542;68848282;68849685;68849436;68849685;68851973;68851973;68854366;68854366;68857277;68857289;68857695	-;-;-;-;-;-;-;-;-;-;-;-;-;-;-;-;-;-;-;-;-;-;-;-;-;-;-;-;-	3434	4:68824615-68857695	64.1437	69.481	105.669	64.1099	75.851	50.4935	60.8197	47.9892	62.9769	55.5698	0	0	0.798701	0	0.199675	33.0015	-0.389256	0.293765	-1.32506	0.185152	0.738423	-0.370529	0.281417	-1.31665	0.187954	0.85798	-4.20815	0.40875	-10.2952	7.40888e-25	6.42844e-21	-3.86501	0.420319	-9.19544	3.73478e-20	2.41024e-16
472	ENSDARG00000099390	lama2	laminin, alpha 2 [Source:ZFIN;Acc:ZDB-GENE-060119-1]	20;20;20;20;20;20;20;20;20;20;20;20;20;20;20;20;20	1883458;1885875;1887248;1903369;1909831;1914991;1916671;1919962;1921362;1924195;1924540;1924898;1927346;1932596;1935202;1958997;1959389	1883574;1886002;1887334;1903580;1909937;1915168;1916807;1920198;1921505;1924371;1924725;1925016;1927463;1932730;1935326;1959083;1959629	+;+;+;+;+;+;+;+;+;+;+;+;+;+;+;+;+	2535	20:1883458-1959629	106.617	131.046	144.6	147.647	132.478	206.403	244.495	228.312	336.273	253.871	252.055	177.775	177.312	147.426	188.642	286.678	1.08278	0.311927	3.47125	0.000518048	0.0293015	0.836496	0.236965	3.53005	0.000415483	0.0196202	0.451689	0.25732	1.75536	0.0791975	0.767788	-0.387816	0.264255	-1.46759	0.142217	0.999876
195	ENSDARG00000017058	gyltl1b	glycosyltransferase-like 1b [Source:ZFIN;Acc:ZDB-GENE-050419-253]	18;18;18;18;18;18;18;18;18;18;18;18;18;18;18;18;18;18;18;18;18;18;18;18;18;18;18;18;18;18;18;18;18;18;18;18;18;18;18;18;18;18;18;18;18	45121063;45166087;45203301;45231648;45231648;45231737;45234125;45234125;45234125;45237081;45237081;45237081;45238862;45238862;45238862;45244499;45244499;45244499;45245289;45245289;45245289;45247222;45247222;45247222;45247476;45247476;45247476;45251020;45251020;45251020;45253671;45253671;45253671;45256790;45256790;45256790;45259014;45259014;45259014;45260389;45260389;45260389;45262725;45262725;452…	45121569;45166185;45203424;45231836;45231836;45231836;45234414;45234414;45234414;45237163;45237163;45237163;45238985;45238985;45238985;45244670;45244670;45244670;45245393;45245393;45245393;45247334;45247334;45247334;45247601;45247601;45247601;45251175;45251175;45251175;45253834;45253834;45253834;45257068;45257068;45257068;45259160;45259160;45259160;45260584;45260584;45260584;45262922;45263056;452…	+;+;+;+;+;+;+;+;+;+;+;+;+;+;+;+;+;+;+;+;+;+;+;+;+;+;+;+;+;+;+;+;+;+;+;+;+;+;+;+;+;+;+;+;+	3318	18:45121063-45263168	156.025	148.637	226.169	187.473	179.576	442.04	261.525	403.546	502.627	402.434	328.618	282.738	303.506	309.012	305.969	400.782	1.20989	0.270612	4.47096	7.78686e-06	0.00106608	1.03162	0.245874	4.19571	2.72019e-05	0.00212668	0.71422	0.219905	3.24785	0.00116281	0.107788	-0.365047	0.243347	-1.50011	0.133587	0.999876
3715	ENSDARG00000089124	hbae1.3	hemoglobin, alpha embryonic 1.3 [Source:ZFIN;Acc:ZDB-GENE-061207-39]	3;3;3	54883811;54884107;54884396	54884027;54884314;54884525	-;-;-	555	3:54883811-54884525	748.054	509.234	574.693	948.049	695.007	156.796	0	132.334	45.1532	83.5707	196.138	226.946	63.0974	1516.74	500.731	343.933	-0.684337	0.387026	-1.76819	0.0770284	0.553687	-0.818122	0.354214	-2.30968	0.0209057	0.31185	-0.287509	0.435173	-0.660678	0.508819	0.937523	0.627618	0.395801	1.58569	0.112809	0.983859
83	ENSDARG00000095901	col18a1b	collagen type XVIII alpha 1 chain b [Source:ZFIN;Acc:ZDB-GENE-110411-288]	6;6;6;6;6;6;6;6;6;6;6;6;6;6;6;6;6;6;6;6;6;6;6;6;6;6;6;6;6;6;6;6;6;6;6;6;6;6;6;6;6;6;6;6;6;6;6;6;6;6;6;6;6;6;6;6;6;6;6;6;6;6;6;6;6;6;6;6;6;6;6;6;6;6;6;6;6;6;6;6;6;6;6	18619145;18619145;18628075;18628075;18628271;18628271;18630140;18631050;18634236;18634490;18634500;18634741;18634745;18634985;18634985;18635223;18635223;18635398;18635584;18636125;18636528;18636550;18636656;18636668;18636779;18636809;18637170;18637173;18637300;18637300;18637602;18637602;18637962;18637962;18638531;18638655;18638824;18638860;18639024;18639024;18639141;18639141;18639334;18639334;186…	18619403;18619403;18628190;18628190;18628468;18628468;18630273;18631197;18634281;18634626;18634618;18634809;18634809;18635141;18635141;18635336;18635336;18635417;18635637;18636160;18636561;18636561;18636712;18636712;18636838;18636838;18637205;18637205;18637377;18637377;18637661;18637661;18637997;18637997;18638589;18638676;18638922;18638922;18639059;18639059;18639239;18639239;18639411;18639384;186…	-;-;-;-;-;-;-;-;-;-;-;-;-;-;-;-;-;-;-;-;-;-;-;-;-;-;-;-;-;-;-;-;-;-;-;-;-;-;-;-;-;-;-;-;-;-;-;-;-;-;-;-;-;-;-;-;-;-;-;-;-;-;-;-;-;-;-;-;-;-;-;-;-;-;-;-;-;-;-;-;-;-;-	4580	6:18619145-18668330	657.906	1074.76	1687	936.393	1089.01	59.352	66.9017	383.187	161.601	167.76	221.086	301.65	306.701	433.95	315.847	426.886	-1.84999	0.340728	-5.42953	5.65032e-08	1.81743e-05	-1.8306	0.358269	-5.10957	3.22893e-07	4.77476e-05	-1.53864	0.307246	-5.00785	5.50407e-07	0.000304832	0.633316	0.410603	1.5424	0.122976	0.999876
2475	ENSDARG00000044212	zmp:0000001081	zmp:0000001081 [Source:ZFIN;Acc:ZDB-GENE-140106-41]	19;19	37955768;37964281	37961526;37979726	+;+	21205	19:37955768-37979726	742.853	626.208	1043.72	726.579	784.839	170.083	35.2754	170.871	28.5178	101.187	324.317	379.19	107.825	1710.81	630.536	416.417	-0.820455	0.394059	-2.08206	0.037337	0.401596	-2.02278	0.355647	-5.68761	1.28829e-08	2.68858e-06	-0.212902	0.423138	-0.503151	0.614858	0.94254	1.38476	0.444706	3.11387	0.00184651	0.189256
62	ENSDARG00000090752	plk2a	polo-like kinase 2a (Drosophila) [Source:ZFIN;Acc:ZDB-GENE-060810-71]	10;10;10;10;10;10;10;10;10;10;10;10;10;10	4476569;4477926;4478138;4478334;4479268;4479538;4479820;4480051;4480235;4480470;4482214;4482452;4484122;4484942	4476782;4478033;4478254;4478463;4479451;4479736;4479967;4480151;4480373;4480550;4482373;4482581;4484232;4485777	+;+;+;+;+;+;+;+;+;+;+;+;+;+	2658	10:4476569-4485777	598.096	481.09	528.347	532.306	534.96	1815.99	1355.06	1788.69	1460.35	1605.02	1092.53	625.994	1268.34	813.76	950.154	1136.71	1.2145	0.214745	5.65553	1.55369e-08	6.69015e-06	1.49226	0.178146	8.37658	5.44881e-17	6.71449e-14	0.738606	0.259163	2.84996	0.00437242	0.246885	-0.685075	0.261293	-2.62187	0.00874497	0.399677
673	ENSDARG00000028663	tek	TEK tyrosine kinase, endothelial [Source:ZFIN;Acc:ZDB-GENE-990415-56]	5;5;5;5;5;5;5;5;5;5;5;5;5;5;5;5;5;5;5;5;5;5;5;5;5;5;5;5;5;5;5;5;5;5;5;5;5;5;5;5;5;5;5;5;5;5;5;5	474044;485052;485052;485052;485446;485446;485446;485692;485692;486205;486205;486205;486491;486491;486791;486791;486994;486994;487284;487284;487577;487577;490840;490840;491084;491084;491626;491626;492182;492182;492411;492411;492698;492698;492887;492887;493175;493175;494024;494024;494872;494872;494992;494992;495226;495226;497606;497606	474294;485369;485369;485369;485556;485556;485556;485847;485847;486336;486336;486335;486628;486628;486913;486913;487136;487136;487428;487428;487735;487735;490974;490974;491356;491356;491937;491937;492324;492324;492618;492618;492808;492808;493077;493077;493288;493288;494094;494094;494912;494912;495088;495088;495325;495325;497820;497866	+;+;+;+;+;+;+;+;+;+;+;+;+;+;+;+;+;+;+;+;+;+;+;+;+;+;+;+;+;+;+;+;+;+;+;+;+;+;+;+;+;+;+;+;+;+;+;+	3733	5:474044-497866	383.995	442.391	583.962	359.404	442.438	1207.41	506.02	673.303	1556.6	985.834	836.169	356.495	658.13	447.276	574.518	934.13	1.0279	0.321876	3.19346	0.00140578	0.0557655	0.948059	0.294308	3.22131	0.00127604	0.048311	0.320239	0.295718	1.08292	0.278844	0.923617	-0.627551	0.354353	-1.77098	0.0765641	0.903407
141	ENSDARG00000103774	limch1b	LIM and calponin homology domains 1b [Source:ZFIN;Acc:ZDB-GENE-030131-9210]	14;14;14;14;14;14;14;14;14;14;14;14;14;14;14;14;14;14;14;14;14;14;14;14;14;14;14;14;14;14;14;14;14;14;14;14;14;14;14;14;14;14;14;14;14;14;14;14;14;14;14;14;14;14;14;14;14;14;14;14;14;14;14;14;14;14;14;14;14;14;14;14;14;14	16508127;16508163;16508748;16602015;16602015;16602015;16611848;16611848;16611848;16632344;16632474;16632671;16632671;16632671;16641571;16641571;16641571;16641571;16643651;16643651;16643651;16643651;16647654;16647654;16647654;16647654;16662420;16662420;16662420;16662420;16667461;16687260;16687881;16687881;16688088;16688088;16690935;16690935;16697553;16697553;16697903;16697903;16698075;16698075;166…	16508420;16508420;16508922;16602085;16602085;16602085;16611917;16611917;16612172;16632450;16632774;16632774;16632774;16632774;16641601;16641601;16641601;16641601;16643761;16643761;16643761;16643761;16647852;16647852;16647852;16647852;16662471;16662583;16662672;16662672;16667841;16687295;16688001;16688001;16688242;16688242;16691370;16691370;16697798;16697798;16697987;16697987;16698148;16698148;166…	+;+;+;+;+;+;+;+;+;+;+;+;+;+;+;+;+;+;+;+;+;+;+;+;+;+;+;+;+;+;+;+;+;+;+;+;+;+;+;+;+;+;+;+;+;+;+;+;+;+;+;+;+;+;+;+;+;+;+;+;+;+;+;+;+;+;+;+;+;+;+;+;+;+	6773	14:16508127-16721750	603.297	840.807	975.124	744.063	790.823	2425.46	1948.66	1859.22	2799.5	2258.21	1789.33	892.656	1782.7	1084.46	1387.29	1884.61	1.3048	0.267486	4.87802	1.07155e-06	0.000202887	1.38479	0.213651	6.48153	9.07949e-11	2.93699e-08	0.707375	0.282918	2.50028	0.0124093	0.390587	-0.625048	0.281954	-2.21684	0.0266339	0.645096
32	ENSDARG00000044276	spp1	secreted phosphoprotein 1 [Source:ZFIN;Acc:ZDB-GENE-050706-97]	10;10;10;10;10;10;10;10;10;10;10;10;10;10;10;10;10;10;10;10;10;10;10;10;10;10	15162592;15162596;15162596;15164228;15164228;15164228;15164396;15167051;15167051;15167051;15167262;15167262;15167262;15169015;15169015;15169015;15169190;15169390;15169394;15169394;15169561;15169561;15169561;15170574;15170574;15170574	15163437;15163437;15163437;15164394;15164524;15164524;15164524;15167095;15167095;15167095;15167312;15167312;15167312;15169071;15169071;15169071;15169191;15169450;15169450;15169450;15169631;15169631;15169631;15170652;15170652;15170652	-;-;-;-;-;-;-;-;-;-;-;-;-;-;-;-;-;-;-;-;-;-;-;-;-;-	1509	10:15162592-15170652	274.778	740.544	646.993	480.824	535.785	13.2878	17.0295	69.8025	24.9531	31.2682	83.4449	76.5944	110.221	91.6209	90.4703	170.42	-2.39448	0.375408	-6.37834	1.79022e-10	1.49354e-07	-2.8334	0.350528	-8.08323	6.30712e-16	4.6633e-13	-2.20559	0.308073	-7.1593	8.10921e-13	1.62371e-09	1.0818	0.403492	2.6811	0.00733805	0.374579
240	ENSDARG00000061923	amotl2a	angiomotin like 2a [Source:ZFIN;Acc:ZDB-GENE-030131-9770]	6;6;6;6;6;6;6;6;6;6;6;6;6;6;6;6;6;6;6;6;6;6;6;6;6;6;6	28001382;28001440;28001440;28001444;28002258;28002258;28002259;28002319;28002319;28003138;28003138;28004951;28004951;28005190;28005190;28006714;28006714;28007092;28007092;28007391;28007391;28007607;28007607;28008225;28008225;28008704;28008704	28001598;28001496;28001598;28001496;28002446;28003049;28003049;28002716;28002818;28003330;28003330;28005095;28005095;28005276;28005276;28007009;28007009;28007291;28007291;28007492;28007492;28007773;28007773;28008404;28008404;28010529;28010531	+;+;+;+;+;+;+;+;+;+;+;+;+;+;+;+;+;+;+;+;+;+;+;+;+;+;+	4207	6:28001382-28010531	2368.98	2931.39	2569.43	2544.97	2603.69	9590.23	4895.99	4183.06	7729.52	6599.7	5479.84	2171.12	4838.53	4440.28	4232.44	5372.21	1.11151	0.261502	4.25048	2.1331e-05	0.0023728	1.17934	0.248936	4.73752	2.16351e-06	0.000240288	0.608299	0.280106	2.17167	0.0298804	0.568755	-0.538128	0.328811	-1.63659	0.101716	0.963687
20	ENSDARG00000100776	syt8	synaptotagmin VIII [Source:ZFIN;Acc:ZDB-GENE-060303-4]	25;25;25;25;25;25;25;25	31004062;31004410;31006823;31009794;31010556;31012591;31013951;31014571	31004186;31004579;31006918;31009961;31010723;31012708;31014084;31016981	+;+;+;+;+;+;+;+	3390	25:31004062-31016981	18.2029	25.5057	59.3231	35.9404	34.743	147.051	161.78	173.052	242.401	181.071	178.933	61.4647	125.396	202.399	142.048	157.092	2.07447	0.297392	6.97555	3.04673e-12	4.06692e-09	1.90113	0.312857	6.07669	1.22692e-09	3.20709e-07	1.53855	0.378407	4.06587	4.78543e-05	0.011736	-0.28766	0.342521	-0.839832	0.401002	0.999876
21	ENSDARG00000094861	si:dkey-163f12.11	si:dkey-163f12.11 [Source:ZFIN;Acc:ZDB-GENE-081104-323]	8;8;8;8;8;8	21393905;21393916;21400881;21400881;21403738;21404065	21394098;21394098;21400944;21401025;21403832;21404617	+;+;+;+;+;+	987	8:21393905-21404617	442.071	353.561	543.178	600.302	484.778	2247.41	2429.14	1990.1	2031.89	2174.63	1351.46	693.132	1959.21	1216.89	1305.18	1562.55	1.7508	0.252838	6.9246	4.37203e-12	5.5581e-09	1.99439	0.20705	9.63243	5.83325e-22	1.07824e-18	1.21373	0.309505	3.92152	8.79916e-05	0.0190869	-0.646173	0.293052	-2.20498	0.0274557	0.649742
192	ENSDARG00000020219	dld	deltaD [Source:ZFIN;Acc:ZDB-GENE-990415-47]	13;13;13;13;13;13;13;13;13;13;13	5947112;5947938;5948124;5949203;5949523;5949788;5950956;5951628;5951967;5952434;5952837	5947843;5948043;5948922;5949419;5949692;5949918;5951016;5951885;5952027;5952730;5953343	-;-;-;-;-;-;-;-;-;-;-	3339	13:5947112-5953343	331.987	291.116	355.939	241.869	305.228	1115.29	950.004	580.96	936.335	895.647	861.977	281.792	560.688	385.641	522.524	689.558	1.22315	0.27168	4.50218	6.72596e-06	0.000935223	1.39297	0.234566	5.93849	2.87654e-09	6.81259e-07	0.645056	0.319161	2.0211	0.0432695	0.654068	-0.648603	0.333517	-1.94474	0.0518064	0.814948
25078	ENSDARG00000023656	he1a	hatching enzyme 1a [Source:ZFIN;Acc:ZDB-GENE-021211-3]	22;22;22;22;22;22;22;22;22;22;22;22;22;22;22;22;22;22	14068532;14068532;14068569;14068744;14068744;14068744;14068928;14068928;14068928;14069152;14069152;14069152;14069365;14069365;14069365;14069680;14069716;14069718	14068651;14068651;14068651;14068816;14068816;14068816;14069068;14069068;14069068;14069269;14069269;14069269;14069670;14069674;14069969;14069683;14069755;14069967	+;+;+;+;+;+;+;+;+;+;+;+;+;+;+;+;+;+	1057	22:14068532-14069969	2093.34	388.741	533.908	2139.91	1288.97	7.08681	0	0	0	1.7717	0	317.725	592.636	18205.1	4778.86	1534.97	0.0364205	0.254566	0.143069	0.886236	0.997925	-0.870039	0.325603	-2.67208	0.00753826	0.165598	0.289308	0.329534	0.87793	0.379982	0.923617	0.229536	0.233202	0.984278	0.324979	0.999876
804	ENSDARG00000045143	hbbe2	hemoglobin beta embryonic-2 [Source:ZFIN;Acc:ZDB-GENE-040702-1]	12;12;12	20227991;20228278;20228588	20228189;20228500;20228755	-;-;-	590	12:20227991-20228755	695.179	516.27	999.224	1114.15	831.206	105.416	27.9771	109.793	46.3415	72.3821	258.937	263.825	66.2922	1199.4	447.114	367.33	-1.18548	0.392084	-3.02353	0.00249846	0.0829619	-2.6809	0.325446	-8.23763	1.75657e-16	1.81826e-13	-0.571885	0.426493	-1.3409	0.179952	0.881114	1.47437	0.441139	3.3422	0.000831165	0.114736
109	ENSDARG00000059294	marco	macrophage receptor with collagenous structure [Source:ZFIN;Acc:ZDB-GENE-120514-2]	9;9;9;9;9;9;9;9;9;9;9;9;9;9;9;9;9	796083;798364;799892;800057;800720;800850;800976;806874;807585;807963;808090;808724;809916;810156;810751;811139;813761	796494;798525;799948;800074;800773;800894;801071;806936;807665;808007;808188;808777;809951;810243;810854;811240;813878	-;-;-;-;-;-;-;-;-;-;-;-;-;-;-;-;-	1634	9:796083-813878	32.9387	20.2286	29.6616	23.3127	26.5354	62.8954	126.505	124.336	152.095	116.458	83.4449	30.2595	60.7013	288.189	115.649	108.274	1.75276	0.3357	5.2212	1.77768e-07	4.35402e-05	1.67755	0.314271	5.33791	9.40259e-08	1.66658e-05	1.35372	0.420929	3.21603	0.00129977	0.114301	-0.00687015	0.426788	-0.0160973	0.987157	0.999876
222	ENSDARG00000033355	zgc:101699	zgc:101699 [Source:ZFIN;Acc:ZDB-GENE-041114-140]	5;5;5;5;5;5;5;5;5;5;5;5;5;5;5;5;5	1612139;1612279;1614354;1614548;1614778;1620938;1621112;1624182;1624325;1624739;1625094;1627689;1627849;1628100;1634988;1636113;1636466	1612180;1612322;1614462;1614690;1614979;1621040;1621252;1624247;1624372;1624867;1625237;1627772;1628003;1628265;1635166;1636353;1636508	+;+;+;+;+;+;+;+;+;+;+;+;+;+;+;+;+	2039	5:1612139-1636508	0	0	0	0	0	23.0321	72.9837	2.18133	74.8593	43.2641	3.44103	2.83683	27.1558	49.1421	20.644	31.797	1.71674	0.39611	4.33401	1.46418e-05	0.00176078	1.46843	0.366824	4.00308	6.2523e-05	0.00428034	1.30354	0.412318	3.1615	0.00156956	0.129701	-0.423225	0.437506	-0.967358	0.333365	0.999876
281	ENSDARG00000019371	flt1	fms-related tyrosine kinase 1 (vascular endothelial growth factor/vascular permeability factor receptor) [Source:ZFIN;Acc:ZDB-GENE-050407-1]	24;24;24;24;24;24;24;24;24;24;24;24;24;24;24;24;24;24;24;24;24;24;24;24;24;24;24;24;24;24;24;24;24;24;24;24;24;24;24;24;24	21605636;21607531;21607700;21607871;21610940;21611293;21614028;21614224;21614420;21616277;21618241;21618871;21620377;21620567;21620786;21623597;21623808;21629420;21630273;21633184;21635374;21642883;21642883;21643429;21643429;21643683;21643683;21644842;21644842;21647413;21647413;21647640;21647640;21654433;21654433;21657968;21657968;21659443;21659443;21663375;21663375	21605972;21607622;21607766;21607980;21611045;21611392;21614139;21614346;21614517;21616406;21618329;21618984;21620481;21620702;21620892;21623728;21623954;21629725;21630381;21633304;21636618;21643030;21643030;21643598;21643598;21643800;21643800;21645013;21645013;21647549;21647549;21647802;21647802;21654557;21654557;21658179;21658179;21659539;21659539;21663645;21663642	-;-;-;-;-;-;-;-;-;-;-;-;-;-;-;-;-;-;-;-;-;-;-;-;-;-;-;-;-;-;-;-;-;-;-;-;-;-;-;-;-	5499	24:21605636-21663645	364.926	598.064	748.955	509.965	555.477	1964.82	1994.89	1963.92	1939.21	1965.71	1149.3	309.215	1515.14	573.88	886.883	1515.01	1.32708	0.32735	4.05402	5.03448e-05	0.00478312	1.65956	0.220494	7.52654	5.21015e-14	3.2102e-11	0.513308	0.371527	1.38162	0.167089	0.874614	-0.90671	0.363461	-2.49466	0.0126078	0.484314
3163	ENSDARG00000079305	hbae3	hemoglobin alpha embryonic-3 [Source:ZFIN;Acc:ZDB-GENE-990706-3]	3;3;3;3;3;3;3;3;3;3;3	54891985;54892000;54892000;54892183;54892190;54892575;54892575;54892575;54893005;54893005;54893005	54892212;54892122;54892128;54892212;54892212;54892782;54892782;54892782;54893129;54893129;54893256	-;-;-;-;-;-;-;-;-;-;-	688	3:54891985-54893256	14273.7	7137.19	15216.4	18027.5	13663.7	1885.09	188.541	1768.33	800.876	1160.71	3588.13	4614.58	1426.48	32273	10475.6	6781.41	-0.74223	0.392684	-1.89015	0.0587383	0.495775	-2.3853	0.359233	-6.64	3.13691e-11	1.15967e-08	-0.231816	0.435995	-0.531694	0.594938	0.94208	1.52228	0.446112	3.41232	0.000644125	0.0995979
633	ENSDARG00000078430	tiam1a	T-cell lymphoma invasion and metastasis 1a [Source:ZFIN;Acc:ZDB-GENE-080325-1]	10;10;10;10;10;10;10;10;10;10;10;10;10;10;10;10;10;10;10;10;10;10;10;10;10;10;10;10;10;10;10;10;10;10;10;10;10;10;10;10;10;10;10;10;10;10;10;10;10;10;10;10;10;10;10;10;10;10;10;10	25611019;25611056;25612844;25613270;25613270;25613270;25614952;25614952;25615368;25615368;25617961;25617961;25618399;25618399;25618603;25618603;25620228;25620228;25620228;25620888;25620888;25620888;25621138;25621138;25621138;25621417;25621417;25621417;25623382;25623382;25623382;25629394;25638909;25638909;25639926;25639926;25645471;25645471;25645647;25645647;25646395;25646395;25650709;25650709;256…	25612979;25612979;25612979;25613442;25613442;25613860;25615039;25615039;25615464;25615464;25618019;25618019;25618507;25618507;25618721;25618721;25620407;25620407;25620407;25620996;25620996;25620996;25621263;25621263;25621263;25621485;25621485;25621485;25623609;25623609;25623609;25629481;25639036;25639036;25640138;25640138;25645557;25645557;25645728;25645728;25646499;25646499;25650882;25650882;256…	-;-;-;-;-;-;-;-;-;-;-;-;-;-;-;-;-;-;-;-;-;-;-;-;-;-;-;-;-;-;-;-;-;-;-;-;-;-;-;-;-;-;-;-;-;-;-;-;-;-;-;-;-;-;-;-;-;-;-;-	7226	10:25611019-25695675	1623.53	1372.03	1742.62	1441.5	1544.92	3495.57	2517.94	2001.01	3397.19	2852.92	2229.78	1515.81	2212.4	1503.42	1865.35	2612.19	0.828749	0.256028	3.23694	0.00120817	0.0508487	0.808364	0.213853	3.78001	0.000156824	0.00886089	0.242728	0.224879	1.07937	0.280424	0.923617	-0.556606	0.260794	-2.13427	0.0328205	0.705437
102	ENSDARG00000031952	mb	myoglobin [Source:ZFIN;Acc:ZDB-GENE-040426-1430]	1;1;1;1;1;1;1;1;1;1;1;1;1;1;1;1;1;1;1	54460292;54460292;54460307;54460310;54463319;54463368;54463368;54463368;54463372;54464083;54464083;54464083;54464083;54464083;54466417;54466417;54466417;54466417;54466456	54460364;54460364;54460404;54460364;54463457;54463457;54463457;54463457;54463457;54464218;54464302;54464302;54464302;54464302;54466912;54466949;54467434;54466761;54467021	+;+;+;+;+;+;+;+;+;+;+;+;+;+;+;+;+;+;+	1490	1:54460292-54467434	2050.86	3135.44	4037.68	3616.38	3210.09	369.4	402.627	1008.5	518.074	574.65	1355.77	1347.49	1805.86	738.798	1311.98	1461.03	-1.56593	0.297503	-5.26358	1.41279e-07	3.628e-05	-2.05468	0.291288	-7.05379	1.74112e-12	7.90466e-10	-1.12308	0.302009	-3.7187	0.000200253	0.0345204	0.973751	0.344038	2.83036	0.00464958	0.30375
31	ENSDARG00000031325	tmed1a	transmembrane p24 trafficking protein 1a [Source:ZFIN;Acc:ZDB-GENE-040801-229]	3;3;3;3	50413838;50419719;50421781;50424663	50414413;50419905;50421878;50425171	-;-;-;-	1370	3:50413838-50425171	68.4777	87.0711	70.4462	121.42	86.8538	258.669	182.459	267.576	263.79	243.123	283.885	268.553	308.299	181.576	260.578	259.028	1.63372	0.254744	6.4132	1.42494e-10	1.22715e-07	1.28524	0.257127	4.99847	5.77871e-07	7.70832e-05	1.37625	0.286934	4.79641	1.61538e-06	0.000667436	0.0890625	0.251637	0.353933	0.723389	0.999876
24	ENSDARG00000089086	mustn1b	musculoskeletal, embryonic nuclear protein 1b [Source:ZFIN;Acc:ZDB-GENE-111129-2]	11;11;11	18020167;18020324;18022805	18020241;18020444;18023521	+;+;+	913	11:18020167-18023521	1612.26	1836.41	1633.24	2997.62	2019.88	7716.65	9626.55	8399.57	9284.93	8756.92	4653.13	5015.52	4543.81	3659.01	4467.87	5979.65	1.64627	0.246241	6.6856	2.29976e-11	2.37874e-08	1.90593	0.227934	8.3618	6.17676e-17	7.26556e-14	1.01934	0.261278	3.90138	9.56464e-05	0.0199174	-0.930882	0.181406	-5.13148	2.87472e-07	0.000285415
44	ENSDARG00000089769	hapln1a	hyaluronan and proteoglycan link protein 1a [Source:ZFIN;Acc:ZDB-GENE-050302-175]	5;5;5;5;5;5;5;5;5;5;5	45890469;45890471;45894594;45894594;45894859;45896346;45896346;45896346;45905322;45905322;45905322	45894511;45894511;45894896;45894920;45894896;45896675;45896675;45896675;45905538;45905543;45905545	-;-;-;-;-;-;-;-;-;-;-	4924	5:45890469-45905545	6690.01	10775.7	8077.22	9098.75	8660.42	15569.7	22620.1	17101.6	19658.3	18737.4	18648.6	19729.2	17252.7	13180.1	17202.7	17962.4	1.19452	0.198795	6.00882	1.86873e-09	1.13385e-06	1.02434	0.206214	4.96735	6.78726e-07	8.91577e-05	0.902942	0.233078	3.87399	0.000107066	0.0215536	-0.117917	0.215549	-0.547056	0.58434	0.999876
67	ENSDARG00000090873	ccl34a.4	chemokine (C-C motif) ligand 34a, duplicate 4 [Source:ZFIN;Acc:ZDB-GENE-070912-32]	2;2;2;2;2;2	40326740;40326933;40327253;40327253;40327412;40327607	40327161;40327161;40327336;40327333;40327526;40327704	-;-;-;-;-;-	719	2:40326740-40327704	7.80126	2.63852	0	7.77089	4.55267	52.2652	62.0361	14.5422	121.201	62.5111	66.2398	32.1508	15.974	246.543	90.227	65.3309	2.15589	0.38502	5.59943	2.15061e-08	8.44338e-06	1.75018	0.385168	4.54393	5.52148e-06	0.000545362	1.8884	0.440846	4.28357	1.83914e-05	0.00531921	0.27537	0.445712	0.617821	0.536693	0.999876
194	ENSDARG00000059931	hyal2a	hyaluronoglucosaminidase 2a [Source:ZFIN;Acc:ZDB-GENE-131121-41]	6;6;6;6	54084949;54087093;54098247;54103625	54085786;54087182;54099185;54103820	-;-;-;-	2063	6:54084949-54103820	527.885	622.69	808.278	876.168	708.755	2172.99	1565.5	1868.67	2681.86	2072.26	1311.89	731.902	1329.84	968.683	1085.58	1620.3	1.2327	0.275268	4.47817	7.52859e-06	0.00103604	1.39007	0.230379	6.03385	1.60094e-09	4.10189e-07	0.539181	0.271117	1.98874	0.0467299	0.674026	-0.840196	0.268117	-3.13369	0.00172623	0.180761
13162	ENSDARG00000101166	BX005396.3		7;7	43129101;43136060	43129142;43136296	-;-	279	7:43129101-43136296	32.9387	63.3244	51.9078	63.1385	52.8273	85.0417	64.4689	52.3519	71.2946	68.2893	0	0	2.3961	4.16459	1.64017	30.6892	-0.219843	0.295128	-0.744907	0.456328	0.928481	0.295457	0.302215	0.977638	0.328253	0.960898	-2.87268	0.424058	-6.77426	1.25044e-11	1.91465e-08	-3.23221	0.420323	-7.68983	1.47331e-14	4.754e-11
259	ENSDARG00000056125	myct1a	myc target 1a [Source:ZFIN;Acc:ZDB-GENE-041001-143]	20;20	26163429;26166607	26164494;26166930	-;-	1390	20:26163429-26166930	285.179	470.536	526.493	399.23	420.359	1288.91	861.207	665.305	1539.96	1088.85	874.881	388.646	714.837	748.793	681.789	954.997	1.19824	0.288807	4.14894	3.3402e-05	0.00344299	1.17096	0.271634	4.31079	1.62669e-05	0.00138929	0.600471	0.291922	2.05696	0.0396901	0.636565	-0.575033	0.319291	-1.80097	0.0717078	0.890006
234	ENSDARG00000004880	acsm3	acyl-CoA synthetase medium-chain family member 3 [Source:ZFIN;Acc:ZDB-GENE-080220-22]	2;2;2;2;2;2;2;2;2;2;2;2;2	44872552;44875163;44876373;44877892;44879930;44880239;44880559;44881617;44882657;44886073;44887514;44890849;44893312	44874472;44875282;44876472;44878019;44880031;44880319;44880682;44881696;44882813;44886216;44887721;44891059;44893725	-;-;-;-;-;-;-;-;-;-;-;-;-	3790	2:44872552-44893725	146.49	197.889	200.216	214.671	189.816	496.963	739.568	665.305	722.452	656.072	243.453	202.361	364.208	244.878	263.725	456.203	1.26034	0.294379	4.28136	1.85751e-05	0.00211923	1.63087	0.217375	7.50257	6.25794e-14	3.76611e-11	0.418287	0.264821	1.57951	0.11422	0.825512	-1.19599	0.255605	-4.67906	2.88197e-06	0.00181452
291	ENSDARG00000028618			6;6;6;6;6;6;6;6;6;6;6;6;6	39362841;39362933;39364955;39364955;39365296;39365296;39366689;39366689;39366933;39366933;39367139;39367139;39367437	39363420;39363420;39365037;39365037;39365452;39365452;39366853;39366853;39367058;39367058;39367359;39367421;39367931	+;+;+;+;+;+;+;+;+;+;+;+;+	1889	6:39362841-39367931	883.276	1260.33	1004.79	1257.91	1101.58	1573.27	2843.93	1172.1	2187.55	1944.21	1556.2	1452.46	2467.99	3244.21	2180.22	2160.76	1.04226	0.258897	4.02579	5.67854e-05	0.00522245	0.709285	0.261097	2.71656	0.00659643	0.151064	0.849974	0.290745	2.92344	0.00346189	0.214785	0.136998	0.329272	0.416063	0.677364	0.999876
369	ENSDARG00000074781	ptprt	protein tyrosine phosphatase, receptor type, t [Source:ZFIN;Acc:ZDB-GENE-101028-4]	6;6;6;6;6;6;6;6;6;6;6;6;6	51180107;51187027;51195501;51202825;51205520;51225866;51237448;51277310;51314136;51316935;51321510;51328705;51386532	51180145;51187049;51195774;51202927;51205721;51225975;51237744;51277603;51314310;51317050;51321591;51328976;51386657	-;-;-;-;-;-;-;-;-;-;-;-;-	2113	6:51180107-51386657	84.0802	80.035	126.062	68.9667	89.7859	206.403	266.39	363.555	244.778	270.282	172.051	123.875	138.974	57.4713	123.093	219.645	1.21151	0.323084	3.74983	0.000176957	0.0128028	1.38861	0.261979	5.30046	1.15514e-07	2.00623e-05	0.374096	0.33594	1.11358	0.265459	0.923421	-0.953803	0.328013	-2.90782	0.00363957	0.268492
41	ENSDARG00000074844	CABZ01061495.1		22;22;22;22;22;22;22;22;22;22;22;22;22	8309591;8315228;8317534;8318121;8321278;8323083;8325581;8325908;8326355;8334354;8357690;8358480;8359761	8312744;8315542;8317839;8318429;8321589;8323397;8325625;8326024;8326669;8334472;8357995;8358782;8360073	-;-;-;-;-;-;-;-;-;-;-;-;-	6229	22:8309591-8360073	276.511	189.973	207.631	255.468	232.396	505.821	435.469	510.431	463.415	478.784	466.259	413.232	511.967	676.329	516.947	496.688	1.23446	0.202403	6.09901	1.06725e-09	6.94935e-07	0.962432	0.199035	4.83549	1.32817e-06	0.000161364	1.03928	0.246984	4.2079	2.57749e-05	0.00721421	0.10235	0.218753	0.467878	0.639872	0.999876
13	ENSDARG00000070565	adap2	ArfGAP with dual PH domains 2 [Source:ZFIN;Acc:ZDB-GENE-070912-21]	3;3;3;3;3;3;3;3;3;3;3;3;3;3	26136854;26139616;26139916;26140665;26143157;26143765;26144039;26148407;26149616;26149820;26150046;26150046;26150365;26150365	26137095;26139746;26140007;26140747;26143266;26143914;26144122;26148469;26149897;26149897;26150274;26150274;26150393;26150690	+;+;+;+;+;+;+;+;+;+;+;+;+;+	1792	3:26136854-26150690	71.9449	38.6983	33.3693	82.5657	56.6446	155.024	238.413	221.041	270.919	221.35	221.946	223.164	215.649	342.329	250.772	230.33	2.00483	0.269739	7.43247	1.06585e-13	2.18884e-10	1.58262	0.299519	5.28387	1.2648e-07	2.16758e-05	1.77412	0.323266	5.48812	4.06238e-08	3.20436e-05	0.161768	0.268634	0.602188	0.547049	0.999876
288	ENSDARG00000087227	oit3	oncoprotein induced transcript 3 [Source:ZFIN;Acc:ZDB-GENE-130530-907]	13;13;13;13;13;13;13;13;13;13;13;13;13;13	4556723;4557274;4565733;4568428;4568433;4568678;4568678;4570907;4570907;4573465;4573465;4575305;4575305;4578285	4557080;4557373;4566145;4568593;4568593;4568800;4568800;4571029;4571029;4573578;4573578;4575679;4576149;4578432	-;-;-;-;-;-;-;-;-;-;-;-;-;-	2390	13:4556723-4578432	40.7399	17.5901	63.0308	29.1409	37.6254	232.979	1054.61	157.056	999.312	610.99	24.0872	26.4771	104.63	238.214	98.3521	311.513	1.58632	0.394005	4.02614	5.66989e-05	0.00522245	2.47187	0.370646	6.66909	2.57396e-11	9.94164e-09	0.813276	0.433641	1.87546	0.0607297	0.721823	-1.40785	0.444025	-3.17065	0.001521	0.165684
98	ENSDARG00000090444	ponzr1	plac8 onzin related protein 1 [Source:ZFIN;Acc:ZDB-GENE-070727-1]	7;7;7;7;7;7;7;7;7;7;7;7;7;7;7;7;7;7;7;7;7;7;7;7;7	20092064;20092082;20092254;20092264;20092518;20092539;20092726;20092726;20100781;20100781;20100781;20100781;20100781;20101822;20107707;20107707;20107707;20107707;20107707;20107707;20117468;20117468;20117468;20117468;20117468	20092287;20092287;20092287;20092576;20092755;20092755;20092755;20092755;20100897;20100897;20100897;20100897;20100897;20101867;20107852;20107852;20107852;20107852;20107852;20107852;20117789;20117898;20117899;20117901;20117901	+;+;+;+;+;+;+;+;+;+;+;+;+;+;+;+;+;+;+;+;+;+;+;+;+	1435	7:20092064-20117901	286.913	444.15	409.7	442.941	395.926	1004.55	1362.36	932.881	1301.13	1150.23	831.008	431.198	690.078	818.758	692.76	874.053	1.24636	0.235102	5.30137	1.14937e-07	3.1311e-05	1.39775	0.220123	6.34987	2.15496e-10	6.48442e-08	0.709289	0.270168	2.62536	0.00865563	0.340971	-0.661304	0.2652	-2.4936	0.0126454	0.485017
1720	ENSDARG00000073802	cntnap5l	contactin associated protein-like 5 like [Source:ZFIN;Acc:ZDB-GENE-140106-102]	11;11;11;11;11;11;11;11;11;11;11;11;11;11;11;11;11;11;11;11;11;11;11;11;11;11;11;11;11;11;11;11;11;11;11;11;11;11;11;11;11;11;11;11;11;11;11;11	33163708;33201788;33201827;33214728;33214728;33239771;33245036;33245036;33246530;33246530;33248087;33248087;33251844;33251844;33254843;33254843;33258551;33258551;33259319;33259319;33261193;33261193;33262637;33262637;33266284;33266287;33267345;33267345;33269394;33269394;33269701;33269701;33272620;33272620;33274443;33274443;33276708;33276708;33282178;33282178;33284458;33284458;33288196;33288196;332…	33163963;33201898;33201898;33214921;33214921;33239773;33245183;33245183;33246733;33246733;33248271;33248271;33251987;33251987;33255113;33255113;33258700;33258700;33259490;33259490;33261299;33261299;33262756;33262756;33266487;33266487;33267501;33267501;33269521;33269521;33269871;33269871;33272838;33272838;33274679;33274679;33276941;33276941;33282311;33282311;33284545;33284545;33288402;33288419;332…	+;+;+;+;+;+;+;+;+;+;+;+;+;+;+;+;+;+;+;+;+;+;+;+;+;+;+;+;+;+;+;+;+;+;+;+;+;+;+;+;+;+;+;+;+;+;+;+	5072	11:33163708-33291989	286.913	261.213	268.808	272.953	272.472	198.431	145.967	285.027	58.2239	171.912	142.803	232.62	161.338	21.6559	139.604	163.874	-0.819866	0.346801	-2.36408	0.0180748	0.280439	-0.518683	0.318604	-1.62799	0.103527	0.685888	-0.695996	0.398095	-1.74832	0.0804092	0.769159	-0.192522	0.429086	-0.44868	0.653662	0.999876
244	ENSDARG00000100872	otud1	OTU deubiquitinase 1 [Source:ZFIN;Acc:ZDB-GENE-170421-2]	24	9157812	9159092	+	1281	24:9157812-9159092	783.593	821.458	1001.08	1102.5	927.156	1414.7	2018	1751.61	1677.8	1715.53	2329.57	1373.03	2171.67	928.703	1700.74	1817.81	1.05432	0.249537	4.22511	2.38829e-05	0.00261312	0.823213	0.196801	4.18296	2.87736e-05	0.0022227	0.74893	0.298531	2.50872	0.012117	0.389389	-0.0124632	0.296981	-0.0419662	0.966526	0.999876
47	ENSDARG00000058179	ackr3b	atypical chemokine receptor 3b [Source:ZFIN;Acc:ZDB-GENE-031116-61]	6;6	15625042;15630808	15626874;15630927	-;-	1953	6:15625042-15630927	752.388	1189.09	1038.15	1157.86	1034.37	2800.18	4273.19	3716.26	3519.57	3577.3	2025.9	1137.57	2539.87	3210.9	2228.56	2585	1.42004	0.239018	5.94116	2.83005e-09	1.60753e-06	1.63919	0.212123	7.72754	1.09644e-14	7.66857e-12	0.94088	0.305072	3.08412	0.00204155	0.154034	-0.59281	0.302912	-1.95703	0.0503434	0.807482
57	ENSDARG00000105040	fam69c	family with sequence similarity 69, member C [Source:ZFIN;Acc:ZDB-GENE-030131-8001]	24;24;24;24	2893712;2898268;2900997;2918397	2895505;2898432;2901707;2918796	-;-;-;-	3070	24:2893712-2918796	298.182	260.334	402.285	437.113	349.478	1159.58	1016.91	898.707	1386.68	1115.47	904.13	352.713	849.818	1722.47	957.283	937.774	1.48339	0.260277	5.69927	1.20319e-08	5.58309e-06	1.50883	0.228634	6.59932	4.13038e-11	1.4444e-08	1.13978	0.357172	3.19112	0.00141722	0.12175	-0.177132	0.357965	-0.49483	0.62072	0.999876
5955	ENSDARG00000103650	si:ch73-329n5.1	si:ch73-329n5.1 [Source:ZFIN;Acc:ZDB-GENE-131121-475]	12;12;12;12;12;12;12;12;12;12;12;12;12;12;12;12;12;12;12;12;12;12;12;12;12;12;12	44438914;44439751;44440219;44440219;44440392;44440392;44444701;44444701;44445004;44445004;44445389;44445389;44447109;44451689;44451924;44452107;44452484;44455323;44455681;44455868;44455868;44458480;44458480;44458600;44458600;44459455;44459455	44440130;44440130;44440301;44440301;44440548;44440548;44444796;44444796;44445282;44445282;44445522;44445598;44447489;44451839;44452019;44452385;44452617;44455722;44455722;44456263;44456263;44458512;44458512;44458692;44458692;44459486;44459486	-;-;-;-;-;-;-;-;-;-;-;-;-;-;-;-;-;-;-;-;-;-;-;-;-;-;-	4037	12:44438914-44459486	135.222	109.059	44.4924	54.3963	85.7923	39.8633	141.102	31.9928	70.1063	70.7661	3.44103	20.8034	23.1623	70.798	29.5512	46.9141	-0.542236	0.384156	-1.4115	0.158097	0.70865	-0.19012	0.364852	-0.521088	0.602306	0.98035	-0.911717	0.43368	-2.10228	0.0355288	0.607315	-0.683002	0.444191	-1.53763	0.124139	0.999876
26653	ENSDARG00000019122	he1b	hatching enzyme 1b [Source:ZFIN;Acc:ZDB-GENE-030131-2100]	22;22;22;22;22;22;22;22;22;22;22;22;22;22;22;22;22;22;22;22;22	14068583;14068583;14068744;14068928;14069152;14073251;14073251;14073466;14073466;14073466;14073650;14073650;14073650;14073874;14073874;14073874;14074098;14074098;14074098;14074098;14074438	14068651;14068651;14068816;14069068;14069269;14073373;14073373;14073538;14073538;14073538;14073790;14073790;14073790;14073991;14073991;14073991;14074416;14074620;14074620;14074622;14074488	+;+;+;+;+;+;+;+;+;+;+;+;+;+;+;+;+;+;+;+;+	1381	22:14068583-14074622	324.186	85.312	83.4232	316.664	202.396	0	0	0	0	0	0	24.5859	93.448	2289.69	601.931	203.044	0.000716245	0.254207	0.00281757	0.997752	0.999075	-3.77395	0.377767	-9.99016	1.68312e-23	4.83952e-20	0.275514	0.344172	0.800511	0.423415	0.929395	0.220653	0.229219	0.962629	0.335734	0.999876
170	ENSDARG00000103515	vcana	versican a [Source:ZFIN;Acc:ZDB-GENE-011023-1]	5;5;5;5;5;5;5;5;5;5;5	45860895;45868330;45869764;45873076;45874621;45881433;45881433;45881884;45881884;45885630;45885630	45868241;45868443;45869877;45873234;45874703;45881577;45881577;45882066;45882066;45885772;45887050	+;+;+;+;+;+;+;+;+;+;+	9566	5:45860895-45887050	977.758	2077.39	1457.12	1485.21	1499.37	5053.78	6347.15	5616.19	4441.65	5364.69	3307.69	2055.76	3471.95	1410.13	2561.38	4119.36	1.40943	0.30403	4.63583	3.55513e-06	0.000558302	1.64654	0.23438	7.02506	2.13969e-12	9.54672e-10	0.643632	0.317841	2.02501	0.0428663	0.651324	-0.933694	0.295648	-3.15812	0.00158789	0.172226
251	ENSDARG00000040920	si:dkey-49n23.1	si:dkey-49n23.1 [Source:ZFIN;Acc:ZDB-GENE-050208-762]	22;22;22;22;22;22;22;22;22;22;22;22;22;22;22;22;22;22;22;22;22;22;22;22;22;22;22;22;22;22;22;22;22;22;22;22	30862501;30862580;30868473;30868473;30868830;30868830;30870800;30870800;30871050;30871050;30874521;30874521;30875312;30875312;30876608;30876608;30877199;30877199;30877414;30877414;30879463;30879463;30881054;30881054;30884161;30884161;30884607;30884607;30885033;30885033;30888407;30888407;30931170;30931170;30932250;30986149	30863876;30863876;30868606;30868606;30868894;30868894;30870957;30870957;30871091;30871091;30874609;30874609;30875534;30875534;30876752;30876752;30877268;30877268;30877528;30877528;30879605;30879605;30881182;30881182;30884254;30884254;30884726;30884726;30885095;30885095;30888567;30888567;30931342;30931342;30932489;30986315	-;-;-;-;-;-;-;-;-;-;-;-;-;-;-;-;-;-;-;-;-;-;-;-;-;-;-;-;-;-;-;-;-;-;-;-	3707	22:30862501-30986315	611.965	878.626	1119.72	729.493	834.952	2240.32	1628.75	1434.59	2300.44	1901.02	1883.96	802.823	1794.68	1255.21	1434.17	1859.13	1.18291	0.282707	4.18423	2.86138e-05	0.00304344	1.06036	0.236812	4.47762	7.54796e-06	0.00072343	0.667705	0.300151	2.22456	0.0261106	0.538349	-0.35552	0.298555	-1.1908	0.233731	0.999876
34	ENSDARG00000075467	shisa3	shisa family member 3 [Source:ZFIN;Acc:ZDB-GENE-070112-2022]	14;14	46212992;46219030	46216591;46219704	-;-	4275	14:46212992-46219704	701.246	566.402	793.447	919.88	745.244	2504.3	2219.92	2267.85	2609.38	2400.36	1847.83	871.853	2080.62	1719.14	1629.86	1853.84	1.43251	0.226625	6.32109	2.59729e-10	2.03941e-07	1.56988	0.19374	8.10302	5.36099e-16	4.33537e-13	0.977998	0.290028	3.37208	0.000746019	0.0786189	-0.500535	0.273611	-1.82936	0.067345	0.878422
294	ENSDARG00000040087	epb41l4a	erythrocyte membrane protein band 4.1 like 4A [Source:ZFIN;Acc:ZDB-GENE-990415-20]	10;10;10;10;10;10;10;10;10;10;10;10;10;10;10;10;10;10;10;10;10;10;10;10;10;10;10;10;10;10;10;10;10;10;10;10;10;10;10;10;10;10;10;10;10;10;10;10;10;10;10;10;10;10;10;10;10;10;10;10;10;10;10;10;10;10;10;10	1717529;1717729;1717732;1719832;1719832;1719832;1721704;1721704;1721704;1721763;1722162;1722162;1722162;1722319;1722319;1722319;1724353;1724353;1724353;1724659;1724659;1724659;1726287;1726287;1726287;1728807;1728807;1728807;1730626;1730626;1730626;1731558;1731558;1731558;1736016;1736016;1736016;1738952;1738952;1738952;1743417;1743417;1743417;1746478;1746478;1746478;1747588;1747588;1747588;1748345…	1718113;1718113;1718113;1719910;1719910;1719910;1721761;1721814;1721814;1721814;1722230;1722230;1722230;1722366;1722366;1722366;1724472;1724472;1724472;1724736;1724736;1724736;1726337;1726337;1726337;1728908;1728908;1728908;1730703;1730703;1730703;1731645;1731645;1731645;1736131;1736131;1736131;1739029;1739029;1739029;1743508;1743508;1743508;1746541;1746541;1746541;1747676;1747676;1747676;1748432…	-;-;-;-;-;-;-;-;-;-;-;-;-;-;-;-;-;-;-;-;-;-;-;-;-;-;-;-;-;-;-;-;-;-;-;-;-;-;-;-;-;-;-;-;-;-;-;-;-;-;-;-;-;-;-;-;-;-;-;-;-;-;-;-;-;-;-;-	2810	10:1717529-1799831	406.532	330.694	374.477	304.036	353.935	1145.41	677.532	746.741	1340.34	977.504	660.677	431.198	523.948	403.132	504.739	800.578	1.1805	0.294208	4.01246	6.00901e-05	0.00545655	1.29933	0.242331	5.36179	8.24014e-08	1.51225e-05	0.46102	0.236196	1.95185	0.0509562	0.684058	-0.845854	0.284309	-2.97512	0.00292876	0.24467
85	ENSDARG00000042667	klf2a	Kruppel-like factor 2a [Source:ZFIN;Acc:ZDB-GENE-011109-1]	22;22;22	15871951;15872756;15873756	15872341;15873650;15874649	+;+;+	2180	22:15871951-15874649	1950.32	1303.43	1853.85	1757.19	1716.2	6027.33	4206.29	5081.04	4856.35	5042.75	3594.15	1673.73	4289.82	3244.21	3200.48	3820.58	1.26136	0.233191	5.40914	6.33267e-08	1.98898e-05	1.44714	0.193524	7.47786	7.55417e-14	4.34415e-11	0.77772	0.289988	2.68191	0.00732037	0.317937	-0.57934	0.28693	-2.0191	0.043477	0.776704
113	ENSDARG00000091813	si:dkey-21a6.5	si:dkey-21a6.5 [Source:ZFIN;Acc:ZDB-GENE-131121-257]	17;17;17;17;17;17;17;17;17;17;17;17;17	43528752;43532126;43533659;43533973;43534637;43534716;43535021;43535196;43535196;43538829;43538829;43542219;43542219	43529768;43532282;43533771;43534061;43534700;43535109;43535109;43535334;43535334;43538987;43538987;43542356;43542557	-;-;-;-;-;-;-;-;-;-;-;-;-	2471	17:43528752-43542557	150.824	259.454	302.177	315.693	257.037	619.21	744.434	911.795	928.018	800.864	537.66	385.809	536.727	507.247	491.861	685.16	1.43904	0.277055	5.19407	2.05745e-07	4.86086e-05	1.43892	0.251249	5.72707	1.02177e-08	2.20346e-06	0.825922	0.273443	3.02046	0.00252394	0.177734	-0.656638	0.224415	-2.926	0.00343347	0.264373
12	ENSDARG00000090560	mfap5	microfibrillar associated protein 5 [Source:ZFIN;Acc:ZDB-GENE-100922-279]	16;16;16;16;16;16;16;16;16;16;16;16;16	12779696;12784110;12784587;12787691;12787691;12787851;12787851;12792290;12792290;12792437;12792437;12798794;12798794	12780154;12784660;12784660;12787778;12787778;12787889;12787889;12792319;12792319;12792520;12792520;12798837;12798833	-;-;-;-;-;-;-;-;-;-;-;-;-	1295	16:12779696-12798837	106.617	131.926	64.8847	118.506	105.483	424.323	617.928	228.312	482.427	438.248	351.845	322.453	388.967	723.805	446.768	384.048	1.90395	0.254696	7.47539	7.69754e-14	1.71251e-10	1.67983	0.293869	5.71623	1.08911e-08	2.32926e-06	1.74019	0.317626	5.47873	4.28401e-08	3.27979e-05	0.022062	0.337707	0.0653289	0.947912	0.999876
38	ENSDARG00000073711	mmrn2b	multimerin 2b [Source:ZFIN;Acc:ZDB-GENE-080415-2]	12;12;12;12	25853282;25854200;25854868;25856701	25853551;25854618;25856359;25857317	+;+;+;+	2798	12:25853282-25857317	663.974	523.306	630.308	676.068	623.414	1825.74	1681.06	1713.07	2077.05	1824.23	1176.83	854.832	1364.18	1303.52	1174.84	1396.55	1.30105	0.20834	6.24487	4.24161e-10	2.97996e-07	1.46579	0.170473	8.59837	8.08566e-18	1.10127e-14	0.838541	0.224543	3.73443	0.000188142	0.032868	-0.597113	0.213069	-2.80244	0.00507178	0.311381
56	ENSDARG00000079808	si:ch73-208g10.1	si:ch73-208g10.1 [Source:ZFIN;Acc:ZDB-GENE-040108-6]	3;3;3;3;3;3;3;3;3;3;3;3;3;3;3;3;3;3;3;3;3;3;3	54247748;54250203;54250768;54250768;54253675;54253675;54258630;54258630;54258971;54258971;54259409;54259409;54261571;54263268;54263268;54263686;54263686;54264656;54264656;54265060;54265060;54269395;54269395	54250612;54250612;54251022;54251022;54253899;54253899;54258869;54258869;54259294;54259294;54259678;54259679;54261572;54263597;54263597;54263937;54263937;54264985;54264985;54265302;54265302;54269592;54269592	-;-;-;-;-;-;-;-;-;-;-;-;-;-;-;-;-;-;-;-;-;-;-	5535	3:54247748-54269592	107.484	135.444	155.723	187.473	146.531	291.445	324.777	264.668	369.543	312.608	515.294	330.018	424.11	376.479	411.475	373.506	1.43049	0.250547	5.70948	1.13325e-08	5.40255e-06	0.975018	0.236673	4.11968	3.79391e-05	0.00279712	1.33601	0.258995	5.15844	2.49009e-07	0.000147312	0.368405	0.228084	1.61522	0.106264	0.977147
304	ENSDARG00000099137			18;18;18;18;18;18;18;18;18;18;18;18;18;18;18;18;18;18;18;18;18;18;18;18;18;18;18;18;18;18;18;18;18;18;18;18;18	49007999;49009835;49011794;49012276;49015035;49015962;49017726;49017951;49018135;49019571;49019755;49019968;49022225;49022370;49023318;49025158;49026106;49028234;49028916;49031358;49031774;49032621;49032904;49035451;49035767;49037855;49038216;49040021;49040223;49040362;49044801;49050843;49053276;49058103;49060692;49068807;49083408	49008117;49009996;49011798;49012561;49015184;49015976;49017869;49018091;49018137;49019642;49019869;49020004;49022291;49022513;49023443;49025212;49026179;49028359;49029035;49031477;49031893;49032740;49033023;49035570;49035886;49037983;49038226;49040202;49040345;49040435;49044965;49050965;49053344;49058205;49060969;49069031;49083558	-;-;-;-;-;-;-;-;-;-;-;-;-;-;-;-;-;-;-;-;-;-;-;-;-;-;-;-;-;-;-;-;-;-;-;-;-	4314	18:49007999-49083558	859.872	1174.14	2070.75	1239.46	1336.05	181.6	287.069	665.305	654.722	447.174	125.597	1106.36	426.506	348.992	501.865	642.673	-1.3231	0.334501	-3.95545	7.63911e-05	0.00669121	-1.21576	0.324993	-3.74088	0.000183376	0.0101833	-0.997411	0.401802	-2.48234	0.0130522	0.398741	0.108063	0.423538	0.255143	0.798613	0.999876
7	ENSDARG00000101461	emp3b	epithelial membrane protein 3b [Source:ZFIN;Acc:ZDB-GENE-050913-51]	23;23;23;23;23	18852700;18857488;18857700;18857920;18867668	18852905;18857580;18857802;18858060;18868218	+;+;+;+;+	1094	23:18852700-18868218	16.4693	8.79506	7.41539	39.8258	18.1264	204.632	221.384	219.587	244.778	222.595	136.781	85.1049	174.916	241.546	159.587	170.348	2.74198	0.320697	8.55006	1.23021e-17	4.69185e-14	2.60712	0.338196	7.70891	1.26897e-14	8.64166e-12	2.15231	0.401978	5.35431	8.5884e-08	5.88305e-05	-0.413097	0.308193	-1.34038	0.180121	0.999876
116	ENSDARG00000023713	aqp1a.1	aquaporin 1a (Colton blood group), tandem duplicate 1 [Source:ZFIN;Acc:ZDB-GENE-030131-7764]	2;2;2;2	2895633;2900954;2903542;2906785	2896061;2901118;2903622;2907365	+;+;+;+	1256	2:2895633-2907365	2439.19	2640.28	3859.71	3630.95	3142.53	7467.73	11223.7	4424.46	10235.5	8337.84	5925.45	3963.05	7297.73	9494.42	6670.16	7220.29	1.28309	0.249763	5.13723	2.78825e-07	6.41706e-05	1.2066	0.268921	4.48683	7.22907e-06	0.000695442	0.941959	0.288741	3.2623	0.00110512	0.106148	-0.27219	0.327484	-0.831153	0.405887	0.999876
184	ENSDARG00000069934	parp4	poly (ADP-ribose) polymerase family, member 4 [Source:ZFIN;Acc:ZDB-GENE-070912-387]	9;9;9;9;9;9;9;9;9;9;9;9;9;9;9;9;9;9;9;9;9;9;9;9;9;9;9;9;9;9;9;9;9;9	20672982;20673372;20673698;20674283;20674512;20676427;20676636;20676886;20677107;20677450;20677702;20678328;20678596;20678877;20681992;20682390;20682607;20682803;20683041;20683202;20684620;20684874;20685228;20685369;20685646;20685829;20686546;20686814;20687000;20687400;20687620;20688996;20689390;20689597	20673106;20673511;20673893;20674397;20674590;20676525;20676794;20677023;20677265;20677601;20677833;20678426;20678779;20679018;20682134;20682521;20682693;20682967;20683078;20683280;20684757;20685081;20685298;20685556;20685745;20685999;20686626;20686894;20687095;20687516;20688903;20689098;20689522;20690841	+;+;+;+;+;+;+;+;+;+;+;+;+;+;+;+;+;+;+;+;+;+;+;+;+;+;+;+;+;+;+;+;+;+	6579	9:20672982-20690841	279.112	403.693	509.808	348.719	385.333	884.965	902.565	871.804	1144.28	950.903	478.303	513.466	629.376	829.586	612.683	820.188	1.16621	0.255661	4.56154	5.07806e-06	0.000736788	1.18749	0.219972	5.39837	6.72487e-08	1.27026e-05	0.592626	0.269287	2.20073	0.0277553	0.553618	-0.584804	0.240644	-2.43017	0.0150919	0.524338
28	ENSDARG00000013711			8;8;8;8;8;8;8;8	19240444;19241505;19244852;19247696;19248008;19248640;19249263;19250391	19240943;19241723;19245210;19247927;19248090;19248835;19249320;19250439	-;-;-;-;-;-;-;-	1696	8:19240444-19250439	294.714	408.97	370.77	503.165	394.405	915.084	1418.32	978.689	1618.39	1232.62	620.245	909.677	851.415	1231.05	903.097	964.648	1.41991	0.21701	6.54309	6.02621e-11	5.74578e-08	1.45147	0.245045	5.92328	3.15592e-09	7.29187e-07	1.05363	0.272851	3.86156	0.000112665	0.0222171	-0.399335	0.283039	-1.41088	0.15828	0.999876
96	ENSDARG00000101706	csrp3	cysteine and glycine-rich protein 3 (cardiac LIM protein) [Source:ZFIN;Acc:ZDB-GENE-041010-119]	7;7;7;7;7;7;7;7;7;7;7;7;7;7;7;7;7;7;7;7	16296246;16296249;16296770;16296917;16301081;16301081;16301081;16301396;16301396;16301396;16302287;16302287;16302287;16306578;16306578;16306578;16309301;16310185;16310185;16310185	16297103;16296387;16297103;16297103;16301174;16301174;16301174;16301528;16301528;16301528;16302455;16302455;16302455;16306711;16306711;16306711;16309323;16310227;16310227;16310229	-;-;-;-;-;-;-;-;-;-;-;-;-;-;-;-;-;-;-;-	1456	7:16296246-16310229	2531.07	3192.61	3082.95	5309.46	3529.02	858.39	673.883	962.693	995.747	872.678	1373.83	2143.7	1753.95	1135.27	1601.69	1687.42	-1.47931	0.277621	-5.32852	9.90184e-08	2.74105e-05	-1.79426	0.24372	-7.36195	1.81241e-13	9.97905e-11	-1.00594	0.294401	-3.41691	0.000633359	0.0707173	0.795624	0.255523	3.11371	0.00184754	0.189256
58	ENSDARG00000095082	si:ch211-194p6.12	si:ch211-194p6.12 [Source:ZFIN;Acc:ZDB-GENE-160728-9]	7;7;7;7;7;7;7;7;7;7;7;7;7;7;7	32880482;32880832;32881369;32881532;32881573;32881747;32882089;32882381;32882618;32882813;32901686;32902131;32902394;32903766;32904008	32880684;32880865;32881434;32881660;32881660;32881994;32882247;32882501;32882721;32882962;32901933;32902289;32902514;32903869;32904971	+;+;+;+;+;+;+;+;+;+;+;+;+;+;+	2810	7:32880482-32904971	30.3382	30.7827	59.3231	82.5657	50.7525	203.746	121.639	86.526	136.648	137.14	168.61	171.155	236.416	355.656	232.959	184.214	1.75008	0.307145	5.6979	1.21294e-08	5.58309e-06	1.07743	0.332662	3.2388	0.00120033	0.045882	1.73672	0.355769	4.88159	1.05232e-06	0.000484641	0.638422	0.33099	1.92882	0.0537529	0.822491
10	ENSDARG00000089221	si:ch211-195o20.7	si:ch211-195o20.7 [Source:ZFIN;Acc:ZDB-GENE-131127-614]	17;17;17;17;17;17;17;17;17;17;17;17	24873355;24874864;24875493;24877232;24877426;24877641;24877800;24879468;24892735;24894363;24897122;24898158	24874557;24874923;24875609;24877337;24877504;24877707;24877884;24879835;24892808;24894725;24897183;24898488	-;-;-;-;-;-;-;-;-;-;-;-	2915	17:24873355-24898488	158.626	123.131	222.462	237.984	185.55	762.718	692.129	650.763	680.863	696.618	494.648	357.441	495.195	543.062	472.586	525.276	1.64301	0.213865	7.68246	1.56061e-14	4.16637e-11	1.71483	0.23332	7.3497	1.98653e-13	1.07099e-10	1.19675	0.271949	4.40064	1.0793e-05	0.00338483	-0.530417	0.201283	-2.63518	0.00840916	0.391086
1021	ENSDARG00000090847	si:ch211-209l18.4	si:ch211-209l18.4 [Source:ZFIN;Acc:ZDB-GENE-110411-221]	22;22;22;22;22;22	6602856;6606946;6607105;6607581;6618265;6621070	6605311;6606974;6607245;6607904;6618594;6621536	-;-;-;-;-;-	3747	22:6602856-6621536	163.826	145.118	164.993	163.189	159.282	224.12	125.289	267.576	89.1182	176.526	357.867	367.842	210.058	543.062	369.707	287.325	0.85772	0.304169	2.81988	0.00480415	0.125309	0.122065	0.298546	0.408864	0.68264	0.98035	1.05387	0.287671	3.66345	0.000248845	0.0392572	0.850971	0.356306	2.38832	0.0169258	0.548209
91	ENSDARG00000071139	zgc:64065	zgc:64065 [Source:ZFIN;Acc:ZDB-GENE-040426-1355]	6;6;6;6;6;6;6	8907192;8907437;8910494;8910718;8912147;8912433;8914158	8907293;8907563;8910624;8910840;8912308;8912604;8914837	+;+;+;+;+;+;+	1497	6:8907192-8914837	21.6702	29.0237	20.3923	32.0549	25.7853	52.2652	49.8722	98.8869	153.283	88.5769	92.9077	71.8664	47.9221	183.242	98.9845	88.103	1.65887	0.308401	5.37894	7.49237e-08	2.20255e-05	1.27137	0.344199	3.69372	0.000220999	0.0117918	1.45147	0.375542	3.865	0.000111091	0.0220741	0.114407	0.400138	0.285919	0.77494	0.999876
89	ENSDARG00000096359	eppk1	epiplakin 1 [Source:ZFIN;Acc:ZDB-GENE-030416-1]	19;19;19;19;19;19;19;19;19;19;19;19	22776633;22778922;22779280;22781605;22781909;22783639;22783943;22785673;22785977;22787728;22792365;22802673	22795719;22778947;22781268;22781839;22783302;22783873;22785336;22785907;22787370;22792313;22795657;22802818	-;-;-;-;-;-;-;-;-;-;-;-	19233	19:22776633-22802818	500.147	493.403	546.885	352.604	473.26	1645.91	1959.61	1801.78	2233.9	1910.3	862.837	490.772	1384.95	993.67	933.057	1248.5	1.44345	0.268163	5.38272	7.33674e-08	2.20078e-05	1.87204	0.196539	9.52504	1.64975e-21	2.84615e-18	0.837902	0.303231	2.76325	0.00572296	0.291207	-0.902566	0.29719	-3.037	0.00238947	0.217957
132	ENSDARG00000040505	yif1b	Yip1 interacting factor homolog B (S. cerevisiae) [Source:ZFIN;Acc:ZDB-GENE-041114-16]	18;18;18;18;18;18;18;18;18;18;18;18;18;18;18;18;18;18;18;18;18;18	49253612;49253657;49253675;49256068;49256068;49256068;49258381;49258381;49258381;49259668;49259668;49259668;49261825;49261825;49261825;49264341;49264506;49264506;49266869;49266869;49270059;49270059	49253853;49253853;49253844;49256288;49256288;49256288;49258485;49258485;49258485;49259746;49259746;49259746;49261882;49261882;49261882;49264462;49264661;49264661;49266962;49266962;49270073;49270572	+;+;+;+;+;+;+;+;+;+;+;+;+;+;+;+;+;+;+;+;+;+	1591	18:49253612-49270572	280.845	266.49	266.954	341.919	289.052	552.771	583.87	461.714	547.78	536.534	564.328	357.441	523.948	434.783	470.125	512.168	0.953081	0.194056	4.91138	9.04377e-07	0.00018291	0.829034	0.189609	4.37233	1.22929e-05	0.00110075	0.634649	0.232258	2.73252	0.0062852	0.303532	-0.179024	0.218524	-0.819239	0.41265	0.999876
176	ENSDARG00000074852	myo15b	myosin XVB [Source:ZFIN;Acc:ZDB-GENE-030131-4797]	12;12;12;12;12;12;12;12;12;12;12;12;12;12;12;12;12;12;12;12;12;12;12;12;12;12;12;12;12;12;12;12;12;12;12;12;12;12;12;12;12;12;12;12;12;12;12;12;12;12;12;12;12;12;12;12;12;12;12;12;12;12;12;12;12	33560798;33561336;33563049;33563049;33563264;33563264;33565575;33565575;33565813;33565813;33567166;33567166;33569302;33569302;33569482;33569482;33569639;33569639;33571588;33571588;33572940;33572940;33573107;33573107;33575498;33575498;33575660;33575660;33575792;33575792;33575927;33578135;33578135;33578643;33578643;33580668;33580668;33580875;33580875;33581087;33581087;33581264;33581264;33581416;335…	33561395;33561395;33563186;33563186;33563397;33563397;33565708;33565708;33565937;33565937;33567314;33567314;33569398;33569398;33569559;33569559;33569733;33569733;33571718;33571718;33573016;33573016;33573183;33573183;33575570;33575570;33575702;33575711;33576158;33575833;33576158;33578246;33578246;33578784;33578784;33580786;33580786;33580990;33580999;33581162;33581162;33581323;33581323;33581505;335…	-;-;-;-;-;-;-;-;-;-;-;-;-;-;-;-;-;-;-;-;-;-;-;-;-;-;-;-;-;-;-;-;-;-;-;-;-;-;-;-;-;-;-;-;-;-;-;-;-;-;-;-;-;-;-;-;-;-;-;-;-;-;-;-;-	5463	12:33560798-33605743	70.2113	152.155	164.993	75.7662	115.781	62.8954	351.538	224.677	550.156	297.317	360.447	398.102	364.208	577.212	424.992	356.927	1.48621	0.324402	4.58139	4.61898e-06	0.000696684	0.904518	0.363195	2.49045	0.0127581	0.233898	1.58759	0.316343	5.01857	5.20562e-07	0.00029457	0.368476	0.401239	0.918346	0.358438	0.999876
276	ENSDARG00000006456	pdgfrl	platelet-derived growth factor receptor-like [Source:ZFIN;Acc:ZDB-GENE-040426-901]	14;14;14;14;14;14	30018807;30020247;30020457;30020843;30022550;30025682	30019141;30020383;30020756;30020994;30022829;30025882	-;-;-;-;-;-	1405	14:30018807-30025882	149.091	196.13	176.116	223.413	186.187	500.506	734.702	452.989	591.745	569.986	283.885	127.657	444.078	348.992	301.153	477.396	1.28621	0.316378	4.06542	4.79462e-05	0.00460822	1.44966	0.230056	6.30136	2.95042e-10	8.77597e-08	0.56449	0.33176	1.7015	0.0888492	0.786541	-0.764576	0.334356	-2.28671	0.0222127	0.613968
39	ENSDARG00000010531	scamp4	secretory carrier membrane protein 4 [Source:ZFIN;Acc:ZDB-GENE-050913-40]	22;22;22;22;22;22;22;22;22;22;22;22;22	22277575;22278027;22278075;22278221;22278221;22284103;22284103;22284334;22284334;22286251;22286251;22287017;22287017	22277659;22278124;22278124;22278349;22278349;22284259;22284259;22284435;22284435;22286368;22286368;22287397;22290345	+;+;+;+;+;+;+;+;+;+;+;+;+	4018	22:22277575-22290345	611.965	616.534	641.431	802.345	668.069	1572.39	2047.19	1532.02	2186.37	1834.49	1086.5	1067.59	1289.1	2312.18	1438.85	1474.38	1.27912	0.207738	6.15736	7.39675e-10	5.06336e-07	1.34831	0.199331	6.76416	1.34084e-11	5.3382e-09	0.963089	0.28384	3.39307	0.000691139	0.0749598	-0.309575	0.290464	-1.06579	0.286518	0.999876
1313	ENSDARG00000035961	kcng2	potassium voltage-gated channel, subfamily G, member 2 [Source:ZFIN;Acc:ZDB-GENE-100701-1]	19;19;19	11590018;11627646;11644298	11591689;11628528;11644465	-;-;-	2723	19:11590018-11644465	118.752	129.287	172.408	142.79	140.809	271.07	307.748	313.384	283.99	294.048	139.362	118.201	133.383	97.4513	122.099	242.384	0.790061	0.306898	2.57434	0.0100431	0.204204	0.985577	0.207232	4.7559	1.97559e-06	0.000225218	-0.191905	0.245696	-0.781067	0.434763	0.930051	-1.19433	0.210492	-5.674	1.39502e-08	2.57222e-05
37	ENSDARG00000057276	iqca1	IQ motif containing with AAA domain 1 [Source:ZFIN;Acc:ZDB-GENE-050208-768]	6;6;6;6;6;6;6;6;6;6;6;6;6;6;6;6;6;6;6;6;6;6;6;6;6;6;6;6;6;6;6;6;6;6;6;6;6;6;6;6;6;6;6;6	15635705;15635707;15635710;15641864;15641864;15641864;15642453;15642453;15642453;15644442;15644442;15644442;15650890;15650890;15650890;15653977;15653977;15653977;15662901;15662901;15662901;15663067;15663067;15663067;15671151;15671151;15697567;15697567;15698424;15698424;15707212;15707212;15707671;15707671;15713069;15713069;15744684;15744684;15760445;15760445;15762704;15762704;15765518;15765518	15635940;15635940;15635940;15642191;15642191;15642191;15642578;15642578;15642578;15644618;15644618;15644618;15650961;15650961;15650961;15654179;15654179;15654179;15662985;15662985;15662988;15663207;15663207;15663484;15671226;15671226;15697673;15697673;15698522;15698522;15707279;15707279;15707753;15707753;15713176;15713176;15744883;15744883;15760622;15760622;15762942;15762942;15765667;15766109	+;+;+;+;+;+;+;+;+;+;+;+;+;+;+;+;+;+;+;+;+;+;+;+;+;+;+;+;+;+;+;+;+;+;+;+;+;+;+;+;+;+;+;+	3398	6:15635705-15766109	26.871	28.1442	12.9769	37.8831	26.4688	162.111	229.899	217.406	184.178	198.398	100.65	54.8454	115.812	55.8055	81.7781	123.885	1.98708	0.317126	6.2659	3.70677e-10	2.67459e-07	2.38262	0.286019	8.33027	8.06609e-17	9.07541e-14	1.24095	0.363715	3.41187	0.000645189	0.0711621	-1.10185	0.307305	-3.58554	0.000336385	0.064419
470	ENSDARG00000013063	oxct1a	3-oxoacid CoA transferase 1a [Source:ZFIN;Acc:ZDB-GENE-040723-3]	8;8;8;8;8;8;8;8;8;8;8;8;8;8;8;8;8;8;8;8;8;8;8;8;8;8;8;8;8;8;8;8;8;8;8;8;8;8;8;8;8;8;8;8;8;8;8	31707943;31708051;31708064;31709759;31709759;31709759;31711509;31711509;31711509;31721154;31721154;31721450;31721450;31724555;31724555;31726574;31726574;31747406;31747406;31747628;31747628;31751540;31751540;31755609;31755609;31755790;31755790;31768358;31768358;31768401;31789966;31790178;31790390;31790390;31790390;31790396;31798890;31798890;31798890;31798890;31799040;31808434;31808434;31808434;318…	31708177;31708177;31708177;31709867;31709867;31709867;31711599;31711599;31711777;31721289;31721289;31721599;31721599;31724661;31724661;31726634;31726634;31747513;31747513;31747742;31747742;31751634;31751634;31755657;31755657;31755862;31755862;31768433;31768437;31768433;31789967;31790209;31790479;31790479;31790479;31790479;31798970;31798970;31798970;31798970;31799554;31808535;31808535;31808535;318…	+;+;+;+;+;+;+;+;+;+;+;+;+;+;+;+;+;+;+;+;+;+;+;+;+;+;+;+;+;+;+;+;+;+;+;+;+;+;+;+;+;+;+;+;+;+;+	3397	8:31707943-31809684	1645.2	1297.27	1440.44	1978.66	1590.39	792.837	585.086	843.447	594.121	703.873	972.95	1245.37	855.409	1116.94	1047.67	936.894	-0.979146	0.281839	-3.47414	0.000512501	0.0291111	-1.08337	0.211141	-5.131	2.88207e-07	4.41315e-05	-0.573122	0.227808	-2.51581	0.0118759	0.388357	0.533015	0.223157	2.38852	0.0169163	0.548209
35	ENSDARG00000058392	adcy2a	adenylate cyclase 2a [Source:ZFIN;Acc:ZDB-GENE-061109-1]	16;16;16;16;16;16;16;16;16;16;16;16;16;16;16;16;16;16;16;16;16;16;16;16;16;16;16;16;16;16;16;16;16;16;16;16;16;16;16;16;16;16;16;16;16;16;16;16;16	9381023;9384716;9385046;9385046;9390102;9390102;9390317;9390317;9390608;9390608;9391799;9391799;9396065;9396065;9396947;9396947;9398937;9398937;9401673;9401673;9406167;9406167;9406532;9406532;9406796;9406796;9406952;9406952;9407227;9407227;9408714;9408714;9409106;9409106;9409356;9409356;9415277;9415277;9416494;9416494;9422255;9422255;9433925;9433925;9457842;9482822;9482822;9492341;9492341	9384939;9384939;9385170;9385170;9390216;9390216;9390424;9390424;9390754;9390754;9391957;9391957;9396149;9396149;9397131;9397131;9399056;9399056;9401810;9401810;9406251;9406251;9406629;9406629;9406865;9406865;9407032;9407032;9407270;9407270;9408890;9408890;9409238;9409238;9409514;9409514;9415404;9415404;9416605;9416605;9422403;9422403;9434074;9434074;9458003;9483019;9483019;9492810;9493023	-;-;-;-;-;-;-;-;-;-;-;-;-;-;-;-;-;-;-;-;-;-;-;-;-;-;-;-;-;-;-;-;-;-;-;-;-;-;-;-;-;-;-;-;-;-;-;-;-	7528	16:9381023-9493023	89.2811	86.1916	166.846	112.678	113.749	364.085	357.62	316.293	401.626	359.906	420.666	267.608	241.208	174.913	276.098	300.094	1.50736	0.239362	6.29742	3.02641e-10	2.30846e-07	1.48352	0.244878	6.0582	1.37656e-09	3.56226e-07	1.08217	0.31647	3.41949	0.000627389	0.0706967	-0.341393	0.282764	-1.20734	0.2273	0.999876
3613	ENSDARG00000059055	ft2	alpha(1,3)fucosyltransferase gene 2 [Source:ZFIN;Acc:ZDB-GENE-990715-18]	19;19	5719359;5722336	5719422;5728411	+;+	6140	19:5719359-5728411	96.2155	32.5417	27.8077	45.654	50.5547	24.8038	53.5214	28.3573	38.0238	36.1766	7.74231	0	12.7792	8.32917	7.21268	23.5342	-0.669248	0.37445	-1.78728	0.0738916	0.545996	-0.343651	0.357954	-0.960043	0.337033	0.960898	-1.56444	0.436211	-3.58643	0.000335241	0.0479469	-1.28689	0.441878	-2.91231	0.00358766	0.268492
1452	ENSDARG00000096990	si:ch1073-340i21.2	si:ch1073-340i21.2 [Source:ZFIN;Acc:ZDB-GENE-131121-430]	15;15;15;15;15;15	46129708;46129892;46129991;46132091;46132091;46139919	46129913;46130070;46130070;46132477;46132519;46140445	+;+;+;+;+;+	1319	15:46129708-46140445	1783.89	909.409	593.231	807.202	1023.43	379.144	636.174	607.136	619.074	560.382	169.471	629.776	483.214	1096.95	594.853	586.614	-0.888282	0.355858	-2.49617	0.0125543	0.230663	-0.722489	0.289946	-2.4918	0.0127097	0.23336	-0.579586	0.392801	-1.47552	0.140072	0.850184	0.0643891	0.383077	0.168084	0.866517	0.999876
48	ENSDARG00000006603	csrp1a	cysteine and glycine-rich protein 1a [Source:ZFIN;Acc:ZDB-GENE-030909-4]	23;23;23;23;23;23;23;23;23;23;23;23;23;23;23;23	5831542;5833166;5834757;5834757;5834757;5834972;5834972;5835932;5835932;5835932;5839934;5839934;5839934;5849318;5849318;5884974	5833568;5833568;5834850;5834850;5834850;5835101;5835101;5836100;5836100;5836100;5840043;5840043;5840043;5849449;5849526;5885020	-;-;-;-;-;-;-;-;-;-;-;-;-;-;-;-	2786	23:5831542-5885020	755.855	765.17	691.485	824.686	759.299	1467.86	2002.19	1356.79	2208.94	1758.94	1191.45	1445.84	1559.07	2735.3	1732.91	1608.98	1.21945	0.206039	5.91856	3.24771e-09	1.79949e-06	1.11357	0.206643	5.38885	7.09092e-08	1.32014e-05	1.04608	0.27575	3.79359	0.000148488	0.0278067	-0.0202498	0.296952	-0.0681922	0.945633	0.999876
213	ENSDARG00000091699	capn2a	calpain 2, (m/II) large subunit a [Source:ZFIN;Acc:ZDB-GENE-050320-69]	13;13;13;13;13;13;13;13;13;13;13;13;13;13;13;13;13;13;13;13;13;13;13;13;13;13;13;13;13;13;13;13;13;13;13;13;13;13;13;13;13;13;13;13;13;13;13;13;13;13;13;13;13;13;13;13;13;13;13;13	42600056;42600060;42602510;42602839;42602839;42602839;42605305;42605305;42605305;42607800;42607800;42607800;42607967;42607967;42607967;42608440;42608440;42608440;42608596;42608596;42608596;42608752;42608752;42608752;42608910;42608910;42608910;42611058;42611058;42611058;42612452;42612452;42612565;42612574;42612574;42615723;42615723;42615723;42615971;42615971;42615971;42618363;42618363;42618363;426…	42602755;42602755;42602755;42602897;42602897;42602897;42605421;42605421;42605421;42607878;42607878;42607878;42608035;42608035;42608035;42608504;42608504;42608504;42608653;42608653;42608653;42608817;42608817;42608817;42608946;42608946;42608946;42611269;42611269;42611272;42612463;42612463;42612743;42612743;42612743;42615883;42615883;42615883;42616039;42616039;42616039;42618448;42618448;42618448;426…	-;-;-;-;-;-;-;-;-;-;-;-;-;-;-;-;-;-;-;-;-;-;-;-;-;-;-;-;-;-;-;-;-;-;-;-;-;-;-;-;-;-;-;-;-;-;-;-;-;-;-;-;-;-;-;-;-;-;-;-	4982	13:42600056-42630618	1585.39	1843.44	1662.9	1947.58	1759.83	3290.05	4689.2	3042.95	4415.51	3859.43	2056.87	3440.13	3766.68	11129.4	5098.28	3910.88	1.19591	0.273793	4.36792	1.25437e-05	0.0015722	1.04832	0.199515	5.25433	1.48562e-07	2.48032e-05	1.16992	0.370299	3.15939	0.001581	0.129867	0.303842	0.381407	0.796636	0.425662	0.999876
30	ENSDARG00000100287	SLA (1 of many)	Src like adaptor [Source:HGNC Symbol;Acc:HGNC:10902]	16;16;16;16;16;16;16	31584608;31585412;31586459;31586627;31588009;31588255;31589654	31584796;31585511;31586545;31586724;31588140;31588381;31590515	+;+;+;+;+;+;+	1595	16:31584608-31590515	151.691	192.612	246.562	220.499	202.841	68.2105	13.3803	23.9946	19.0119	31.1493	70.541	45.3893	59.1039	31.6508	51.6713	82.3678	-1.90052	0.295543	-6.43061	1.27095e-10	1.13102e-07	-1.93417	0.344513	-5.61421	1.9746e-08	4.05546e-06	-1.71491	0.299954	-5.71722	1.08279e-08	1.04388e-05	0.49531	0.414019	1.19635	0.231562	0.999876
27	ENSDARG00000057833	gulp1b	GULP, engulfment adaptor PTB domain containing 1b [Source:ZFIN;Acc:ZDB-GENE-120228-2]	6;6;6;6;6;6;6;6;6;6;6;6	11262219;11268371;11268939;11272522;11272937;11277159;11277369;11282390;11287491;11288510;11304865;11378852	11262626;11268465;11269071;11272707;11273023;11277275;11277506;11282488;11287562;11288571;11304948;11378912	-;-;-;-;-;-;-;-;-;-;-;-	1542	6:11262219-11378912	14.7357	21.9876	7.41539	18.4559	15.6487	176.284	113.125	104.704	142.589	134.175	86.0257	20.8034	96.6428	70.798	68.5675	86.105	2.13103	0.323361	6.59026	4.39056e-11	4.34129e-08	2.39589	0.312325	7.67115	1.70464e-14	1.13109e-11	1.45846	0.402794	3.62086	0.000293624	0.0439254	-0.745908	0.374576	-1.99134	0.0464438	0.786681
969	ENSDARG00000017429	sphkap	SPHK1 interactor, AKAP domain containing [Source:ZFIN;Acc:ZDB-GENE-050419-32]	18;18;18;18;18;18;18;18;18;18;18;18	46397891;46402955;46409618;46411730;46416167;46419139;46423998;46425798;46426356;46455171;46462968;46466383	46398046;46403160;46409664;46411813;46416343;46422487;46424256;46425935;46426415;46455281;46463070;46466483	-;-;-;-;-;-;-;-;-;-;-;-	4791	18:46397891-46466483	313.784	240.105	342.962	206.9	275.938	98.3295	88.7968	226.131	24.9531	109.553	184.095	211.817	114.214	14.9925	131.28	145.564	-1.03319	0.360322	-2.86741	0.0041384	0.114017	-0.924509	0.354148	-2.61051	0.00904065	0.188369	-0.72819	0.412966	-1.76332	0.0778466	0.765815	0.146322	0.441998	0.331047	0.740609	0.999876
219	ENSDARG00000030364	angpt1	angiopoietin 1 [Source:ZFIN;Acc:ZDB-GENE-010817-1]	19;19;19;19;19;19;19;19;19	47220676;47231707;47257688;47264759;47266269;47279244;47297510;47300600;47365915	47221333;47231837;47257854;47264860;47266396;47279485;47297631;47300755;47366372	-;-;-;-;-;-;-;-;-	2164	19:47220676-47366372	380.528	630.606	934.339	924.736	717.552	2199.57	2457.12	2115.89	3082.3	2463.72	1129.52	999.51	1257.95	840.413	1056.85	1841.75	1.32149	0.304563	4.33896	1.43156e-05	0.00173982	1.53438	0.264104	5.80976	6.25611e-09	1.39565e-06	0.477376	0.296458	1.61027	0.10734	0.816787	-1.14268	0.220626	-5.17923	2.22803e-07	0.000230057
7108	ENSDARG00000018817	bdnf	brain-derived neurotrophic factor [Source:ZFIN;Acc:ZDB-GENE-000412-1]	7;7;7;7;7;7;7;7;7;7;7	31653833;31654361;31654702;31654925;31654965;31661291;31667423;31669050;31669050;31670135;31670135	31655415;31655415;31655415;31655415;31655417;31661573;31667788;31669419;31669440;31670180;31670520	-;-;-;-;-;-;-;-;-;-;-	3011	7:31653833-31670520	406.532	722.954	682.216	604.187	603.972	167.426	389.246	1139.38	102.189	449.56	353.565	1147.97	315.487	90.788	476.953	418.254	-0.488327	0.38254	-1.27654	0.201765	0.758306	-0.275589	0.369822	-0.745195	0.456154	0.961033	-0.235773	0.4129	-0.571017	0.567988	0.94208	0.0458632	0.44439	0.103205	0.9178	0.999876
183	ENSDARG00000055290	mpeg1.1	macrophage expressed 1, tandem duplicate 1 [Source:ZFIN;Acc:ZDB-GENE-030131-7347]	8;8;8;8;8	29700878;29702542;29703902;29703902;29704085	29703023;29703023;29703960;29704389;29704363	-;-;-;-;-	2634	8:29700878-29704389	60.6765	36.9392	46.3462	62.1671	51.5323	78.8408	235.981	127.244	209.131	162.799	102.371	172.101	99.8376	683.825	264.534	175.654	1.54084	0.337651	4.56342	5.03265e-06	0.000736788	1.28033	0.320714	3.99211	6.54866e-05	0.00442471	1.54728	0.415291	3.72578	0.000194711	0.0337888	0.447213	0.428143	1.04454	0.296236	0.999876
29	ENSDARG00000039273	fbln5	fibulin 5 [Source:ZFIN;Acc:ZDB-GENE-041010-54]	13;13;13;13;13;13;13;13;13;13;13;13;13;13;13;13;13;13;13;13;13;13;13	33024978;33024984;33027710;33027710;33027997;33027997;33028956;33028956;33029169;33029169;33029398;33029398;33030283;33030283;33037975;33037975;33038380;33038380;33038643;33038643;33039900;33039900;33040248	33025793;33025793;33027905;33027905;33028123;33028123;33029078;33029078;33029285;33029285;33029514;33029514;33030405;33030405;33038295;33038295;33038428;33038428;33038697;33038697;33040168;33040283;33040487	-;-;-;-;-;-;-;-;-;-;-;-;-;-;-;-;-;-;-;-;-;-;-	2632	13:33024978-33040487	1180.59	2057.16	3264.63	1989.35	2122.93	189.572	234.764	444.264	251.907	280.127	694.227	492.663	316.286	766.284	567.365	821.531	-2.01161	0.311095	-6.46622	1.00487e-10	9.25066e-08	-2.40401	0.293532	-8.18995	2.61336e-16	2.4153e-13	-1.59889	0.32734	-4.88449	1.03699e-06	0.000484641	0.847007	0.331514	2.55496	0.01062	0.443394
7118	ENSDARG00000091669	si:dkey-17e16.17	si:dkey-17e16.17 [Source:ZFIN;Acc:ZDB-GENE-091204-161]	21;21;21;21;21;21;21;21;21	25651783;25651790;25654946;25654946;25655195;25655195;25656269;25656425;25657938	25652170;25652170;25655068;25655068;25655692;25655353;25656342;25656545;25658519	+;+;+;+;+;+;+;+;+	1786	21:25651783-25658519	1150.25	1189.09	819.401	1227.8	1096.64	306.505	995.011	969.964	476.485	686.991	432.709	1117.71	1021.54	2093.12	1166.27	828.03	-0.433914	0.340389	-1.27476	0.202395	0.758919	-0.550061	0.300856	-1.82832	0.0675014	0.568612	0.0586958	0.352146	0.16668	0.867622	0.986371	0.560772	0.393571	1.42483	0.154206	0.999876
11	ENSDARG00000056653	fhl1b	four and a half LIM domains 1b [Source:ZFIN;Acc:ZDB-GENE-031219-1]	10;10;10;10;10;10;10;10;10;10;10;10;10;10	26636305;26650608;26650608;26650608;26652730;26652730;26652730;26655326;26655326;26655326;26655929;26655929;26658507;26658507	26636394;26650792;26650792;26650792;26652904;26652904;26652904;26655495;26655495;26655892;26656115;26656115;26659233;26659325	+;+;+;+;+;+;+;+;+;+;+;+;+;+	2023	10:26636305-26659325	1914.78	3096.74	2397.03	3678.55	2771.77	1135.66	847.827	855.081	1410.44	1062.25	891.226	1040.17	789.117	1084.46	951.243	1396.05	-1.4661	0.194045	-7.55545	4.1742e-14	1.01308e-10	-1.22983	0.246176	-4.99573	5.86148e-07	7.77863e-05	-1.41441	0.255877	-5.52771	3.24445e-08	2.72429e-05	-0.148525	0.240101	-0.618596	0.536182	0.999876
86	ENSDARG00000009341	nrap	nebulin-related anchoring protein [Source:ZFIN;Acc:ZDB-GENE-060616-224]	12;12;12;12;12;12;12;12;12;12;12;12;12;12;12;12;12;12;12;12;12;12;12;12;12;12;12;12;12;12;12;12;12;12;12;12;12;12;12;12;12;12;12;12;12;12;12	30471697;30471815;30472522;30472522;30472740;30472740;30472860;30475774;30475953;30476153;30477839;30478033;30478219;30478692;30478905;30480655;30483445;30483682;30484377;30484602;30484776;30484992;30485179;30486011;30486511;30486763;30486947;30487441;30487675;30488084;30490504;30490712;30490928;30491127;30491326;30491627;30493695;30493883;30494184;30494420;30494843;30496217;30496410;30496659;304…	30472027;30472027;30472616;30472616;30472827;30472857;30473387;30475878;30476057;30476257;30477946;30478137;30478326;30478799;30479012;30480771;30483549;30483789;30484490;30484700;30484880;30485099;30485286;30486208;30486615;30486861;30487051;30487548;30487986;30488188;30490602;30490816;30491035;30491240;30491523;30491731;30493793;30493987;30494291;30494731;30494947;30496315;30496514;30496766;304…	+;+;+;+;+;+;+;+;+;+;+;+;+;+;+;+;+;+;+;+;+;+;+;+;+;+;+;+;+;+;+;+;+;+;+;+;+;+;+;+;+;+;+;+;+;+;+	7232	12:30471697-30503538	279.978	649.075	811.986	628.471	592.378	93.9002	126.505	94.5242	114.071	107.25	211.623	183.448	344.24	209.062	237.093	260.472	-1.64201	0.303706	-5.40659	6.42366e-08	1.9941e-05	-2.06985	0.282684	-7.32211	2.44098e-13	1.26335e-10	-1.11386	0.323805	-3.43992	0.000581877	0.0670189	1.02382	0.276618	3.7012	0.000214581	0.0485895
13486	ENSDARG00000097648	si:dkey-35i13.1	si:dkey-35i13.1 [Source:ZFIN;Acc:ZDB-GENE-030131-8008]	15;15	4641635;4642250	4641798;4644672	+;+	2587	15:4641635-4644672	540.02	401.055	559.862	377.86	469.699	599.721	267.607	876.894	76.0475	455.067	534.219	706.371	544.714	63.3017	462.152	383.783	-0.269132	0.374623	-0.718409	0.472505	0.935441	-0.032188	0.361255	-0.0891004	0.929002	0.992178	-0.0215419	0.40221	-0.053559	0.957287	0.992141	0.0131223	0.440519	0.0297881	0.976236	0.999876
242	ENSDARG00000097026	si:dkey-16m19.1	si:dkey-16m19.1 [Source:ZFIN;Acc:ZDB-GENE-030131-7281]	22;22;22	27270952;27272357;27273837	27272661;27272855;27273999	-;-;-	2067	22:27270952-27273999	282.579	395.778	424.531	536.192	409.77	179.828	158.131	229.039	116.448	170.862	299.369	113.473	202.071	202.399	204.328	221.121	-1.17896	0.278215	-4.23758	2.25943e-05	0.00249257	-1.09408	0.261976	-4.17627	2.96325e-05	0.00226873	-0.873078	0.309274	-2.82299	0.00475782	0.260592	0.216033	0.321094	0.672803	0.501072	0.999876
917	ENSDARG00000102128	eps8	epidermal growth factor receptor pathway substrate 8 [Source:ZFIN;Acc:ZDB-GENE-040426-871]	4;4;4;4;4;4;4;4;4;4;4;4;4;4;4;4;4;4;4;4;4;4;4;4;4;4;4;4;4;4;4;4;4;4;4;4;4;4;4;4;4;4;4;4;4;4;4;4;4;4;4;4;4;4;4;4;4;4;4;4;4;4;4;4;4;4;4;4;4;4;4;4;4;4;4;4;4;4;4;4;4;4;4;4;4;4;4;4;4;4;4;4;4;4;4;4;4;4;4;4;4;4;4	90825;90903;95503;98244;98244;99263;99294;101330;101334;101334;101334;101334;101943;102271;102271;102271;102271;102271;102780;102780;102780;102780;102780;103013;103013;103013;103013;103013;103309;103309;103309;103309;103309;103474;103474;103474;103474;103474;103693;103693;103693;103693;103693;104349;104349;104349;104349;104349;104553;104553;104553;104553;104553;104740;104740;104740;104740;104740;…	91069;91069;95734;98312;98312;99328;99328;101395;101395;101395;101395;101395;101993;102338;102338;102338;102338;102338;102941;102941;102941;102941;102941;103162;103162;103162;103162;103162;103391;103391;103391;103391;103391;103610;103610;103610;103610;103610;103766;103766;103766;103766;103766;104475;104475;104475;104475;104475;104641;104641;104641;104641;104641;104814;104814;104814;104814;104814;…	+;+;+;+;+;+;+;+;+;+;+;+;+;+;+;+;+;+;+;+;+;+;+;+;+;+;+;+;+;+;+;+;+;+;+;+;+;+;+;+;+;+;+;+;+;+;+;+;+;+;+;+;+;+;+;+;+;+;+;+;+;+;+;+;+;+;+;+;+;+;+;+;+;+;+;+;+;+;+;+;+;+;+;+;+;+;+;+;+;+;+;+;+;+;+;+;+;+;+;+;+;+;+	3602	4:90825-117908	232.304	382.585	361.5	237.984	303.593	841.559	357.62	588.231	640.463	606.968	430.989	233.566	388.169	319.84	343.141	570.324	0.902717	0.309431	2.91735	0.00353022	0.102777	0.856285	0.268634	3.18755	0.00143483	0.0525774	0.148344	0.278545	0.532567	0.594333	0.94208	-0.717849	0.298706	-2.40319	0.0162526	0.539259
997	ENSDARG00000079374	tjp1b	tight junction protein 1b [Source:ZFIN;Acc:ZDB-GENE-070925-1]	25;25;25;25;25;25;25;25;25;25;25;25;25;25;25;25;25;25;25;25;25;25;25;25;25;25;25;25;25;25;25;25;25;25;25;25;25;25;25;25;25;25;25;25;25;25;25;25;25;25;25;25;25;25;25;25;25;25;25;25;25;25;25;25;25;25;25;25;25;25;25;25;25;25;25;25;25;25;25;25;25;25;25;25;25	31660597;31686570;31686714;31746365;31746595;31797696;31797696;31797696;31800518;31800518;31800518;31803445;31803445;31803445;31805142;31805142;31805142;31809556;31809556;31809556;31809776;31809776;31809776;31814636;31814636;31814636;31823063;31823063;31823063;31823444;31823444;31823444;31823757;31823757;31823757;31826269;31826269;31826269;31828301;31828301;31828301;31828607;31828607;31828607;318…	31661158;31686611;31686873;31747129;31747129;31797752;31797752;31797752;31800642;31800642;31800642;31803547;31803547;31803547;31805496;31805496;31805496;31809662;31809662;31809662;31809944;31809944;31809944;31814780;31814780;31814780;31823193;31823193;31823193;31823549;31823549;31823549;31823907;31823907;31823907;31826377;31826377;31826377;31828520;31828520;31828520;31828791;31828791;31828791;318…	+;+;+;+;+;+;+;+;+;+;+;+;+;+;+;+;+;+;+;+;+;+;+;+;+;+;+;+;+;+;+;+;+;+;+;+;+;+;+;+;+;+;+;+;+;+;+;+;+;+;+;+;+;+;+;+;+;+;+;+;+;+;+;+;+;+;+;+;+;+;+;+;+;+;+;+;+;+;+;+;+;+;+;+;+	8391	25:31660597-31860433	1597.52	1724.71	2515.67	1963.12	1950.26	4575.42	3402.26	3170.2	4206.38	3838.56	3218.22	2171.12	1881.74	1230.22	2125.32	3291.42	0.797921	0.280908	2.84051	0.00450418	0.12061	0.897903	0.207479	4.32768	1.50691e-05	0.00129986	0.0976751	0.293274	0.333051	0.739096	0.962521	-0.751846	0.29125	-2.58145	0.00983859	0.430195
439	ENSDARG00000087921	plce1	phospholipase C, epsilon 1 [Source:ZFIN;Acc:ZDB-GENE-061212-4]	12;12;12;12;12;12;12;12;12;12;12;12;12;12;12;12;12;12;12;12;12;12;12;12;12;12;12;12;12;12;12;12;12;12;12;12;12;12;12;12;12;12;12;12;12;12;12;12;12;12;12;12;12;12;12;12;12;12;12;12;12;12;12;12;12;12;12;12;12;12;12;12;12;12;12;12;12;12;12;12;12;12;12;12;12;12;12;12	5216481;5216690;5272594;5272594;5297038;5297038;5308530;5308530;5310037;5310037;5310645;5310645;5314271;5317717;5317717;5322167;5322167;5322430;5322430;5323452;5323452;5323452;5325752;5325752;5325752;5327302;5327302;5327302;5327524;5327524;5327524;5329661;5329661;5329661;5330844;5330844;5330844;5331161;5331161;5331161;5331488;5331488;5331488;5331714;5331714;5331714;5334221;5334221;5334221;5334567…	5217781;5217781;5272840;5272840;5297354;5297354;5308675;5308675;5310295;5310295;5310853;5310853;5314297;5318389;5318389;5322352;5322352;5322547;5322547;5323635;5323635;5323635;5325874;5325874;5325874;5327438;5327438;5327438;5327762;5327762;5327762;5329722;5329722;5329722;5331009;5331009;5331009;5331268;5331268;5331268;5331604;5331604;5331604;5331872;5331872;5331872;5334350;5334350;5334350;5334608…	+;+;+;+;+;+;+;+;+;+;+;+;+;+;+;+;+;+;+;+;+;+;+;+;+;+;+;+;+;+;+;+;+;+;+;+;+;+;+;+;+;+;+;+;+;+;+;+;+;+;+;+;+;+;+;+;+;+;+;+;+;+;+;+;+;+;+;+;+;+;+;+;+;+;+;+;+;+;+;+;+;+;+;+;+;+;+;+	9223	12:5216481-5365326	553.023	732.628	869.455	666.354	705.365	1433.31	1286.95	1286.98	1592.24	1399.87	1062.42	865.233	888.954	692.987	877.398	1242.73	0.893654	0.252897	3.53368	0.000409823	0.0249227	0.921538	0.192897	4.77736	1.77608e-06	0.00020797	0.282718	0.229532	1.23172	0.218056	0.901506	-0.639453	0.201556	-3.17258	0.00151089	0.165684
65	ENSDARG00000005565	entpd8	ectonucleoside triphosphate diphosphohydrolase 8 [Source:ZFIN;Acc:ZDB-GENE-040724-142]	6;6;6;6;6;6;6;6;6;6;6;6;6;6;6;6;6;6;6;6;6;6;6;6	41041221;41041630;41042499;41042499;41042500;41048978;41048978;41048978;41050195;41050195;41050195;41050478;41050478;41050478;41054645;41054645;41055000;41055000;41056690;41056690;41056933;41056933;41059150;41081259	41041716;41041716;41042630;41042630;41042630;41049095;41049095;41049095;41050345;41050345;41050345;41050637;41050637;41051376;41054875;41054875;41055266;41055266;41056800;41056800;41057067;41057067;41059832;41081499	+;+;+;+;+;+;+;+;+;+;+;+;+;+;+;+;+;+;+;+;+;+;+;+	3464	6:41041221-41081499	54.6088	84.4326	70.4462	114.621	81.0271	226.778	166.646	138.151	205.566	184.285	252.055	269.499	417.721	334	318.319	247.626	1.5988	0.284876	5.61227	1.9969e-08	8.20174e-06	0.992593	0.279309	3.55375	0.000379784	0.0182678	1.70252	0.296162	5.74863	8.99692e-09	9.36759e-06	0.711291	0.266222	2.6718	0.00754465	0.375507
377	ENSDARG00000094901	abcc6b.2	ATP-binding cassette, sub-family C (CFTR/MRP), member 6b, tandem duplicate 2 [Source:ZFIN;Acc:ZDB-GENE-110208-2]	3;3;3;3;3;3;3;3;3;3;3;3;3;3;3;3;3;3;3;3	36604025;36668353;36668834;36669039;36669176;36671245;36671535;36671786;36672014;36674783;36674956;36675192;36675488;36676552;36676788;36677604;36678009;36678249;36678758;36679957	36605453;36668560;36668951;36669096;36669356;36671412;36671711;36671912;36672083;36674870;36675102;36675395;36675580;36676713;36676965;36677813;36678140;36678310;36678883;36680088	-;-;-;-;-;-;-;-;-;-;-;-;-;-;-;-;-;-;-;-	4070	3:36604025-36680088	462.875	436.235	255.831	240.898	348.96	94.7861	250.577	167.962	181.801	173.782	112.694	107.8	142.169	249.042	152.926	186.956	-1.14388	0.307829	-3.71596	0.000202431	0.014335	-0.828242	0.296112	-2.79706	0.00515698	0.129314	-1.00605	0.327888	-3.06828	0.00215295	0.158802	-0.149796	0.346893	-0.431821	0.665871	0.999876
81	ENSDARG00000020811	efemp2b	EGF containing fibulin-like extracellular matrix protein 2b [Source:ZFIN;Acc:ZDB-GENE-030219-125]	21;21;21;21;21;21;21;21;21;21;21;21;21;21;21;21;21;21;21;21;21;21;21;21;21;21;21;21;21;21;21	25551831;25553016;25555557;25555557;25557884;25557884;25558104;25558104;25559111;25559536;25559536;25560858;25560858;25560858;25560908;25561450;25561450;25561450;25562464;25562464;25562464;25562483;25564597;25564597;25564597;25564597;25564843;25564843;25564843;25567905;25567905	25553777;25553777;25555752;25555752;25558010;25558010;25558223;25558223;25559655;25559655;25559655;25560972;25560974;25560974;25560974;25561572;25561572;25561572;25562682;25562682;25562682;25562682;25564645;25564645;25564645;25565004;25565113;25564983;25565068;25567998;25568004	-;-;-;-;-;-;-;-;-;-;-;-;-;-;-;-;-;-;-;-;-;-;-;-;-;-;-;-;-;-;-	4011	21:25551831-25568004	318.118	551.45	600.647	416.714	471.732	1308.4	1642.13	1355.33	1361.73	1416.9	995.317	607.082	1177.29	724.638	876.08	1078.22	1.29531	0.237381	5.45667	4.85146e-08	1.57951e-05	1.43846	0.224624	6.40384	1.51517e-10	4.72404e-08	0.77775	0.287769	2.70269	0.00687815	0.313004	-0.633615	0.252219	-2.51216	0.0119993	0.473153
459	ENSDARG00000043066	nog2	noggin 2 [Source:ZFIN;Acc:ZDB-GENE-991206-14]	24	38926971	38928962	-	1992	24:38926971-38928962	365.792	461.74	333.693	636.242	449.367	1217.16	870.939	1008.5	1356.97	1113.39	905.85	470.914	639.76	330.668	586.798	922.249	1.04159	0.298092	3.49419	0.000475503	0.0276569	1.15572	0.242131	4.7731	1.81414e-06	0.00021147	0.308033	0.32252	0.955085	0.339535	0.923617	-0.798759	0.307273	-2.59951	0.00933567	0.418387
64	ENSDARG00000087832	bcl3	B-cell CLL/lymphoma 3 [Source:ZFIN;Acc:ZDB-GENE-061013-1]	16;16;16;16;16;16;16;16;16	25786953;25788062;25791402;25793636;25793808;25794985;25803592;25822469;25823813	25787977;25788128;25791569;25793713;25793896;25795192;25803700;25822625;25826193	-;-;-;-;-;-;-;-;-	4282	16:25786953-25826193	15.6025	113.456	29.6616	61.1958	54.979	426.094	602.115	370.826	598.874	499.478	176.353	145.624	223.636	108.279	163.473	307.712	1.97582	0.351129	5.62705	1.83317e-08	7.64688e-06	2.22268	0.349704	6.35591	2.07202e-10	6.30819e-08	1.08652	0.402758	2.6977	0.00698202	0.313564	-1.4211	0.287845	-4.93704	7.93172e-07	0.000602204
357	ENSDARG00000057669			1;1;1;1;1;1;1;1	53480127;53480218;53483292;53487791;53494826;53498124;53500942;53502293	53480213;53480340;53483408;53487853;53495008;53498313;53500974;53502501	+;+;+;+;+;+;+;+	1005	1:53480127-53502501	52.8752	36.0597	46.3462	33.0263	42.0769	155.024	79.0657	114.156	120.013	117.065	49.0346	36.8788	118.208	61.6359	66.4393	98.1152	1.18199	0.311088	3.79953	0.000144968	0.0108409	1.22609	0.289753	4.23151	2.32132e-05	0.00187722	0.512039	0.364756	1.40378	0.160383	0.870826	-0.648209	0.360126	-1.79995	0.0718684	0.890287
1385	ENSDARG00000077039	esama	endothelial cell adhesion molecule a [Source:ZFIN;Acc:ZDB-GENE-090629-1]	10;10;10;10;10;10;10	31701907;31769639;31775919;31778030;31778733;31781525;31781732	31702280;31769787;31776120;31778185;31778855;31781654;31782410	+;+;+;+;+;+;+	1813	10:31701907-31782410	535.686	690.412	650.701	573.103	612.476	1814.22	877.021	984.506	1675.42	1337.79	921.335	305.432	718.831	381.476	581.769	1155.19	0.850555	0.336367	2.52865	0.0114503	0.220314	0.989954	0.248949	3.97654	6.99259e-05	0.00465178	-0.0734917	0.322092	-0.22817	0.819514	0.977185	-0.970273	0.352149	-2.75529	0.00586396	0.336693
6969	ENSDARG00000036577	atp6v0cb	ATPase, H+ transporting, lysosomal, V0 subunit cb [Source:ZFIN;Acc:ZDB-GENE-030131-4127]	24;24;24	39266296;39280090;39282444	39266542;39280273;39283763	+;+;+	1751	24:39266296-39283763	3592.05	3046.61	3377.71	2510.97	3131.83	2702.73	1771.07	4081.99	571.545	2281.83	4134.39	3132.81	2928.04	353.99	2637.31	2318.74	-0.452714	0.350667	-1.29101	0.196701	0.753112	-0.344638	0.333774	-1.03255	0.301815	0.955284	-0.183505	0.400325	-0.45839	0.646672	0.953801	0.129562	0.432938	0.299263	0.764739	0.999876
1218	ENSDARG00000088899	ralgapb	Ral GTPase activating protein, beta subunit (non-catalytic) [Source:ZFIN;Acc:ZDB-GENE-130530-945]	6;6;6;6;6;6;6;6;6;6;6;6;6;6;6;6;6;6;6;6;6;6;6;6;6;6;6;6;6;6;6;6;6;6;6;6;6;6;6;6;6;6;6;6;6;6;6;6;6;6;6;6;6;6;6;6	58287779;58287798;58296154;58296154;58307189;58307189;58310846;58310846;58314262;58314262;58318547;58318547;58322071;58322071;58341324;58341324;58343741;58343741;58354859;58354859;58361178;58361178;58361571;58361571;58366277;58366277;58368162;58368162;58371261;58371261;58374395;58374395;58376221;58376221;58377595;58377595;58380722;58380722;58381284;58381284;58383650;58383650;58385825;58385825;583…	58287954;58287954;58296354;58296354;58307391;58307391;58311012;58311012;58314448;58314448;58318678;58318678;58322249;58322249;58341475;58341475;58343948;58343948;58355060;58355060;58361345;58361345;58361685;58361685;58366424;58366424;58368226;58368226;58371399;58371399;58374528;58374528;58376403;58376403;58377746;58377746;58380909;58380909;58381387;58381387;58383805;58383805;58386034;58386034;583…	+;+;+;+;+;+;+;+;+;+;+;+;+;+;+;+;+;+;+;+;+;+;+;+;+;+;+;+;+;+;+;+;+;+;+;+;+;+;+;+;+;+;+;+;+;+;+;+;+;+;+;+;+;+;+;+	5559	6:58287779-58403212	841.669	856.639	1205	853.827	939.284	1613.13	1471.84	1446.95	2131.71	1665.91	1325.66	740.413	1009.56	789.606	966.308	1528.76	0.745574	0.281186	2.65154	0.00801264	0.175483	0.761594	0.205628	3.70375	0.000212439	0.0114056	0.0276555	0.252913	0.109348	0.912927	0.986371	-0.717306	0.254701	-2.81627	0.00485846	0.305964
40	ENSDARG00000011571	calcrlb	calcitonin receptor-like b [Source:ZFIN;Acc:ZDB-GENE-080924-1]	6;6;6;6;6;6;6;6;6;6;6;6;6;6;6;6;6;6;6;6;6	11445584;11445584;11455083;11455083;11456379;11456379;11459765;11459765;11459971;11460022;11460836;11460836;11461030;11461030;11463716;11463716;11464023;11465918;11467062;11468907;11469038	11445730;11445730;11455181;11455181;11456523;11456523;11459878;11459878;11460083;11460083;11460927;11460927;11461156;11461156;11463755;11463869;11464083;11465984;11467280;11468948;11469253	+;+;+;+;+;+;+;+;+;+;+;+;+;+;+;+;+;+;+;+;+	1596	6:11445584-11469253	150.824	145.118	172.408	175.816	161.042	695.393	630.092	493.707	649.969	617.29	384.535	212.762	515.162	453.94	391.6	458.142	1.57319	0.255925	6.14708	7.89244e-10	5.26761e-07	1.79803	0.199216	9.02552	1.78848e-19	2.72249e-16	1.11636	0.288264	3.87268	0.000107644	0.0215536	-0.57964	0.286901	-2.02035	0.0433476	0.776704
24821	ENSDARG00000100833	si:dkey-269i1.4	si:dkey-269i1.4 [Source:ZFIN;Acc:ZDB-GENE-121214-37]	20;20;20;20;20;20;20;20;20;20;20;20;20;20;20;20	12559246;12559479;12559480;12559735;12559735;12560181;12560181;12560521;12560521;12560931;12560931;12561215;12561215;12561415;12561415;12563281	12559270;12559614;12559614;12559857;12559857;12560333;12560333;12560745;12560745;12561099;12561099;12561332;12561332;12561510;12561749;12563583	+;+;+;+;+;+;+;+;+;+;+;+;+;+;+;+	1587	20:12559246-12563583	356.257	47.4933	153.869	610.015	291.909	7.08681	2.43279	0	0	2.3799	0	55.791	135.779	3880.56	1018.03	331.783	0.0335434	0.277976	0.12067	0.903952	0.997925	-1.09095	0.346686	-3.1468	0.00165066	0.0576461	0.292456	0.33625	0.869757	0.384433	0.923617	0.357301	0.280046	1.27586	0.202004	0.999876
226	ENSDARG00000008816	glud1a	glutamate dehydrogenase 1a [Source:ZFIN;Acc:ZDB-GENE-030114-2]	13;13;13;13;13;13;13;13;13;13;13;13;13;13;13;13;13;13;13;13;13;13;13;13;13;13;13	22548634;22548641;22552798;22552798;22552945;22552945;22554397;22554397;22555914;22555914;22556079;22556079;22556378;22556378;22557919;22557919;22562055;22562055;22563894;22563894;22564808;22564808;22564961;22564961;22565143;22568056;22568060	22549488;22549488;22552860;22552860;22553036;22553036;22554520;22554520;22555994;22555994;22556216;22556216;22556515;22556515;22558098;22558098;22562149;22562149;22563957;22563957;22564863;22564863;22565041;22565041;22565144;22568462;22568574	-;-;-;-;-;-;-;-;-;-;-;-;-;-;-;-;-;-;-;-;-;-;-;-;-;-;-	2488	13:22548634-22568574	1355.68	1792.43	1894.63	1675.6	1679.59	2873.7	3952.07	3149.84	3412.63	3347.06	2104.19	1668.06	2791.46	3813.93	2594.41	2924.02	0.913892	0.211717	4.31657	1.58472e-05	0.00187201	0.931102	0.186256	4.99904	5.76153e-07	7.70832e-05	0.547023	0.276199	1.98054	0.0476429	0.674868	-0.328891	0.276553	-1.18925	0.234341	0.999876
1609	ENSDARG00000005179	c17h14orf159	c17h14orf159 homolog (H. sapiens) [Source:ZFIN;Acc:ZDB-GENE-070725-6]	17;17;17;17;17;17;17;17;17;17;17;17;17;17;17;17;17;17;17;17;17;17;17;17;17;17;17;17;17;17;17;17;17;17;17;17;17;17;17;17	38792868;38793035;38797140;38797140;38799806;38799806;38802077;38802077;38804116;38804116;38807149;38807233;38807233;38809054;38809054;38809054;38809131;38811031;38811031;38811031;38811031;38813031;38813031;38813031;38813031;38813047;38813328;38813328;38813328;38813328;38820761;38820761;38820761;38820761;38822075;38822313;38822313;38831238;38831238;38831238	38793285;38793285;38797294;38797294;38799925;38799925;38802225;38802225;38804215;38804215;38807493;38807493;38807493;38809257;38809257;38809257;38809257;38811153;38811153;38811153;38811153;38813072;38813181;38813181;38813181;38813181;38813526;38813526;38813526;38813526;38820914;38820914;38820914;38820914;38822196;38822405;38822405;38831304;38831316;38831438	-;-;-;-;-;-;-;-;-;-;-;-;-;-;-;-;-;-;-;-;-;-;-;-;-;-;-;-;-;-;-;-;-;-;-;-;-;-;-;-	2534	17:38792868-38831438	221.903	182.937	215.046	320.549	235.109	220.577	183.676	169.417	237.649	202.829	542.822	396.211	427.305	401.466	441.951	395.95	0.751714	0.31156	2.41275	0.0158329	0.262282	-0.195867	0.241446	-0.811226	0.417236	0.960898	0.813933	0.251151	3.24081	0.00119192	0.107975	1.04971	0.220465	4.76135	1.92305e-06	0.00130636
24813	ENSDARG00000039682	si:ch211-121a2.2	si:ch211-121a2.2 [Source:ZFIN;Acc:ZDB-GENE-070705-21]	20;20;20;20;20;20;20;20;20;20;20;20;20;20;20	7080755;7080761;7080761;7081120;7081120;7081120;7081223;7081691;7082315;7083579;7084779;7088386;7088386;7090408;7090408	7081011;7081011;7081011;7081388;7081388;7081388;7081388;7081732;7082608;7083954;7085011;7088593;7088593;7090548;7090591	-;-;-;-;-;-;-;-;-;-;-;-;-;-;-	1863	20:7080755-7090591	27.7378	66.8424	42.6385	28.1695	41.3471	103.645	108.259	93.7971	124.766	107.617	0	1.89122	0.798701	0	0.672481	37.5231	-0.0319182	0.293753	-0.108656	0.913475	0.997925	1.09895	0.308071	3.56721	0.000360801	0.0175504	-2.97545	0.430641	-6.90937	4.86815e-12	7.91987e-09	-4.59847	0.391019	-11.7602	6.25655e-32	8.07532e-28
8265	ENSDARG00000015174	atp6v0a1b	ATPase, H+ transporting, lysosomal V0 subunit a1b [Source:ZFIN;Acc:ZDB-GENE-050522-215]	24;24;24;24;24;24;24;24;24;24;24;24;24;24;24;24;24;24;24;24;24;24;24;24;24;24;24	7566690;7572842;7574842;7577539;7582082;7587444;7589018;7589310;7589977;7590057;7590778;7590778;7591372;7593473;7593473;7594013;7594013;7595369;7595369;7595555;7596090;7598150;7598394;7598909;7600260;7600467;7602726	7567077;7573013;7574959;7577556;7582189;7587551;7589234;7589428;7590067;7590067;7590938;7590938;7591511;7593623;7593623;7594225;7594225;7595447;7595462;7595637;7596216;7598232;7598522;7599006;7600338;7600636;7602868	-;-;-;-;-;-;-;-;-;-;-;-;-;-;-;-;-;-;-;-;-;-;-;-;-;-;-	3010	24:7566690-7602868	1118.18	1187.33	1581.33	762.519	1162.34	1021.39	661.719	1855.58	80.8005	904.872	1164.79	1285.08	1150.13	61.6359	915.409	829.186	-0.442458	0.383412	-1.154	0.248499	0.80322	-0.178519	0.385266	-0.463367	0.643101	0.98035	-0.224178	0.423184	-0.52974	0.596292	0.94208	0.00905047	0.445927	0.0202959	0.983807	0.999876
45	ENSDARG00000070604	zgc:162509	zgc:162509 [Source:ZFIN;Acc:ZDB-GENE-050809-100]	16;16;16;16;16	14075803;14075836;14084418;14084418;14086100	14076057;14076057;14086098;14086815;14086814	+;+;+;+;+	2653	16:14075803-14086815	19.0697	7.91555	16.6846	24.284	16.9885	54.9228	110.692	42.1723	68.9181	69.1763	45.5936	71.8664	55.1104	134.933	76.8757	68.787	1.86026	0.311105	5.97954	2.23771e-09	1.31922e-06	1.39348	0.354363	3.93234	8.4123e-05	0.00534874	1.58027	0.388635	4.0662	4.77857e-05	0.011736	0.118644	0.379181	0.312895	0.75436	0.999876
125	ENSDARG00000079166	ace	angiotensin I converting enzyme (peptidyl-dipeptidase A) 1 [Source:ZFIN;Acc:ZDB-GENE-030131-1826]	12;12;12;12;12;12;12;12;12;12;12;12;12;12;12;12;12;12;12;12;12;12;12;12;12	5495290;5510147;5510392;5515691;5516286;5516975;5517154;5518898;5519198;5521423;5521881;5522953;5523990;5524201;5526593;5528017;5529571;5531179;5533720;5535018;5535484;5538698;5538905;5540992;5546626	5495632;5510317;5510479;5515834;5516477;5517072;5517326;5519121;5519342;5521521;5522003;5523164;5524126;5524359;5526680;5528160;5529762;5531276;5533892;5535241;5535628;5538796;5539027;5541179;5547103	+;+;+;+;+;+;+;+;+;+;+;+;+;+;+;+;+;+;+;+;+;+;+;+;+	4260	12:5495290-5547103	444.672	639.401	593.231	469.168	536.618	1163.12	1177.47	1113.2	2010.51	1366.08	1210.38	1006.13	964.831	611.361	948.176	1090.77	1.13498	0.226996	5.00001	5.73271e-07	0.000121468	1.20248	0.236808	5.07786	3.81705e-07	5.48765e-05	0.731781	0.260269	2.81163	0.00492909	0.267346	-0.468244	0.285299	-1.64124	0.100747	0.962495
1184	ENSDARG00000074829	rasip1	Ras interacting protein 1 [Source:ZFIN;Acc:ZDB-GENE-120403-3]	16;16;16;16;16;16;16;16;16;16;16;16;16;16;16;16;16;16;16;16;16;16;16;16;16;16;16;16;16;16;16;16	12626633;12630970;12630970;12634013;12634013;12640943;12640943;12642762;12642762;12645318;12645318;12645496;12645840;12645840;12651185;12651185;12652548;12652548;12657321;12657321;12659900;12659900;12666121;12666121;12666308;12666308;12666696;12666696;12666944;12666944;12669262;12669262	12626895;12631091;12631091;12634461;12634461;12641203;12641203;12642988;12642988;12645451;12645479;12645532;12646044;12646044;12651483;12651483;12652709;12652709;12657361;12657361;12660054;12660054;12666233;12666233;12666596;12666596;12666859;12666859;12667085;12667085;12669440;12669820	+;+;+;+;+;+;+;+;+;+;+;+;+;+;+;+;+;+;+;+;+;+;+;+;+;+;+;+;+;+;+;+	3650	16:12626633-12669820	409.133	672.822	832.378	485.681	600.003	1696.4	1494.95	1133.56	1986.74	1577.91	828.427	237.348	717.234	375.646	539.664	1242.15	0.931362	0.347784	2.67799	0.00740649	0.167003	1.22477	0.251887	4.86239	1.15979e-06	0.000143603	-0.130127	0.350785	-0.370961	0.710667	0.962521	-1.26223	0.346396	-3.6439	0.000268537	0.0559317
8771	ENSDARG00000030106	stmn4	stathmin-like 4 [Source:ZFIN;Acc:ZDB-GENE-040426-2732]	20;20;20;20;20;20;20;20;20;20;20;20;20;20;20;20;20;20	34870767;34891763;34892775;34894316;34894316;34894584;34894584;34894904;34894904;34894948;34896892;34896892;34896892;34898205;34898205;34898205;34960374;34965837	34871095;34892872;34892872;34894507;34894507;34894789;34894789;34894999;34894999;34894999;34896947;34896947;34896947;34898302;34898302;34898451;34960494;34965935	-;-;-;-;-;-;-;-;-;-;-;-;-;-;-;-;-;-	2456	20:34870767-34965935	656.173	717.677	500.539	475.967	587.589	478.36	262.741	711.113	59.4121	377.907	617.664	912.514	606.214	9.99501	536.597	416.203	-0.429931	0.389436	-1.10398	0.2696	0.820501	-0.434779	0.359501	-1.2094	0.226511	0.8987	-0.0781618	0.438127	-0.1784	0.858409	0.986146	0.241567	0.445706	0.541988	0.587827	0.999876
6503	ENSDARG00000078529	adgrb1b	adhesion G protein-coupled receptor B1b [Source:ZFIN;Acc:ZDB-GENE-081031-45]	19;19;19;19;19;19;19;19;19;19;19;19;19;19;19;19;19;19;19;19;19;19;19;19;19;19;19;19;19;19;19;19;19;19;19;19;19;19;19;19;19;19;19;19;19;19;19;19;19;19;19;19	92480;94198;94364;94551;94680;95389;95512;95597;95875;95875;96047;96047;96247;96247;96554;96554;96966;96966;97939;98058;98058;99439;99439;99598;99598;99872;99872;100036;100036;100271;100271;100847;100847;101017;101017;101300;101300;101666;101666;101854;101854;102107;102107;102382;102382;102627;102627;102869;103053;103053;103883;106894	94116;94248;94468;94586;95293;95425;95779;95779;95960;95960;96113;96113;96467;96467;96656;96656;97058;97069;98180;98180;98218;99482;99482;99700;99700;99947;99947;100179;100179;100379;100379;100915;100915;101202;101202;101406;101406;101767;101767;102018;102018;102271;102271;102546;102546;102768;102782;102964;103199;103202;104712;107192	-;-;-;-;-;-;-;-;-;-;-;-;-;-;-;-;-;-;-;-;-;-;-;-;-;-;-;-;-;-;-;-;-;-;-;-;-;-;-;-;-;-;-;-;-;-;-;-;-;-;-;-	6575	19:92480-107192	924.883	2547.05	1853.85	1095.7	1605.37	388.889	405.059	4096.53	66.5416	1239.26	511.853	1615.1	419.318	15.8254	640.525	932.722	-0.526846	0.391648	-1.3452	0.17856	0.731564	-0.125447	0.362047	-0.346492	0.728973	0.98035	-0.70026	0.440079	-1.59121	0.111561	0.82358	-0.274969	0.406076	-0.677137	0.498319	0.999876
503	ENSDARG00000058488	adora2ab	adenosine A2a receptor b [Source:ZFIN;Acc:ZDB-GENE-081022-41]	21;21;21;21;21	13196723;13204546;13204810;13213287;13213287	13196959;13205224;13205224;13217280;13214399	+;+;+;+;+	4910	21:13196723-13217280	78.0126	150.395	135.331	150.561	128.575	377.373	406.276	330.108	320.826	358.645	184.955	124.821	136.578	139.93	146.571	289.655	1.10642	0.322954	3.42592	0.000612712	0.0324861	1.30516	0.247513	5.2731	1.34138e-07	2.28369e-05	0.155184	0.283525	0.54734	0.584145	0.94208	-1.20864	0.219246	-5.51273	3.53305e-08	4.56011e-05
658	ENSDARG00000097176	BX927308.2		22;22	27255316;27255822	27255736;27255909	-;-	509	22:27255316-27255909	97.9491	106.42	124.208	152.504	120.27	52.2652	41.3574	65.4398	41.5885	50.1627	116.995	57.6822	39.9351	62.4688	69.2702	65.3624	-1.06011	0.329772	-3.21469	0.00130585	0.053059	-1.06497	0.275939	-3.85945	0.000113643	0.00682335	-0.673973	0.332541	-2.02674	0.042689	0.650582	0.367256	0.354574	1.03577	0.300311	0.999876
3712	ENSDARG00000012881	slc4a1a	solute carrier family 4 (anion exchanger), member 1a (Diego blood group) [Source:ZFIN;Acc:ZDB-GENE-010525-1]	3;3;3;3;3;3;3;3;3;3;3;3;3;3;3;3;3;3;3;3;3;3;3;3;3;3;3;3;3;3;3;3;3;3;3;3;3;3;3;3;3;3;3;3;3;3;3;3;3;3;3;3;3;3;3;3;3;3;3;3;3;3;3;3;3	19916121;19916121;19916563;19916950;19916950;19916950;19919027;19919027;19919027;19921440;19921440;19921440;19922716;19922716;19922716;19924042;19924042;19924042;19924614;19924614;19924614;19924964;19924964;19924964;19925247;19925247;19925247;19927238;19927238;19927238;19928496;19928496;19928496;19929476;19929476;19929476;19930610;19930610;19930610;19931385;19931385;19931385;19932056;19932056;199…	19916809;19916809;19916809;19917123;19917123;19917123;19919196;19919196;19919196;19921681;19921681;19921681;19922882;19922882;19922882;19924131;19924131;19924131;19924862;19924862;19924862;19925158;19925158;19925158;19925395;19925395;19925395;19927441;19927441;19927441;19928697;19928697;19928697;19929660;19929660;19929660;19930652;19930652;19930652;19931454;19931454;19931454;19932191;19932191;199…	-;-;-;-;-;-;-;-;-;-;-;-;-;-;-;-;-;-;-;-;-;-;-;-;-;-;-;-;-;-;-;-;-;-;-;-;-;-;-;-;-;-;-;-;-;-;-;-;-;-;-;-;-;-;-;-;-;-;-;-;-;-;-;-;-	3774	3:19916121-19944785	612.832	464.379	858.332	584.76	630.076	204.632	0	49.4434	30.8943	71.2423	176.353	183.448	63.8961	1280.19	425.973	314.765	-0.687491	0.388709	-1.76865	0.0769518	0.553443	-0.767242	0.346677	-2.21313	0.0268886	0.359271	-0.344717	0.43316	-0.795819	0.426137	0.930051	0.608189	0.392328	1.55021	0.121092	0.998829
1970	ENSDARG00000060678	AL935194.1		12;12;12;12;12;12;12;12;12;12;12;12;12;12;12;12;12;12;12;12;12;12;12;12;12;12;12;12	35102028;35169407;35215412;35215461;35220492;35220492;35220682;35220682;35222395;35222395;35224517;35224517;35224737;35224737;35226733;35226733;35227036;35227036;35228960;35228960;35231128;35231128;35233534;35233534;35236585;35236585;35238054;35238054	35102213;35169513;35216867;35216867;35220579;35220579;35220836;35220836;35222580;35222580;35224645;35224645;35224919;35224919;35226829;35226829;35227159;35227159;35229134;35229134;35231298;35231298;35233643;35233643;35236687;35236687;35239828;35238501	+;+;+;+;+;+;+;+;+;+;+;+;+;+;+;+;+;+;+;+;+;+;+;+;+;+;+;+	5045	12:35102028-35239828	262.642	264.731	302.177	168.046	249.399	243.609	156.915	131.607	117.636	162.442	169.471	254.369	150.156	43.3117	154.327	155.833	-0.766755	0.338207	-2.26712	0.0233831	0.316585	-0.524361	0.273703	-1.9158	0.0553905	0.521184	-0.536091	0.37325	-1.43628	0.150923	0.85885	-0.0573623	0.388671	-0.147586	0.88267	0.999876
59	ENSDARG00000054447	slc29a1b	solute carrier family 29 (equilibrative nucleoside transporter), member 1b [Source:ZFIN;Acc:ZDB-GENE-130415-4]	11;11;11;11;11;11;11;11;11;11;11	43142747;43144452;43145183;43147441;43149175;43149348;43152603;43156322;43159116;43162874;43163210	43142842;43144624;43145322;43147575;43149272;43149429;43152670;43156430;43159201;43163073;43165191	+;+;+;+;+;+;+;+;+;+;+	3169	11:43142747-43165191	178.562	263.852	344.816	290.437	269.417	768.919	1150.71	676.939	780.676	844.311	608.202	400.939	436.091	640.513	521.436	616.571	1.30888	0.229896	5.69337	1.24557e-08	5.63611e-06	1.45507	0.248575	5.85364	4.80921e-09	1.09169e-06	0.843477	0.270406	3.1193	0.00181281	0.14128	-0.631519	0.260379	-2.42538	0.0152923	0.527624
1283	ENSDARG00000042329			8;8;8;8;8;8;8;8;8;8;8;8;8;8;8;8;8;8;8;8;8;8;8;8;8;8;8;8;8;8;8;8;8;8;8;8;8;8;8;8;8;8;8;8;8;8;8;8	30491494;30491913;30491938;30536790;30536790;30537600;30537600;30537846;30537846;30551130;30551130;30551328;30551328;30551457;30551457;30551604;30551604;30560929;30560929;30561179;30561179;30561434;30561434;30562612;30562612;30562805;30562805;30563331;30563331;30566569;30566569;30566869;30566869;30576038;30576038;30577611;30577611;30579639;30579639;30581497;30581497;30581725;30581725;30582705;305…	30491788;30493297;30493297;30536974;30536974;30537701;30537704;30538031;30538031;30551237;30551237;30551379;30551379;30551509;30551509;30551744;30551744;30561050;30561050;30561344;30561344;30561553;30561553;30562687;30562687;30562909;30562909;30563405;30563405;30566666;30566666;30566988;30566988;30576097;30576097;30577720;30577720;30579778;30579778;30581631;30581631;30581830;30581830;30582867;305…	+;+;+;+;+;+;+;+;+;+;+;+;+;+;+;+;+;+;+;+;+;+;+;+;+;+;+;+;+;+;+;+;+;+;+;+;+;+;+;+;+;+;+;+;+;+;+;+	4612	8:30491494-30586642	373.594	379.947	545.031	363.289	415.465	1103.77	853.909	835.449	895.935	922.266	580.673	240.185	535.13	246.543	400.633	708.094	0.783957	0.30187	2.597	0.00940419	0.195782	1.0664	0.203298	5.24547	1.55884e-07	2.56941e-05	-0.051259	0.319872	-0.160248	0.872686	0.986371	-1.02797	0.315035	-3.26303	0.00110227	0.135124
115	ENSDARG00000104396	trim25	tripartite motif containing 25 [Source:ZFIN;Acc:ZDB-GENE-040426-797]	6;6;6;6;6;6;6;6;6;6;6;6;6;6;6;6;6;6;6;6	21917006;21917848;21918176;21918681;21918681;21918681;21921082;21921082;21921427;21921427;21921554;21921554;21921704;21921704;21921906;21922033;21922033;21922494;21922875;21928634	21918599;21918599;21918599;21918849;21918737;21918737;21921180;21921180;21921456;21921456;21921616;21921616;21921766;21921766;21921932;21922155;21922201;21922727;21922970;21929302	-;-;-;-;-;-;-;-;-;-;-;-;-;-;-;-;-;-;-;-	3213	6:21917006-21929302	162.96	144.239	122.354	145.704	143.814	313.591	243.279	237.765	478.862	318.374	245.173	299.759	250.792	579.71	343.859	298.423	1.16255	0.226026	5.14344	2.69758e-07	6.26238e-05	0.989738	0.258348	3.83103	0.00012761	0.0075395	1.06455	0.306447	3.47383	0.000513078	0.0619858	0.0913252	0.334473	0.273042	0.784821	0.999876
7886	ENSDARG00000043243	prkchb	protein kinase C, eta, b [Source:ZFIN;Acc:ZDB-GENE-041001-104]	20;20;20;20;20;20;20;20;20;20;20;20;20;20	20463810;20467834;20473682;20473949;20485055;20489065;20490988;20491256;20493941;20494153;20494364;20494724;20495307;20510015	20464025;20467980;20473870;20474087;20485209;20489238;20491134;20491386;20494070;20494232;20494398;20494874;20495370;20510454	-;-;-;-;-;-;-;-;-;-;-;-;-;-	2198	20:20463810-20510454	210.634	244.503	137.185	256.44	212.19	60.2379	226.249	243.582	78.424	152.123	53.3359	260.988	134.182	369.815	204.58	153.514	-0.44619	0.374534	-1.19132	0.233527	0.790484	-0.3547	0.341217	-1.03951	0.298566	0.953044	-0.0518377	0.391957	-0.132254	0.894784	0.986371	0.276591	0.425776	0.649617	0.51594	0.999876
235	ENSDARG00000040917	cbfb	core-binding factor, beta subunit [Source:ZFIN;Acc:ZDB-GENE-980526-440]	18;18;18;18;18;18;18;18;18;18;18;18;18;18;18;18;18	23004975;23005047;23006054;23006054;23007738;23007738;23062731;23062731;23062947;23062947;23066721;23066734;23067068;23067068;23080339;23080339;23080339	23005446;23005446;23006140;23006140;23007854;23007854;23062847;23062847;23063042;23063042;23066759;23066759;23067115;23067115;23082246;23082246;23083596	+;+;+;+;+;+;+;+;+;+;+;+;+;+;+;+;+	4234	18:23004975-23083596	1151.99	1586.63	2085.58	1711.54	1633.93	395.976	470.745	553.33	548.968	492.255	830.148	749.869	1054.29	1370.98	1001.32	920.666	-1.10804	0.259032	-4.27763	1.88898e-05	0.00214596	-1.57822	0.220092	-7.17072	7.46058e-13	3.57527e-10	-0.642938	0.268885	-2.39113	0.0167966	0.445684	0.932722	0.253719	3.67621	0.000236726	0.0513516
209	ENSDARG00000042172	c7a	complement component 7a [Source:ZFIN;Acc:ZDB-GENE-081104-392]	8;8;8;8;8;8;8;8;8;8;8;8;8;8;8;8;8;8;8;8;8;8;8;8;8;8;8;8;8;8	31863760;31864000;31867190;31867401;31871165;31871433;31872694;31872732;31876430;31876430;31876757;31876757;31877038;31877038;31878460;31878460;31879379;31879379;31882458;31882458;31882636;31882636;31884197;31884197;31884494;31884494;31886643;31886643;31889432;31889432	31863821;31864058;31867292;31867542;31871318;31871571;31872875;31872875;31876673;31876673;31876873;31876873;31877204;31877204;31878688;31878688;31879550;31879550;31882545;31882545;31882768;31882768;31884385;31884385;31884587;31884587;31886827;31886827;31889814;31890097	+;+;+;+;+;+;+;+;+;+;+;+;+;+;+;+;+;+;+;+;+;+;+;+;+;+;+;+;+;+	3125	8:31863760-31890097	109.218	147.757	213.192	238.955	177.281	619.21	1629.97	383.914	887.617	880.178	246.033	253.423	344.24	2138.1	745.449	673.868	1.56184	0.355115	4.39813	1.09186e-05	0.0014005	1.75629	0.328259	5.35033	8.77957e-08	1.56688e-05	1.28072	0.425875	3.00728	0.00263597	0.183461	-0.14357	0.438343	-0.327529	0.743268	0.999876
114	ENSDARG00000075706	si:ch211-106h4.9	si:ch211-106h4.9 [Source:ZFIN;Acc:ZDB-GENE-070705-17]	2;2;2;2;2;2;2;2;2;2;2;2;2;2;2;2;2;2;2;2;2;2;2;2;2;2;2;2;2;2;2;2	31643190;31643632;31644509;31644509;31644658;31644697;31646803;31646803;31647045;31647045;31651591;31651591;31654735;31656957;31657028;31657265;31657265;31657833;31657833;31657994;31657994;31658547;31658547;31658547;31663181;31663181;31663181;31667666;31667666;31667666;31668042;31678231	31644329;31644329;31644569;31644569;31644756;31644756;31646964;31646964;31647230;31647230;31651760;31652949;31655306;31657122;31657122;31657378;31657378;31657913;31657913;31658091;31658091;31658627;31658627;31658627;31663317;31663317;31663317;31667887;31667887;31668025;31668079;31678391	-;-;-;-;-;-;-;-;-;-;-;-;-;-;-;-;-;-;-;-;-;-;-;-;-;-;-;-;-;-;-;-	4815	2:31643190-31678391	214.101	125.769	189.093	140.847	167.453	538.598	524.266	695.844	519.262	569.492	288.186	283.683	402.545	200.733	293.787	379.656	1.27094	0.246085	5.16465	2.40892e-07	5.64131e-05	1.59691	0.227472	7.02024	2.21489e-12	9.71473e-10	0.707165	0.287204	2.46224	0.0138071	0.405107	-0.868274	0.257311	-3.37441	0.00073973	0.105499
605	ENSDARG00000076362	tmem260	transmembrane protein 260 [Source:ZFIN;Acc:ZDB-GENE-030131-4198]	17;17;17;17;17;17;17;17;17;17;17;17;17;17;17;17;17	44001719;44002193;44011457;44017120;44048239;44048499;44050773;44051079;44054746;44057085;44057298;44064865;44065139;44069326;44073172;44073318;44076690	44001942;44002310;44011488;44017271;44048416;44048612;44050952;44051119;44054832;44057193;44057470;44065036;44065278;44069502;44073225;44073402;44078179	+;+;+;+;+;+;+;+;+;+;+;+;+;+;+;+;+	3526	17:44001719-44078179	84.0802	117.854	153.869	112.678	117.12	178.942	162.997	139.605	211.507	173.263	184.095	116.31	216.448	217.391	183.561	205.678	0.875561	0.267892	3.26834	0.0010818	0.047737	0.499985	0.253139	1.97514	0.0482523	0.484166	0.566455	0.289381	1.95747	0.0502921	0.681309	0.075757	0.275099	0.275381	0.783024	0.999876
123	ENSDARG00000038095	socs1a	suppressor of cytokine signaling 1a [Source:ZFIN;Acc:ZDB-GENE-040801-205]	3;3	26682187;26683121	26682378;26684082	+;+	1154	3:26682187-26684082	104.884	110.818	90.8386	171.931	119.618	325.993	572.922	381.005	458.662	434.646	161.728	226.946	278.747	976.179	410.9	365.739	1.54025	0.304835	5.05273	4.35531e-07	9.45316e-05	1.6024	0.262245	6.11033	9.94276e-10	2.64765e-07	1.25077	0.398712	3.13703	0.0017067	0.135032	-0.0587946	0.401814	-0.146323	0.883666	0.999876
749	ENSDARG00000074671	nptx1l	neuronal pentraxin 1 like [Source:ZFIN;Acc:ZDB-GENE-040426-2418]	3;3;3;3;3	59162016;59166588;59168822;59176624;59178840	59163487;59166767;59169066;59176831;59179356	-;-;-;-;-	2622	3:59162016-59179356	298.182	342.128	504.247	342.891	371.862	145.28	91.2296	215.224	17.8236	117.389	222.806	259.097	233.221	51.6409	191.691	190.198	-1.10693	0.357483	-3.09646	0.00195849	0.069652	-1.12112	0.360255	-3.11202	0.00185813	0.0630565	-0.748399	0.36638	-2.04269	0.0410834	0.642669	0.43714	0.433026	1.0095	0.312735	0.999876
6671	ENSDARG00000014871	syngr3a	synaptogyrin 3a [Source:ZFIN;Acc:ZDB-GENE-050522-541]	3;3;3;3	40028358;40030310;40034960;40036075	40028524;40030544;40035105;40038343	+;+;+;+	2817	3:40028358-40038343	939.618	648.196	810.132	544.934	735.72	648.443	411.141	1433.13	95.0594	646.944	560.027	718.664	480.818	52.4738	452.996	509.803	-0.501932	0.377899	-1.32822	0.184107	0.736345	-0.12356	0.366061	-0.337539	0.735711	0.98035	-0.485377	0.409259	-1.18599	0.235627	0.913921	-0.285909	0.443235	-0.645051	0.518894	0.999876
3782	ENSDARG00000091377	galn	galanin/GMAP prepropeptide [Source:ZFIN;Acc:ZDB-GENE-111117-2]	25;25;25;25;25;25;25;25;25;25;25;25;25	10459468;10459488;10461321;10461321;10461560;10461560;10464149;10465196;10465196;10467152;10467152;10467320;10467320	10459734;10459734;10461392;10461392;10461646;10461646;10464220;10465250;10465250;10467232;10467232;10467391;10467915	-;-;-;-;-;-;-;-;-;-;-;-;-	1230	25:10459468-10467915	86.6807	138.082	94.5463	149.59	117.225	29.2331	20.6787	295.933	3.56473	87.3525	69.6808	31.2051	3.99351	29.985	33.7161	63.8978	-0.696054	0.396506	-1.75547	0.0791787	0.558773	-0.137485	0.35882	-0.383158	0.701602	0.98035	-1.18423	0.41957	-2.82248	0.00476534	0.260592	-0.530867	0.435631	-1.21862	0.22299	0.999876
23942	ENSDARG00000079376	zgc:174153	zgc:174153 [Source:ZFIN;Acc:ZDB-GENE-080215-7]	12;12;12;12;12;12;12;12;12;12;12;12;12;12;12;12	16650982;16827517;16827739;16827739;16827995;16827995;16828440;16828440;16828780;16828780;16829194;16829194;16829488;16829488;16829690;16829690	16651006;16827541;16827874;16827874;16828117;16828117;16828592;16828592;16829004;16829004;16829362;16829362;16829605;16829605;16829971;16829977	+;+;+;+;+;+;+;+;+;+;+;+;+;+;+;+	1262	12:16650982-16829977	164.693	44.8548	61.177	328.32	149.761	2.65755	0	0	8.3177	2.74381	4.30128	31.2051	78.2727	1591.7	426.371	146.935	-0.00676104	0.306935	-0.0220276	0.982426	0.997925	-2.22945	0.385155	-5.78847	7.10322e-09	1.55777e-06	0.369283	0.386104	0.956434	0.338853	0.923617	0.595861	0.338269	1.7615	0.0781543	0.909592
202	ENSDARG00000087020	si:ch73-334d15.2	si:ch73-334d15.2 [Source:ZFIN;Acc:ZDB-GENE-091204-158]	24;24;24;24;24;24;24	36811034;36811644;36814756;36818097;36818099;36827977;36827977	36811464;36811679;36814791;36818241;36818241;36828228;36828418	+;+;+;+;+;+;+	1090	24:36811034-36828418	234.038	227.792	231.731	300.151	248.428	550.114	667.801	634.039	779.487	657.86	394.858	256.26	494.396	328.169	368.421	493.761	1.0797	0.244295	4.41967	9.88539e-06	0.00130005	1.29675	0.2002	6.47727	9.33951e-11	2.9838e-08	0.500362	0.262638	1.90514	0.0567616	0.702646	-0.761529	0.255089	-2.98534	0.00283262	0.242124
55	ENSDARG00000039929	ckmt2b	creatine kinase, mitochondrial 2b (sarcomeric) [Source:ZFIN;Acc:ZDB-GENE-040426-1654]	5;5;5;5;5;5;5;5;5;5;5;5;5;5;5;5;5;5;5;5;5;5;5;5;5;5;5;5;5;5;5	50947616;50947647;50947691;50951084;50951091;50951091;50951096;50951382;50951382;50951382;50951382;50953265;50953265;50953265;50953265;50953507;50953507;50953507;50953507;50955856;50955856;50957641;50957641;50957959;50957959;50961028;50961028;50961592;50961592;50961952;50961952	50947732;50947732;50947732;50951258;50951258;50951258;50951258;50951580;50951580;50951580;50951580;50953360;50953360;50953360;50953360;50953728;50953728;50953728;50953728;50955912;50955941;50957726;50957726;50958082;50958082;50961162;50961162;50961717;50961717;50962166;50962154	+;+;+;+;+;+;+;+;+;+;+;+;+;+;+;+;+;+;+;+;+;+;+;+;+;+;+;+;+;+;+	1581	5:50947616-50962166	152.558	466.138	394.87	255.468	317.258	78.8408	35.2754	34.1741	114.071	65.5904	76.5628	106.854	123.799	98.2842	101.375	134.83	-1.73747	0.304121	-5.71311	1.10932e-08	5.38462e-06	-1.6551	0.342379	-4.83412	1.33738e-06	0.000161723	-1.37335	0.330036	-4.16122	3.16547e-05	0.00867339	0.489411	0.371467	1.31751	0.187668	0.999876
24424	ENSDARG00000074389	gpr26	G protein-coupled receptor 26 [Source:ZFIN;Acc:ZDB-GENE-131121-131]	17;17;17	21587403;21593425;21596817	21587996;21593538;21597782	-;-;-	1674	17:21587403-21597782	11.2685	57.1679	38.9308	43.7113	37.7696	0	7.29837	301.023	0	77.0804	2.58077	61.4647	10.3831	0.832917	18.8154	33.4163	-0.0328198	0.269498	-0.121781	0.903072	0.997925	0.122491	0.253823	0.482584	0.629391	0.98035	-0.425172	0.435473	-0.976345	0.328894	0.923617	-0.233872	0.29779	-0.78536	0.432242	0.999876
445	ENSDARG00000041858	ren	renin [Source:ZFIN;Acc:ZDB-GENE-040630-3]	8;8;8;8;8;8;8;8;8;8;8	37079209;37081109;37081334;37084489;37084904;37090312;37097509;37098184;37098427;37100063;37100063	37079314;37081259;37081457;37084607;37085100;37090434;37097653;37098525;37098525;37100386;37100488	+;+;+;+;+;+;+;+;+;+;+	1733	8:37079209-37100488	0	1.75901	0	0.971362	0.682593	3.5434	172.728	3.63555	47.5297	56.8592	10.3231	71.8664	83.8636	1.66583	41.9297	40.8292	1.38514	0.392848	3.5259	0.000422043	0.0253197	1.24412	0.358965	3.46584	0.000528576	0.0239553	1.57441	0.429185	3.66838	0.000244096	0.0392572	-0.149232	0.422676	-0.353064	0.72404	0.999876
10670	ENSDARG00000038574	scg2b	secretogranin II (chromogranin C), b [Source:ZFIN;Acc:ZDB-GENE-061103-160]	2;2;2;2	47727833;47728324;47728516;47728516	47727941;47728397;47729209;47731033	+;+;+;+	2701	2:47727833-47731033	2257.16	2600.7	2691.79	2179.74	2432.35	1343.84	1170.17	6367.3	120.013	2250.33	1429.75	3250.06	1204.44	35.8154	1480.02	1692.55	-0.369761	0.396131	-0.933431	0.350598	0.875292	-0.047348	0.377184	-0.12553	0.900104	0.989054	-0.405024	0.437687	-0.925372	0.354773	0.923617	-0.195055	0.417813	-0.466849	0.640608	0.999876
309	ENSDARG00000075521	cpz	carboxypeptidase Z [Source:ZFIN;Acc:ZDB-GENE-090313-267]	1;1;1;1;1;1;1;1;1;1;1	40098909;40099767;40101958;40104299;40106798;40109016;40110344;40110579;40111461;40113424;40114999	40099037;40099796;40102332;40104514;40106994;40109177;40110505;40110714;40111600;40113523;40116113	+;+;+;+;+;+;+;+;+;+;+	2762	1:40098909-40116113	396.997	748.459	1032.59	888.796	766.711	221.463	294.368	392.639	294.684	300.788	240.012	314.888	265.169	669.665	372.433	400.813	-1.20337	0.304816	-3.94786	7.88537e-05	0.00681281	-1.14786	0.275861	-4.161	3.1686e-05	0.00237673	-0.850554	0.347941	-2.44454	0.0145038	0.417394	0.254683	0.335234	0.759716	0.447424	0.999876
2431	ENSDARG00000002644	rgs5a	regulator of G protein signaling 5a [Source:ZFIN;Acc:ZDB-GENE-030131-7570]	6;6;6;6;6;6;6;6;6;6;6;6;6;6	35403984;35404108;35406210;35408910;35408910;35411644;35411644;35411667;35415220;35415220;35415220;35417695;35417695;35455893	35406559;35406054;35406559;35409076;35409076;35411705;35411705;35411705;35415333;35415333;35415333;35417783;35417899;35456023	-;-;-;-;-;-;-;-;-;-;-;-;-;-	3255	6:35403984-35456023	341.522	592.787	533.908	618.757	521.744	95.6719	263.958	85.0718	186.554	157.814	283.885	347.039	150.954	1002.83	446.178	321.515	-0.749643	0.357717	-2.09563	0.036115	0.396612	-1.37418	0.311015	-4.41837	9.94484e-06	0.000919117	-0.179297	0.389809	-0.45996	0.645545	0.953338	1.01535	0.416134	2.43997	0.0146885	0.519579
224	ENSDARG00000103457	spg20b	spastic paraplegia 20b (Troyer syndrome) [Source:ZFIN;Acc:ZDB-GENE-060825-146]	15;15;15;15;15;15;15;15;15;15;15;15;15;15;15;15;15;15;15	32940354;32940365;32940407;32942282;32942282;32942282;32947542;32947542;32948104;32950210;32950210;32953179;32953179;32953480;32953480;32955751;32955751;32959559;32959559	32940520;32940520;32940520;32943057;32943057;32943486;32947739;32947739;32948142;32950354;32950354;32953373;32953373;32953638;32953638;32955841;32955841;32959958;32960892	+;+;+;+;+;+;+;+;+;+;+;+;+;+;+;+;+;+;+	3533	15:32940354-32960892	56.3424	7.03604	9.26924	20.3986	23.2616	59.352	24.3279	89.4344	28.5178	50.4081	140.222	161.699	246.799	240.713	197.358	130.032	1.64811	0.380796	4.32807	1.5042e-05	0.00178478	0.591269	0.384184	1.53903	0.123798	0.740899	2.05249	0.410217	5.00341	5.63247e-07	0.000305444	1.51535	0.372508	4.06797	4.74251e-05	0.0145742
103	ENSDARG00000002204	hspb11	heat shock protein, alpha-crystallin-related, b11 [Source:ZFIN;Acc:ZDB-GENE-030131-5148]	21	20347201	20348242	+	1042	21:20347201-20348242	1090.44	1208.44	1101.19	1582.35	1245.6	295.874	491.423	304.659	212.696	326.163	655.516	692.187	511.169	328.169	546.76	609.301	-1.43108	0.271886	-5.26351	1.41331e-07	3.628e-05	-1.69223	0.255313	-6.62805	3.4014e-11	1.23063e-08	-1.07039	0.276032	-3.87778	0.000105413	0.0214367	0.635858	0.313468	2.02846	0.0425133	0.771214
3545	ENSDARG00000023151	ucp1	uncoupling protein 1 [Source:ZFIN;Acc:ZDB-GENE-010503-1]	1;1;1;1;1;1;1;1;1;1;1;1;1;1;1;1;1;1;1;1;1;1;1;1	52739716;52739742;52739755;52742699;52742699;52742699;52743394;52743452;52743512;52743796;52743812;52745254;52745287;52745287;52747057;52747057;52747057;52750197;52750230;52750230;52750230;52752585;52752585;52752585	52739818;52739818;52739818;52743341;52742825;52742825;52743431;52743499;52743525;52744003;52744015;52745484;52745484;52745484;52747158;52747158;52747158;52750410;52750345;52750410;52750410;52752896;52754171;52754176	+;+;+;+;+;+;+;+;+;+;+;+;+;+;+;+;+;+;+;+;+;+;+;+	3205	1:52739716-52754176	26.871	11.4336	44.4924	14.5704	24.3418	46.0643	15.8131	61.0772	13.0707	34.0063	111.833	10.4017	7.98701	1.66583	32.972	97.9361	0.689781	0.382671	1.80254	0.0714602	0.537794	0.291582	0.381891	0.763521	0.445153	0.960898	0.182141	0.435781	0.417966	0.675972	0.960376	-0.0212816	0.437887	-0.0486008	0.961237	0.999876
22396	ENSDARG00000089750	si:dkey-26g8.5	si:dkey-26g8.5 [Source:ZFIN;Acc:ZDB-GENE-121214-19]	12;12;12;12;12;12;12;12	16797537;16797963;16799449;16799803;16800215;16800692;16800935;16801264	16797878;16798077;16799617;16800027;16800367;16800814;16801070;16801288	-;-;-;-;-;-;-;-	1288	12:16797537-16801288	52.0084	18.4696	33.3693	68.9667	43.2035	0	0	0	0	0	0	0	19.1688	344.828	90.9991	33.7748	-0.0467134	0.224972	-0.207641	0.835509	0.995963	-2.47377	0.385321	-6.42002	1.36252e-10	4.29993e-08	0.163557	0.323172	0.506099	0.612787	0.942276	0.220171	0.229033	0.961307	0.336398	0.999876
14978	ENSDARG00000062056	elmod1	ELMO/CED-12 domain containing 1 [Source:ZFIN;Acc:ZDB-GENE-070112-262]	21;21;21;21;21;21;21;21;21;21;21;21;21;21;21;21;21;21;21;21;21;21;21;21;21;21;21;21;21;21;21;21;21;21;21;21;21;21;21;21;21;21;21;21;21;21;21	22062949;22065930;22067913;22067913;22069792;22069792;22070050;22070119;22070273;22070459;22070459;22070459;22073104;22073104;22073104;22073104;22073366;22073366;22073366;22073415;22073416;22073584;22073584;22073584;22073584;22073584;22075092;22075092;22075092;22075092;22075092;22075222;22075222;22075222;22075222;22075222;22076665;22076665;22077916;22077916;22077916;22077916;22077916;22078427;220…	22066501;22066501;22068046;22068046;22069842;22069842;22070142;22070142;22070527;22070527;22070527;22070527;22073177;22073237;22073237;22073237;22073495;22073495;22073495;22073495;22073495;22073681;22073681;22073681;22073681;22073681;22075120;22075120;22075120;22075120;22075120;22075367;22075367;22075367;22075367;22075367;22076756;22076756;22077989;22077989;22077989;22077989;22078104;22078505;220…	-;-;-;-;-;-;-;-;-;-;-;-;-;-;-;-;-;-;-;-;-;-;-;-;-;-;-;-;-;-;-;-;-;-;-;-;-;-;-;-;-;-;-;-;-;-;-	5034	21:22062949-22078556	1382.56	963.059	862.039	929.593	1034.31	1328.78	653.204	1768.33	166.354	979.166	1555.34	1623.61	967.227	14.9925	1040.29	841.224	-0.242934	0.391237	-0.620939	0.53464	0.953028	-0.0570512	0.356056	-0.160231	0.872699	0.98514	-0.00224734	0.439369	-0.00511493	0.995919	0.999028	0.0411458	0.445465	0.092366	0.926407	0.999876
16	ENSDARG00000090394	timp4.1	TIMP metallopeptidase inhibitor 4, tandem duplicate 1 [Source:ZFIN;Acc:ZDB-GENE-100603-1]	11;11;11;11;11	666012;669576;671656;672462;674601	666227;669676;671761;672583;676529	+;+;+;+;+	2474	11:666012-676529	27.7378	35.1802	7.41539	37.8831	27.0541	200.202	184.892	141.059	177.048	175.8	186.676	187.231	257.981	584.708	304.149	188.385	2.3809	0.326126	7.30057	2.86555e-13	4.78135e-10	2.08328	0.314455	6.62504	3.47151e-11	1.23063e-08	2.48727	0.391099	6.3597	2.02143e-10	2.50561e-07	0.639649	0.350666	1.8241	0.0681375	0.878422
220	ENSDARG00000004262	cyp46a1.4	cytochrome P450, family 46, subfamily A, polypeptide 1, tandem duplicate 4 [Source:ZFIN;Acc:ZDB-GENE-040426-1224]	20;20;20;20;20;20;20;20;20;20;20;20;20;20;20;20;20;20;20;20;20;20;20;20;20;20;20;20;20;20;20;20;20;20;20;20;20;20;20;20;20;20;20;20;20;20;20;20;20;20;20;20;20;20;20;20;20;20;20;20	5192739;5192879;5193138;5194921;5194921;5197034;5197034;5197345;5197345;5198130;5198134;5198297;5198297;5198571;5198571;5200138;5200138;5200389;5200389;5200594;5200594;5202093;5202093;5206464;5208197;5209786;5210003;5211866;5212930;5212930;5214107;5214107;5214395;5214395;5214686;5214686;5214853;5214853;5215135;5215135;5217007;5217007;5217260;5217260;5217465;5217465;5218421;5218421;5220581;5220581…	5193275;5193275;5193275;5194987;5194987;5197122;5197122;5197455;5197459;5198214;5198214;5198369;5198369;5198642;5198642;5200294;5200294;5200502;5200502;5200732;5200732;5202179;5202179;5206537;5208278;5209866;5210203;5212295;5212996;5212996;5214195;5214195;5214505;5214505;5214770;5214770;5214925;5214925;5215206;5215206;5217163;5217163;5217373;5217373;5217603;5217603;5218507;5218507;5220654;5220654…	-;-;-;-;-;-;-;-;-;-;-;-;-;-;-;-;-;-;-;-;-;-;-;-;-;-;-;-;-;-;-;-;-;-;-;-;-;-;-;-;-;-;-;-;-;-;-;-;-;-;-;-;-;-;-;-;-;-;-;-	3963	20:5192739-5223338	59.8096	37.8187	68.5924	52.4535	54.6686	110.731	132.587	57.4416	101.001	100.44	92.9077	175.883	134.981	266.534	167.576	133.802	1.28482	0.296135	4.33863	1.43372e-05	0.00173982	0.709314	0.305671	2.32052	0.020313	0.308307	1.32443	0.336817	3.93221	8.41694e-05	0.0187259	0.598492	0.350584	1.70713	0.0877981	0.932545
2	ENSDARG00000039436	il13ra2	interleukin 13 receptor, alpha 2 [Source:ZFIN;Acc:ZDB-GENE-030521-10]	5;5;5;5;5;5;5;5;5;5;5;5;5;5;5;5;5;5;5;5;5;5;5;5;5;5;5;5;5;5;5;5;5	36501224;36501240;36501884;36501909;36502174;36502174;36502174;36502174;36502481;36502947;36502947;36502947;36502947;36503199;36506378;36506378;36506378;36506639;36506639;36506639;36508479;36508479;36508479;36513212;36513212;36513212;36513994;36513994;36513994;36515985;36515985;36515985;36517604	36502085;36502085;36502085;36502085;36502270;36502273;36502270;36502270;36502483;36503103;36503103;36503103;36503103;36503334;36506529;36506529;36506529;36506823;36506823;36506823;36508599;36508599;36508599;36513365;36513365;36513365;36514145;36514145;36514145;36516104;36516112;36516114;36517625	-;-;-;-;-;-;-;-;-;-;-;-;-;-;-;-;-;-;-;-;-;-;-;-;-;-;-;-;-;-;-;-;-	2174	5:36501224-36517625	37.2727	43.0958	38.9308	43.7113	40.7526	117.818	139.885	206.499	154.472	154.669	161.728	154.135	175.714	187.406	169.746	132.165	1.85893	0.197948	9.39096	5.94536e-21	7.93616e-17	1.64672	0.268016	6.14414	8.03995e-10	2.16727e-07	1.86903	0.244006	7.65976	1.8628e-14	4.84886e-11	0.119821	0.24818	0.482801	0.629237	0.999876
119	ENSDARG00000015546	alpl	alkaline phosphatase, liver/bone/kidney [Source:ZFIN;Acc:ZDB-GENE-040420-1]	11;11;11;11;11;11;11;11;11;11;11;11;11;11;11;11;11;11;11;11;11;11;11;11;11;11;11;11;11;11;11;11;11;11;11	27721584;27721660;27721871;27725881;27729191;27729191;27729191;27729191;27731401;27731401;27731401;27731401;27742105;27742105;27742105;27742105;27746852;27746852;27746852;27747733;27747733;27747733;27750571;27750571;27750571;27754970;27754970;27755115;27755115;27757983;27757983;27758253;27758253;27762630;27762630	27721719;27721719;27721993;27726149;27729325;27729325;27729325;27729325;27731520;27731520;27731520;27731520;27742220;27742220;27742220;27742220;27747026;27747026;27747026;27747908;27747908;27747908;27750600;27750711;27750711;27755039;27755039;27755249;27755249;27758174;27758174;27758372;27758372;27762997;27765834	+;+;+;+;+;+;+;+;+;+;+;+;+;+;+;+;+;+;+;+;+;+;+;+;+;+;+;+;+;+;+;+;+;+;+	5113	11:27721584-27765834	649.238	695.689	821.255	752.805	729.747	1476.71	2207.76	1654.17	1646.9	1746.39	1284.36	896.438	1368.97	1029.49	1144.82	1340.73	1.00893	0.19841	5.08507	3.67488e-07	8.24439e-05	1.17429	0.192224	6.10899	1.00267e-09	2.64765e-07	0.597529	0.216984	2.75379	0.00589098	0.293912	-0.567188	0.229215	-2.47447	0.0133433	0.490719
735	ENSDARG00000055518	pygma	phosphorylase, glycogen, muscle A [Source:ZFIN;Acc:ZDB-GENE-050522-482]	21;21;21;21;21;21;21;21;21;21;21;21;21;21;21;21;21;21;21;21	28408357;28412397;28415545;28415805;28419864;28420074;28422833;28423087;28423372;28425508;28426450;28427333;28427951;28428136;28429678;28429824;28432167;28433438;28435100;28435256	28408666;28412498;28415623;28415908;28419995;28420185;28422915;28423230;28423464;28425654;28426613;28427447;28428052;28428283;28429736;28429965;28432374;28433572;28435166;28435544	+;+;+;+;+;+;+;+;+;+;+;+;+;+;+;+;+;+;+;+	2735	21:28408357-28435544	49.408	138.082	57.4693	100.05	86.2525	131.106	220.167	227.585	262.602	210.365	112.694	58.6278	119.805	122.439	103.391	199.166	1.06969	0.343405	3.11497	0.00183966	0.0668836	1.00553	0.313386	3.20861	0.00133378	0.0498059	0.190741	0.354391	0.538223	0.590423	0.94208	-0.876773	0.312907	-2.80202	0.00507831	0.311381
3638	ENSDARG00000011166	cahz	carbonic anhydrase [Source:ZFIN;Acc:ZDB-GENE-980526-39]	2;2;2;2;2;2;2;2;2;2;2;2;2	29493850;29494069;29497596;29497596;29498334;29498334;29498475;29498821;29498821;29500468;29500468;29501479;29501479	29494664;29494664;29497751;29497751;29498396;29498567;29498567;29498939;29498939;29500665;29500665;29501875;29501802	-;-;-;-;-;-;-;-;-;-;-;-;-	1919	2:29493850-29501875	634.502	334.212	650.701	941.25	640.166	203.746	63.2525	258.124	128.33	163.363	256.356	306.378	174.916	1655.84	598.372	386.894	-0.685691	0.385081	-1.78064	0.0749711	0.549971	-1.50098	0.328198	-4.5734	4.79881e-06	0.000483205	-0.0756246	0.423072	-0.178751	0.858133	0.986059	1.12399	0.436062	2.57759	0.00994911	0.430195
3560	ENSDARG00000105296			25;25;25;25;25;25;25;25;25;25;25;25;25;25;25;25;25;25;25;25;25;25;25;25;25;25;25;25;25;25;25;25;25;25;25;25;25;25;25;25;25;25;25;25;25;25;25;25;25	5573708;5573764;5578532;5578532;5580821;5580821;5581192;5581192;5581375;5581375;5582977;5582977;5583266;5583266;5585767;5585767;5586420;5591581;5591593;5593766;5593766;5595391;5595391;5595661;5595661;5598331;5598331;5599031;5599031;5599216;5599216;5599546;5599546;5602914;5602914;5604297;5604297;5607141;5607141;5607420;5607420;5607748;5607748;5609808;5609820;5610118;5610118;5613771;5613771	5573860;5573860;5578616;5578616;5581049;5581049;5581301;5581301;5581462;5581462;5583145;5583145;5583464;5583464;5585881;5585881;5586458;5591711;5591711;5593952;5593952;5595567;5595567;5595770;5595770;5598463;5598463;5599093;5599093;5599287;5599287;5599600;5599600;5603011;5603011;5604473;5604473;5607323;5607323;5607486;5607486;5607896;5607908;5609915;5609915;5610192;5610192;5613876;5613866	-;-;-;-;-;-;-;-;-;-;-;-;-;-;-;-;-;-;-;-;-;-;-;-;-;-;-;-;-;-;-;-;-;-;-;-;-;-;-;-;-;-;-;-;-;-;-;-;-	3090	25:5573708-5613876	474.143	461.74	617.331	325.406	469.655	362.313	192.19	544.605	16.6354	278.936	380.233	411.341	220.441	15.8254	256.96	283.173	-0.691849	0.384564	-1.79905	0.0720112	0.539899	-0.446031	0.378538	-1.1783	0.238677	0.910566	-0.548755	0.426705	-1.28603	0.198434	0.896118	-0.0575342	0.445852	-0.129043	0.897323	0.999876
327	ENSDARG00000010130	smpdl3b	sphingomyelin phosphodiesterase, acid-like 3B [Source:ZFIN;Acc:ZDB-GENE-041008-132]	16;16;16;16;16;16;16;16;16;16;16;16;16	4881688;4883375;4883401;4885370;4885370;4886192;4886192;4887183;4887183;4887579;4889979;4889979;4892276	4882422;4883534;4883534;4885550;4885550;4886361;4886361;4887326;4887326;4887676;4890096;4890192;4892340	-;-;-;-;-;-;-;-;-;-;-;-;-	1767	16:4881688-4892340	42.4735	65.9629	63.0308	98.1075	67.3937	115.161	200.705	187.594	181.801	171.315	129.899	62.4103	75.8766	296.519	141.176	159.652	1.20567	0.308571	3.90726	9.33486e-05	0.00762118	1.10735	0.291138	3.80353	0.000142648	0.00825826	0.758707	0.393144	1.92984	0.0536262	0.696551	-0.208335	0.38972	-0.534577	0.592942	0.999876
2098	ENSDARG00000002255	epb41l3a	erythrocyte membrane protein band 4.1-like 3a [Source:ZFIN;Acc:ZDB-GENE-040822-8]	24;24;24;24;24;24;24;24;24;24;24;24;24;24;24;24;24;24;24;24;24;24;24;24;24;24;24;24;24;24;24;24;24;24;24;24;24;24;24;24;24;24;24;24;24;24;24;24;24;24;24;24;24;24;24;24;24;24;24;24;24;24;24;24;24;24;24;24;24;24;24;24;24;24;24;24;24;24;24;24;24	42055974;42055976;42056274;42056645;42056652;42060488;42060934;42060934;42060934;42060934;42060934;42061196;42061196;42061196;42061196;42061196;42061199;42061670;42061670;42061670;42061670;42061670;42061670;42064067;42064415;42064415;42064415;42064415;42064415;42064701;42064701;42064701;42064701;42064701;42065985;42066478;42068074;42068074;42068074;42068074;42070223;42070223;42070223;42070223;420…	42056765;42056765;42056765;42056765;42056765;42060603;42061014;42061014;42061014;42061014;42061014;42061294;42061294;42061294;42061294;42061294;42061294;42061783;42061783;42061783;42061783;42061783;42061783;42064498;42064498;42064501;42064498;42064498;42064498;42064856;42064856;42064856;42064856;42064858;42066151;42066539;42068172;42068172;42068172;42068172;42070411;42070411;42070411;42070411;420…	-;-;-;-;-;-;-;-;-;-;-;-;-;-;-;-;-;-;-;-;-;-;-;-;-;-;-;-;-;-;-;-;-;-;-;-;-;-;-;-;-;-;-;-;-;-;-;-;-;-;-;-;-;-;-;-;-;-;-;-;-;-;-;-;-;-;-;-;-;-;-;-;-;-;-;-;-;-;-;-;-	4065	24:42055974-42102897	1119.05	1109.06	1212.42	914.051	1088.64	962.034	701.86	1095.75	394.497	788.536	891.226	593.843	683.688	109.112	569.467	736.988	-0.670995	0.302913	-2.21514	0.0267506	0.340479	-0.401414	0.266914	-1.50391	0.132606	0.761154	-0.705448	0.383515	-1.83943	0.0658525	0.733903	-0.332857	0.405958	-0.81993	0.412256	0.999876
69	ENSDARG00000088745	MFAP4 (1 of many)	microfibril associated protein 4 [Source:HGNC Symbol;Acc:HGNC:7035]	1;1;1;1;1;1;1;1;1;1;1;1;1;1;1;1;1;1;1;1;1;1	58296055;58296159;58296288;58296669;58311057;58311121;58311224;58311354;58311354;58311354;58311635;58311635;58311635;58311808;58311808;58311808;58311808;58312051;58312051;58312051;58312051;58312423	58296195;58296195;58296488;58296765;58311131;58311261;58311261;58311554;58311554;58311554;58311731;58311731;58311731;58311975;58311975;58311975;58311975;58312227;58312262;58312449;58312450;58312470	+;+;+;+;+;+;+;+;+;+;+;+;+;+;+;+;+;+;+;+;+;+	1530	1:58296055-58312470	84.947	48.3728	38.9308	89.3653	65.404	148.823	276.122	157.056	286.366	217.092	203.881	201.415	132.584	568.882	276.691	206.808	1.6201	0.290327	5.58028	2.40132e-08	9.291e-06	1.36555	0.309307	4.41488	1.01064e-05	0.000930725	1.52549	0.383989	3.97276	7.10457e-05	0.0162221	0.26361	0.382931	0.6884	0.491201	0.999876
76	ENSDARG00000039041	sfrp5	secreted frizzled-related protein 5 [Source:ZFIN;Acc:ZDB-GENE-011108-2]	13;13;13	39785661;39800368;39820720	39786832;39800445;39821445	-;-;-	1976	13:39785661-39821445	1050.57	1097.62	1179.05	1541.55	1217.2	2979.12	3784.2	1810.5	3462.54	3009.09	3029.82	1662.38	3200.39	2957.69	2712.57	2686.19	1.25452	0.228546	5.48913	4.03929e-08	1.41891e-05	1.15742	0.242618	4.77054	1.83729e-06	0.000213207	1.02934	0.262251	3.92501	8.67275e-05	0.0189707	-0.132993	0.2929	-0.454058	0.649787	0.999876
126	ENSDARG00000043006	gnav1	guanine nucleotide binding protein (G protein) alpha v1 [Source:ZFIN;Acc:ZDB-GENE-081031-92]	22;22;22;22;22;22;22;22;22	11508710;11512506;11517747;11520110;11531515;11546529;11550318;11563329;11564599	11509397;11512593;11517818;11520239;11531643;11546689;11550410;11563420;11564732	-;-;-;-;-;-;-;-;-	1587	22:11508710-11564732	165.56	217.238	177.969	228.27	197.259	579.347	633.742	541.697	714.134	617.23	291.627	209.925	370.597	517.242	347.348	423.97	1.19928	0.239855	5.00001	5.73286e-07	0.000121468	1.51592	0.202171	7.49823	6.46831e-14	3.80425e-11	0.696814	0.2957	2.35649	0.0184487	0.463534	-0.732526	0.286903	-2.55322	0.0106733	0.443674
689	ENSDARG00000077881	chl1a	cell adhesion molecule L1-like a [Source:ZFIN;Acc:ZDB-GENE-090313-201]	23;23;23;23;23;23;23;23;23;23;23;23;23;23;23;23;23;23;23;23;23;23;23;23;23;23;23;23;23;23;23;23;23;23;23;23;23;23;23;23;23;23;23;23;23;23;23;23;23;23;23;23;23;23;23;23;23;23;23;23;23;23;23;23;23;23;23;23;23;23;23;23;23;23;23;23;23;23;23;23;23;23;23;23;23;23;23;23;23;23;23;23;23;23;23;23;23;23;23;23;23;23;23;23;23;23;23;23;23;23;23;23;23;23;23;23;23;23;23;23;23;23;23;23;23;23;23;23;23;23;23;23;23;…	11412343;11412387;11412466;11439193;11439193;11439193;11439198;11439198;11439198;11439527;11439527;11439527;11439527;11439527;11439527;11446185;11446185;11446185;11446185;11446185;11446640;11446640;11446640;11446640;11446640;11452212;11452212;11452212;11452212;11452212;11455936;11455936;11455936;11455936;11455936;11456341;11456341;11456341;11456341;11456341;11456539;11456539;11456539;11456539;114…	11412480;11412480;11412480;11439359;11439359;11439359;11439359;11439359;11439359;11439635;11439635;11439635;11439635;11439714;11439635;11446375;11446375;11446375;11446375;11446375;11446762;11446762;11446762;11446762;11446762;11452382;11452382;11452382;11452382;11452382;11455971;11455971;11455971;11455971;11455971;11456440;11456440;11456440;11456440;11456440;11456720;11456720;11456720;11456720;114…	+;+;+;+;+;+;+;+;+;+;+;+;+;+;+;+;+;+;+;+;+;+;+;+;+;+;+;+;+;+;+;+;+;+;+;+;+;+;+;+;+;+;+;+;+;+;+;+;+;+;+;+;+;+;+;+;+;+;+;+;+;+;+;+;+;+;+;+;+;+;+;+;+;+;+;+;+;+;+;+;+;+;+;+;+;+;+;+;+;+;+;+;+;+;+;+;+;+;+;+;+;+;+;+;+;+;+;+;+;+;+;+;+;+;+;+;+;+;+;+;+;+;+;+;+;+;+;+;+;+;+;+;+;+;+;+;+	5060	23:11412343-11513888	426.469	579.594	747.101	513.85	566.754	111.617	358.836	277.756	308.943	264.288	103.231	333.8	341.045	532.234	327.578	339.923	-0.926272	0.291531	-3.17727	0.00148668	0.0576052	-0.905491	0.294807	-3.07147	0.00213009	0.0690757	-0.630076	0.35981	-1.75114	0.0799224	0.768252	0.22826	0.392129	0.582105	0.560496	0.999876
4116	ENSDARG00000020493	lgi1a	leucine-rich, glioma inactivated 1a [Source:ZFIN;Acc:ZDB-GENE-030131-1731]	13;13;13;13;13;13;13;13	290957;291371;292672;292820;293290;294643;297843;298312	291280;291442;292743;292891;293361;294812;298007;299852	+;+;+;+;+;+;+;+	2488	13:290957-299852	722.917	552.33	574.693	472.082	580.505	610.351	296.8	592.594	147.342	411.772	626.267	592.898	416.922	94.1196	432.552	406.283	-0.568109	0.335741	-1.69211	0.0906259	0.587377	-0.389793	0.31664	-1.23103	0.218312	0.891196	-0.329091	0.379432	-0.867324	0.385765	0.923617	0.0472896	0.416287	0.113598	0.909556	0.999876
9120	ENSDARG00000056105	syt11b	synaptotagmin XIb [Source:ZFIN;Acc:ZDB-GENE-090601-7]	16;16;16;16	28907791;28909366;28911871;28921273	28908258;28909486;28912781;28921489	-;-;-;-	1717	16:28907791-28921489	399.598	416.886	376.331	307.922	375.184	426.094	293.151	458.079	28.5178	301.461	437.871	418.905	347.435	19.99	306.05	276.547	-0.406527	0.379404	-1.07149	0.28395	0.831116	-0.206166	0.367122	-0.561574	0.574406	0.978937	-0.195332	0.42271	-0.462095	0.644013	0.952299	0.0109539	0.445729	0.0245753	0.980394	0.999876
9210	ENSDARG00000034187	calm1b	calmodulin 1b [Source:ZFIN;Acc:ZDB-GENE-030804-2]	20;20;20;20;20;20	16843473;16859942;16860049;16871394;16871625;16874728	16843620;16859972;16860192;16871500;16871760;16875675	+;+;+;+;+;+	1514	20:16843473-16875675	1814.23	1761.65	1546.11	1489.1	1652.77	1805.37	1161.66	2017.73	623.827	1402.14	1868.48	2256.23	1633.34	1096.12	1713.54	1371.4	-0.311346	0.29275	-1.06352	0.287544	0.833504	-0.20183	0.281999	-0.715712	0.474169	0.963682	0.0361214	0.252475	0.143069	0.886235	0.986371	0.238061	0.339098	0.702041	0.482653	0.999876
1639	ENSDARG00000032221	phactr4b	phosphatase and actin regulator 4b [Source:ZFIN;Acc:ZDB-GENE-040426-1131]	16;16;16;16;16;16;16;16;16;16;16;16;16;16;16;16;16;16;16;16;16;16;16;16;16;16;16;16;16;16;16;16;16;16;16;16;16;16;16;16;16;16;16;16;16;16;16;16;16;16;16	34243999;34245267;34245282;34246624;34246624;34246624;34246879;34246879;34246879;34248233;34248233;34248233;34248664;34248664;34248664;34251013;34251013;34251013;34251165;34254488;34254488;34254488;34254488;34255347;34258358;34258358;34258482;34258526;34268361;34268361;34268361;34271139;34271139;34271139;34276084;34276084;34276084;34280081;34280081;34280081;34280082;34304592;34311536;34311536;343…	34245463;34245463;34245463;34246700;34246700;34246700;34247016;34247016;34247016;34248294;34248294;34248294;34248719;34248719;34248719;34251193;34251193;34251193;34251193;34254770;34254777;34254777;34254777;34255351;34258868;34258882;34258868;34258868;34268747;34268747;34268747;34271588;34271588;34271588;34276164;34276164;34276164;34280251;34280251;34280251;34280251;34304901;34311580;34311580;343…	-;-;-;-;-;-;-;-;-;-;-;-;-;-;-;-;-;-;-;-;-;-;-;-;-;-;-;-;-;-;-;-;-;-;-;-;-;-;-;-;-;-;-;-;-;-;-;-;-;-;-	4492	16:34243999-34331140	537.42	685.135	719.293	638.185	645.008	1376.61	695.778	680.574	1147.84	975.202	1090.81	631.668	789.915	468.099	745.122	952.75	0.622925	0.25937	2.40169	0.0163196	0.265746	0.522844	0.248708	2.10224	0.0355322	0.418698	0.174046	0.276282	0.62996	0.528721	0.94208	-0.331918	0.318091	-1.04347	0.296731	0.999876
137	ENSDARG00000073789	zmp:0000000735	zmp:0000000735 [Source:ZFIN;Acc:ZDB-GENE-130530-738]	22;22;22	31074039;31076585;31078954	31074259;31076644;31083852	+;+;+	5180	22:31074039-31083852	53.742	28.1442	38.9308	39.8258	40.1607	107.188	148.4	105.431	163.977	131.249	89.4667	42.5525	103.032	108.279	85.8327	109.217	1.42542	0.29137	4.89214	9.97445e-07	0.00019297	1.41285	0.287832	4.90859	9.17343e-07	0.00011752	0.878995	0.343653	2.55779	0.0105338	0.371202	-0.51332	0.325437	-1.57733	0.114721	0.98902
337	ENSDARG00000074322	si:ch211-194m7.3	si:ch211-194m7.3 [Source:ZFIN;Acc:ZDB-GENE-131121-19]	25;25;25;25;25;25;25;25;25;25	13094886;13094920;13095110;13095153;13095364;13095364;13096942;13096942;13097182;13097182	13094990;13094990;13095232;13095232;13095582;13095582;13097095;13097095;13097444;13097591	+;+;+;+;+;+;+;+;+;+	1011	25:13094886-13097591	39.8731	29.9032	27.8077	64.1099	40.4235	50.4935	162.997	90.8887	134.271	109.663	37.8513	164.536	53.513	267.366	130.817	128.542	1.37238	0.354599	3.87022	0.000108737	0.00861407	1.03953	0.341256	3.0462	0.00231751	0.0736589	1.09947	0.417073	2.63617	0.00838474	0.336783	0.164705	0.425345	0.387228	0.698588	0.999876
43	ENSDARG00000010727	ttyh2l	tweety homolog 2, like [Source:ZFIN;Acc:ZDB-GENE-040426-2394]	3;3;3;3;3;3;3;3;3;3;3;3;3;3	51309032;51326341;51353344;51364995;51378024;51381846;51385178;51387200;51387790;51387968;51391102;51398697;51398951;51401977	51309353;51326513;51353455;51365215;51378119;51381918;51385247;51387255;51387882;51388060;51391244;51398873;51399029;51403059	+;+;+;+;+;+;+;+;+;+;+;+;+;+	2791	3:51309032-51403059	340.655	266.49	383.747	317.635	327.132	101.873	105.826	186.867	134.271	132.209	196.138	156.026	149.357	109.112	152.658	181.954	-1.20326	0.198744	-6.05429	1.41041e-09	8.75666e-07	-1.15265	0.246888	-4.66872	3.03082e-06	0.000325442	-1.01106	0.250783	-4.03162	5.53947e-05	0.0131084	0.17779	0.292433	0.607969	0.543208	0.999876
8669	ENSDARG00000059775	slc32a1	solute carrier family 32 (GABA vesicular transporter), member 1 [Source:ZFIN;Acc:ZDB-GENE-061201-1]	6;6	60147713;60151805	60150400;60152730	-;-	3614	6:60147713-60152730	1562.85	1161.83	1388.53	937.364	1262.64	935.459	856.342	1745.06	162.789	924.913	1277.48	1817.46	980.805	14.9925	1022.69	894.456	-0.432639	0.388798	-1.11276	0.265811	0.818649	-0.3174	0.351517	-0.902943	0.366556	0.960898	-0.169051	0.439354	-0.384771	0.700407	0.962521	0.0688788	0.445662	0.154554	0.877173	0.999876
1936	ENSDARG00000089213	adam15	ADAM metallopeptidase domain 15 [Source:ZFIN;Acc:ZDB-GENE-070809-4]	16;16;16;16;16;16;16;16;16;16;16;16;16;16;16;16;16;16;16;16;16;16;16;16;16;16;16;16;16;16;16;16;16;16;16;16;16;16;16;16;16;16;16;16;16;16;16;16	28728561;28732182;28732544;28732544;28734078;28734078;28736661;28736661;28736863;28736863;28739623;28739623;28743681;28743681;28743998;28743998;28744194;28744194;28746765;28746765;28747396;28747396;28747597;28747597;28747863;28747863;28749983;28749983;28750240;28750240;28751785;28751785;28751959;28751959;28752650;28752650;28753176;28753176;28753744;28753744;28755145;28755145;28756679;28756679;287…	28732436;28732436;28732704;28732704;28734146;28734146;28736741;28736741;28736931;28736931;28739731;28739731;28743828;28743828;28744109;28744109;28744271;28744271;28746960;28746960;28747504;28747504;28747792;28747792;28747955;28747955;28750160;28750160;28750388;28750388;28751869;28751869;28752128;28752128;28752721;28752721;28753241;28753241;28753954;28753954;28755221;28755221;28756757;28756757;287…	-;-;-;-;-;-;-;-;-;-;-;-;-;-;-;-;-;-;-;-;-;-;-;-;-;-;-;-;-;-;-;-;-;-;-;-;-;-;-;-;-;-;-;-;-;-;-;-	7219	16:28728561-28775251	171.628	174.142	296.616	137.933	195.08	327.765	253.01	251.58	566.792	349.787	270.121	95.5066	223.636	144.095	183.34	352.132	0.782274	0.342767	2.28223	0.0224756	0.309907	0.69507	0.294122	2.3632	0.0181179	0.290071	-0.0766033	0.337231	-0.227154	0.820304	0.977535	-0.753327	0.351742	-2.1417	0.0322176	0.700054
66	ENSDARG00000090552	si:dkey-7j14.6	si:dkey-7j14.6 [Source:ZFIN;Acc:ZDB-GENE-030131-8466]	16;16;16;16;16;16;16;16;16;16;16;16;16;16;16;16;16;16;16;16;16;16;16;16	43124321;43124322;43124325;43124789;43128070;43128070;43128070;43128280;43128280;43128280;43128295;43131474;43131474;43131474;43131474;43131794;43131794;43131794;43135349;43135349;43135349;43137517;43137517;43137517	43124876;43124876;43124876;43124876;43128171;43128171;43128171;43128425;43128432;43128432;43128432;43131533;43131530;43131530;43131530;43131895;43131895;43131895;43135551;43135551;43135551;43137692;43137566;43137597	-;-;-;-;-;-;-;-;-;-;-;-;-;-;-;-;-;-;-;-;-;-;-;-	1352	16:43124321-43137692	1524.71	2057.16	1866.83	2818.89	2066.9	4296.38	6029.67	4636.05	6082.61	5261.18	3117.57	3493.08	3364.13	5060.81	3758.9	4188	1.1523	0.205469	5.60817	2.04481e-08	8.27124e-06	1.21453	0.226785	5.35543	8.53521e-08	1.53385e-05	0.76345	0.262515	2.90822	0.00363497	0.219576	-0.449818	0.23707	-1.89741	0.0577741	0.844626
92	ENSDARG00000086947	si:ch211-147m6.1	si:ch211-147m6.1 [Source:ZFIN;Acc:ZDB-GENE-131120-57]	25;25;25;25;25;25;25;25;25	13087219;13087261;13091076;13091076;13091524;13091815;13091815;13092102;13092102	13087843;13087843;13091134;13091208;13091736;13091973;13091973;13092173;13092144	-;-;-;-;-;-;-;-;-	1202	25:13087219-13092173	45.0739	21.9876	24.1	59.2531	37.6037	61.1237	188.541	125.79	186.554	140.502	92.9077	105.908	86.2597	246.543	132.905	126.335	1.64522	0.30614	5.37407	7.69781e-08	2.23379e-05	1.35664	0.344813	3.93441	8.34004e-05	0.00531585	1.342	0.381226	3.52023	0.000431181	0.0561182	-0.0608756	0.383101	-0.158902	0.873746	0.999876
111	ENSDARG00000078359	endouc	endonuclease, polyU-specific C [Source:ZFIN;Acc:ZDB-GENE-060503-141]	18;18;18;18;18;18;18;18	15490813;15492445;15494617;15495032;15496692;15496885;15498284;15498712	15491478;15492595;15494729;15495153;15496803;15496984;15498343;15498934	-;-;-;-;-;-;-;-	1547	18:15490813-15498934	421.268	317.502	211.339	555.619	376.432	876.107	1041.23	1159.01	1034.96	1027.83	516.154	904.003	728.415	778.778	731.838	872.503	1.29399	0.248906	5.1987	2.00692e-07	4.78483e-05	1.24954	0.260952	4.78841	1.68107e-06	0.000198829	0.805628	0.308538	2.61111	0.00902485	0.34751	-0.456784	0.228592	-1.99825	0.0456893	0.779175
77	ENSDARG00000075285	MRAS	muscle RAS oncogene homolog [Source:HGNC Symbol;Acc:HGNC:7227]	9;9;9;9;9;9;9;9;9;9	29229640;29229679;29236730;29236730;29238896;29238896;29239143;29239143;29247453;29247670	29229835;29229835;29236936;29236936;29239049;29239049;29239242;29239378;29247532;29247769	+;+;+;+;+;+;+;+;+;+	973	9:29229640-29247769	59.8096	80.9145	85.277	121.42	86.8553	204.632	240.846	284.3	313.696	260.868	206.462	129.549	162.935	251.541	187.622	217.16	1.39425	0.254443	5.47963	4.26223e-08	1.47778e-05	1.36755	0.263048	5.19887	2.00508e-07	3.20293e-05	0.943073	0.304493	3.09719	0.00195363	0.150009	-0.42625	0.273868	-1.55641	0.119612	0.994809
359	ENSDARG00000037859	il11a	interleukin 11a [Source:ZFIN;Acc:ZDB-GENE-051019-1]	16;16;16;16;16	12718110;12719056;12722242;12723809;12724607	12718298;12719216;12722334;12723967;12726230	+;+;+;+;+	2226	16:12718110-12726230	285.179	1340.37	949.17	954.849	882.391	1730.95	8102.4	7820.79	4631.77	5571.48	1223.29	1731.41	1822.64	541.396	1329.68	3240.88	1.40705	0.371219	3.79034	0.000150441	0.0111875	1.87407	0.349414	5.36347	8.16364e-08	1.50899e-05	0.436519	0.38196	1.14284	0.253105	0.920232	-1.52178	0.392348	-3.87865	0.000105036	0.0273067
146	ENSDARG00000074434	BX088653.1		17;17	45572539;45576502	45573018;45577605	-;-	1584	17:45572539-45577605	331.12	421.283	487.562	453.626	423.398	1016.07	1227.34	1068.12	1201.31	1128.21	620.245	537.107	650.143	777.945	646.36	843.529	1.1032	0.229051	4.8164	1.46174e-06	0.000267287	1.32226	0.189248	6.98693	2.80964e-12	1.2118e-09	0.559245	0.22124	2.52778	0.0114788	0.379659	-0.764651	0.193708	-3.94744	7.89919e-05	0.0216925
10214	ENSDARG00000070579	ggact.3	gamma-glutamylamine cyclotransferase, tandem duplicate 3 [Source:ZFIN;Acc:ZDB-GENE-070424-26]	1;1;1;1	2299202;2300257;2301510;2305271	2300797;2300797;2301601;2305391	-;-;-;-	1809	1:2299202-2305391	91.8815	23.7466	18.5385	60.2244	48.5978	49.6077	116.774	31.9928	27.3296	56.426	3.44103	4.72805	0	0.832917	2.2505	26.9896	-0.320297	0.329142	-0.973126	0.330491	0.863825	0.121179	0.37858	0.320089	0.748901	0.98035	-2.16922	0.439275	-4.93817	7.88606e-07	0.000402498	-2.26743	0.444108	-5.10558	3.29789e-07	0.000310924
2894	ENSDARG00000070142	cart4	cocaine- and amphetamine-regulated transcript 4 [Source:ZFIN;Acc:ZDB-GENE-060503-863]	19;19;19	42672093;42673818;42674679	42672495;42673898;42674921	-;-;-	727	19:42672093-42674921	38.1395	45.7343	122.354	93.2507	74.8696	35.434	7.29837	133.061	0	43.9484	23.2269	23.6403	26.3571	4.9975	19.5555	35.6263	-0.764889	0.390188	-1.96031	0.0499598	0.460868	-0.293509	0.37486	-0.782983	0.433637	0.960898	-1.31706	0.409446	-3.21668	0.00129681	0.114301	-0.418452	0.428896	-0.975649	0.329238	0.999876
6304	ENSDARG00000071709	ppp1r9bb	protein phosphatase 1, regulatory subunit 9Bb [Source:ZFIN;Acc:ZDB-GENE-121214-117]	12;12;12;12;12;12;12;12;12;12	9665329;9706672;9711716;9711927;9717927;9720040;9721213;9723758;9731974;9735282	9666654;9706804;9711836;9712031;9718062;9720189;9721266;9723987;9732070;9735645	+;+;+;+;+;+;+;+;+;+	2716	12:9665329-9735645	550.422	523.306	637.724	384.659	524.028	424.323	240.846	505.341	178.236	337.187	681.323	574.931	490.402	18.3242	441.245	368.447	-0.503663	0.368161	-1.36805	0.171297	0.725281	-0.527763	0.289007	-1.82613	0.0678311	0.569913	-0.155781	0.430768	-0.361636	0.717624	0.962521	0.221887	0.441214	0.502902	0.615033	0.999876
68	ENSDARG00000093686	si:rp71-36a1.2	si:rp71-36a1.2 [Source:ZFIN;Acc:ZDB-GENE-050208-646]	22;22;22;22;22;22;22;22;22;22;22	5891778;5893344;5893951;5896498;5896498;5897663;5897663;5898404;5898404;5902642;5903840	5894119;5893877;5894119;5896644;5896644;5897971;5897971;5898548;5898718;5902944;5903986	-;-;-;-;-;-;-;-;-;-;-	3563	22:5891778-5903986	114.418	113.456	122.354	195.244	136.368	338.395	603.332	249.399	569.168	440.073	226.248	305.432	317.084	591.371	360.034	347.864	1.42202	0.253895	5.60082	2.13343e-08	8.44338e-06	1.38755	0.293041	4.735	2.19058e-06	0.000241225	1.162	0.322933	3.59829	0.00032032	0.0467435	-0.23702	0.346378	-0.684281	0.493797	0.999876
728	ENSDARG00000095767	CT573065.1		20;20	54013075;54020681	54015282;54021192	+;+	2720	20:54013075-54021192	48.5412	73.8785	68.5924	120.449	77.8652	89.471	285.853	89.4344	247.155	177.978	112.694	412.286	105.429	56.6384	171.762	237.647	1.17915	0.377602	3.12273	0.00179181	0.0657087	0.853855	0.345286	2.47289	0.0134024	0.241187	0.762184	0.412032	1.84982	0.0643397	0.730434	-0.0356758	0.427817	-0.0833905	0.933541	0.999876
23700	ENSDARG00000087345	zmp:0000000906	zmp:0000000906 [Source:ZFIN;Acc:ZDB-GENE-130530-909]	1	55990642	55992780	-	2139	1:55990642-55992780	1812.49	846.085	543.178	612.929	953.671	349.025	462.23	865.987	219.825	474.267	716.594	1246.31	1107.8	5035.82	2026.63	908.039	-0.0458566	0.396221	-0.115735	0.907863	0.997925	-0.740535	0.340239	-2.17651	0.029517	0.378139	0.714038	0.414999	1.72058	0.0853274	0.780154	1.37018	0.423114	3.23833	0.0012023	0.143686
1111	ENSDARG00000052948	zgc:195023	zgc:195023 [Source:ZFIN;Acc:ZDB-GENE-081022-175]	8;8	48614629;48614864	48614795;48615582	+;+	886	8:48614629-48615582	110.951	120.492	137.185	333.177	175.451	279.929	626.443	724.201	626.204	564.194	109.253	252.478	145.364	79.1271	146.555	448.431	1.03211	0.375059	2.75187	0.00592557	0.14239	1.28821	0.324419	3.97082	7.16267e-05	0.00474055	-0.208186	0.380091	-0.547727	0.58388	0.94208	-1.54987	0.358921	-4.31813	1.57357e-05	0.00671218
149	ENSDARG00000037978	clec19a	C-type lectin domain containing 19A [Source:ZFIN;Acc:ZDB-GENE-080917-46]	3;3;3;3;3;3	31030449;31047236;31048443;31050750;31053091;31056615	31030531;31047298;31048620;31050843;31053223;31059886	+;+;+;+;+;+	3823	3:31030449-31059886	1964.18	2066.84	1866.83	3365.77	2315.9	1582.13	1559.42	1062.31	1216.76	1355.15	752.725	1157.43	718.831	797.102	856.521	1341.05	-1.08518	0.225629	-4.80955	1.51273e-06	0.000271042	-0.694702	0.23787	-2.92051	0.00349454	0.0988325	-1.29581	0.272472	-4.75577	1.97691e-06	0.000768044	-0.610491	0.243032	-2.51198	0.0120057	0.473153
4698	ENSDARG00000056742	crmp1	collapsin response mediator protein 1 [Source:ZFIN;Acc:ZDB-GENE-050720-1]	1;1;1;1;1;1;1;1;1;1;1;1;1;1	13661820;13662852;13665084;13667259;13667713;13667885;13669191;13669361;13671534;13674189;13674409;13676560;13677345;13677674	13661999;13662940;13665268;13667423;13667774;13667965;13669259;13669481;13671690;13674330;13674579;13676739;13677510;13680618	+;+;+;+;+;+;+;+;+;+;+;+;+;+	4713	1:13661820-13680618	880.676	1101.14	1199.44	666.354	961.903	426.98	492.64	1145.92	92.6829	539.557	1377.27	681.785	712.441	43.3117	703.702	630.326	-0.596945	0.375137	-1.59127	0.111549	0.63389	-0.56825	0.359332	-1.58141	0.113785	0.716655	-0.288007	0.42726	-0.674079	0.500261	0.937511	0.2024	0.445334	0.45449	0.649476	0.999876
298	ENSDARG00000074307	rapgef5b	Rap guanine nucleotide exchange factor (GEF) 5b [Source:ZFIN;Acc:ZDB-GENE-061215-2]	16;16;16;16;16;16;16;16;16;16;16;16;16;16;16;16;16;16;16;16;16;16;16;16;16;16;16;16;16;16;16;16;16;16;16;16;16;16;16;16;16;16;16;16	19223658;19223658;19228044;19228044;19232638;19232638;19237157;19237157;19237518;19237518;19243046;19243046;19248143;19248143;19259640;19259640;19259706;19274135;19274322;19274322;19274322;19281555;19294188;19294188;19294188;19294894;19294894;19318743;19318743;19320673;19322500;19322500;19325698;19330453;19330661;19335680;19335964;19337901;19339397;19339654;19339960;19341526;19342375;19344978	19223868;19223868;19228109;19228109;19232744;19232744;19237278;19237278;19237686;19237686;19243127;19243127;19248194;19248194;19259710;19259710;19259710;19274447;19274447;19274447;19274447;19281698;19294300;19294300;19294686;19295078;19294994;19318817;19318821;19320817;19322597;19322832;19325728;19330531;19330810;19335777;19336080;19338079;19339487;19339704;19340047;19341590;19342429;19346161	+;+;+;+;+;+;+;+;+;+;+;+;+;+;+;+;+;+;+;+;+;+;+;+;+;+;+;+;+;+;+;+;+;+;+;+;+;+;+;+;+;+;+;+	4766	16:19223658-19346161	334.587	346.525	317.008	328.32	331.61	582.89	649.555	624.587	867.417	681.112	399.159	376.353	484.013	457.272	429.199	545.161	0.826517	0.20672	3.99824	6.38151e-05	0.00571702	0.963897	0.192114	5.01732	5.23977e-07	7.13657e-05	0.340643	0.191706	1.7769	0.075585	0.759315	-0.625824	0.21402	-2.92414	0.00345406	0.264579
10899	ENSDARG00000019945	ptprdb	protein tyrosine phosphatase, receptor type, D, b [Source:ZFIN;Acc:ZDB-GENE-070615-38]	1;1;1;1;1;1;1;1;1;1;1;1;1;1;1;1;1;1;1;1;1;1;1;1;1;1;1;1;1;1;1;1;1;1;1;1;1;1;1;1;1;1;1;1;1;1;1;1;1;1;1;1;1;1;1;1;1;1;1;1;1;1;1;1;1;1;1;1;1;1;1;1;1;1;1;1;1;1;1;1;1;1;1;1;1;1;1;1;1;1;1;1;1;1;1;1;1;1;1;1;1;1;1;1;1;1;1;1;1;1;1;1;1;1;1;1;1;1;1;1;1;1;1;1;1;1;1;1;1;1;1;1;1;1;1;1;1;1	18429983;18430673;18430673;18430673;18431161;18431161;18431161;18431161;18435009;18435009;18435009;18435009;18435701;18435701;18435701;18435701;18437421;18437421;18437421;18437421;18437632;18437632;18437632;18437632;18439869;18439869;18439869;18439869;18444267;18444267;18444267;18444267;18448149;18448149;18448149;18448149;18451933;18451933;18451933;18451933;18454542;18454542;18454542;18454542;184…	18430741;18430741;18430741;18430741;18431296;18431296;18431296;18431296;18435163;18435163;18435163;18435163;18435826;18435826;18435826;18435826;18437547;18437547;18437547;18437547;18437810;18437810;18437810;18437810;18440154;18440154;18440154;18440154;18444421;18444421;18444421;18444421;18448268;18448268;18448268;18448268;18452108;18452108;18452108;18452108;18454665;18454665;18454665;18454665;184…	-;-;-;-;-;-;-;-;-;-;-;-;-;-;-;-;-;-;-;-;-;-;-;-;-;-;-;-;-;-;-;-;-;-;-;-;-;-;-;-;-;-;-;-;-;-;-;-;-;-;-;-;-;-;-;-;-;-;-;-;-;-;-;-;-;-;-;-;-;-;-;-;-;-;-;-;-;-;-;-;-;-;-;-;-;-;-;-;-;-;-;-;-;-;-;-;-;-;-;-;-;-;-;-;-;-;-;-;-;-;-;-;-;-;-;-;-;-;-;-;-;-;-;-;-;-;-;-;-;-;-;-;-;-;-;-;-;-	7373	1:18429983-18544675	344.989	338.61	444.923	272.953	350.369	446.469	145.967	564.237	68.9181	306.398	452.495	471.86	307.5	39.1471	317.75	274.321	-0.338155	0.369106	-0.916148	0.359589	0.880426	-0.133517	0.357962	-0.372991	0.709155	0.98035	-0.103239	0.407675	-0.253239	0.800083	0.972001	0.0298661	0.440775	0.067758	0.945978	0.999876
5461	ENSDARG00000014462	rab3c	RAB3C, member RAS oncogene family [Source:ZFIN;Acc:ZDB-GENE-040718-263]	8;8;8;8;8	17019580;17023129;17026432;17027912;17031466	17020208;17023253;17026550;17028133;17031652	-;-;-;-;-	1282	8:17019580-17031652	263.509	319.261	326.277	224.385	283.358	276.386	148.4	258.851	53.4709	184.277	325.177	338.529	202.87	13.3267	219.976	191.361	-0.552227	0.373936	-1.4768	0.13973	0.683201	-0.468033	0.331025	-1.41389	0.157394	0.81197	-0.235716	0.426134	-0.55315	0.580161	0.94208	0.142717	0.442526	0.322504	0.747071	0.999876
5568	ENSDARG00000094522	si:ch211-14c7.2	si:ch211-14c7.2 [Source:ZFIN;Acc:ZDB-GENE-060503-856]	18;18;18;18;18;18	46196019;46196565;46198259;46200101;46204658;46209873	46196398;46196688;46198380;46200300;46206400;46210563	-;-;-;-;-;-	3260	18:46196019-46210563	406.532	547.932	671.093	340.948	491.626	318.021	279.771	629.677	53.4709	320.235	402.6	651.525	275.552	8.32917	334.502	321.118	-0.56325	0.38553	-1.46098	0.144022	0.690765	-0.420062	0.359701	-1.16781	0.242883	0.912732	-0.314505	0.437667	-0.718594	0.472391	0.931366	0.0299952	0.445974	0.0672576	0.946377	0.999876
4672	ENSDARG00000062323	adam23a	ADAM metallopeptidase domain 23a [Source:ZFIN;Acc:ZDB-GENE-070810-2]	6;6;6;6;6;6;6;6;6;6;6;6;6;6;6;6;6;6;6;6;6;6;6;6;6;6;6;6;6;6;6;6;6;6;6;6;6;6;6;6;6;6;6;6;6;6;6;6;6;6;6	12903067;12912032;12912158;12913472;12913472;12915916;12915916;12916947;12916947;12917915;12917915;12918183;12918183;12918343;12918343;12922544;12922544;12922729;12922729;12922896;12922896;12926932;12926932;12927164;12927164;12927309;12927309;12927507;12927507;12930564;12930564;12930825;12930825;12931965;12931965;12932148;12932148;12932311;12932311;12933715;12933715;12937332;12937332;12937489;129…	12903683;12912248;12912248;12913583;12913583;12916084;12916084;12917066;12917066;12918020;12918020;12918246;12918246;12918393;12918393;12922624;12922624;12922815;12922815;12922967;12922967;12927031;12927031;12927215;12927215;12927396;12927396;12927591;12927591;12930730;12930730;12930893;12930893;12932030;12932030;12932221;12932221;12932383;12932383;12933778;12933778;12937414;12937414;12937552;129…	-;-;-;-;-;-;-;-;-;-;-;-;-;-;-;-;-;-;-;-;-;-;-;-;-;-;-;-;-;-;-;-;-;-;-;-;-;-;-;-;-;-;-;-;-;-;-;-;-;-;-	3320	6:12903067-12953661	539.154	506.595	469.024	282.666	449.36	452.67	237.197	490.072	89.1182	317.264	406.041	459.567	396.954	44.1446	326.677	304.756	-0.576467	0.36135	-1.59532	0.110641	0.632249	-0.373012	0.336923	-1.10711	0.268245	0.933621	-0.327006	0.404634	-0.808152	0.419003	0.927751	0.0259532	0.43203	0.0600727	0.952098	0.999876
121	ENSDARG00000013976	anxa13	annexin A13 [Source:ZFIN;Acc:ZDB-GENE-010406-1]	24;24;24;24;24;24;24;24;24;24;24	6331094;6334125;6337397;6338380;6338898;6340889;6342532;6342721;6344040;6344300;6346347	6333817;6334237;6337472;6338481;6338966;6340968;6342565;6342891;6344134;6344375;6346445	-;-;-;-;-;-;-;-;-;-;-	3639	24:6331094-6346445	3208.05	3642.03	3648.37	5532.88	4007.83	7454.44	9296.91	8861.28	9024.7	8659.33	5959.86	6914.3	6712.28	5644.68	6307.78	7347.5	1.00463	0.198444	5.06253	4.1373e-07	9.12839e-05	1.01839	0.208731	4.87896	1.06649e-06	0.000133327	0.590695	0.235064	2.51292	0.0119738	0.388787	-0.442023	0.167472	-2.63938	0.00830584	0.389123
17365	ENSDARG00000010270	fezf1	FEZ family zinc finger 1 [Source:ZFIN;Acc:ZDB-GENE-060929-970]	25;25;25;25	27829706;27830876;27831883;27832169	27830785;27831010;27832015;27832889	+;+;+;+	2069	25:27829706-27832889	84.947	81.794	88.9847	54.3963	77.5305	46.0643	31.6263	378.824	9.50594	116.505	110.973	36.8788	29.5519	2.49875	44.9756	62.5991	-0.195191	0.394578	-0.494683	0.620824	0.974966	0.278853	0.384937	0.724413	0.468812	0.963349	-0.455636	0.43652	-1.04379	0.296582	0.923617	-0.538263	0.43672	-1.23251	0.217758	0.999876
1947	ENSDARG00000070581	ggact.1	gamma-glutamylamine cyclotransferase, tandem duplicate 1 [Source:ZFIN;Acc:ZDB-GENE-061103-94]	1;1	2306300;2309649	2307985;2309752	-;-	1790	1:2306300-2309752	119.619	49.2523	46.3462	76.7376	72.9888	60.2379	60.8197	26.1759	76.0475	55.8203	11.1833	31.2051	10.3831	31.6508	21.1056	39.6	-0.875066	0.384413	-2.27637	0.0228241	0.3128	-0.293729	0.342703	-0.857094	0.391393	0.960898	-1.29838	0.39666	-3.27329	0.00106304	0.102961	-0.983925	0.407654	-2.41363	0.0157946	0.535642
8474	ENSDARG00000092987	zmat4a	zinc finger, matrin-type 4a [Source:ZFIN;Acc:ZDB-GENE-081104-333]	5;5;5;5;5;5;5;5;5;5;5;5	26983292;27008861;27008895;27033058;27033058;27062141;27062141;27088917;27088917;27119060;27119060;27143650	26983423;27008962;27008962;27033147;27033147;27062297;27062297;27089141;27089141;27119156;27119160;27147708	+;+;+;+;+;+;+;+;+;+;+;+	4866	5:26983292-27147708	290.38	258.575	152.016	127.248	207.055	145.28	130.154	178.142	26.1413	119.929	297.649	286.52	265.169	12.4938	215.458	147.254	-0.436992	0.386338	-1.13111	0.258007	0.812842	-0.550539	0.353282	-1.55835	0.119149	0.729484	0.0279443	0.429628	0.0650429	0.94814	0.990495	0.465341	0.443606	1.049	0.29418	0.999876
279	ENSDARG00000100792	zgc:154142	zgc:154142 [Source:ZFIN;Acc:ZDB-GENE-070615-2]	1;1;1;1;1;1;1;1;1;1;1;1;1;1;1;1;1;1;1;1;1;1;1;1;1;1;1;1;1;1;1;1;1;1;1;1	50150870;50152576;50155811;50156047;50159301;50159301;50161545;50161545;50164539;50164539;50165987;50165987;50167195;50167195;50169283;50169283;50169641;50169641;50175610;50175610;50180481;50180481;50181442;50181442;50181744;50181744;50185266;50185266;50187523;50187523;50189459;50189459;50192045;50192045;50194181;50194181	50152493;50152800;50155951;50156265;50159484;50159484;50161708;50161708;50164816;50164816;50166084;50166084;50167304;50167304;50169468;50169468;50169877;50169877;50175750;50175750;50180702;50180702;50181636;50181636;50181870;50181870;50185363;50185363;50187663;50187663;50189552;50189552;50192181;50192181;50194361;50194361	-;-;-;-;-;-;-;-;-;-;-;-;-;-;-;-;-;-;-;-;-;-;-;-;-;-;-;-;-;-;-;-;-;-;-;-	4802	1:50150870-50194361	5.20084	22.8671	9.26924	17.4845	13.7054	23.918	53.5214	62.5314	28.5178	42.1221	32.6897	13.2385	80.6688	57.4713	46.0171	50.2371	1.46825	0.361615	4.06025	4.90204e-05	0.00469067	0.970617	0.375626	2.584	0.00976621	0.197291	1.0596	0.42781	2.47679	0.013257	0.40018	0.0863714	0.420077	0.205608	0.837097	0.999876
95	ENSDARG00000001781	tspan11	tetraspanin 11 [Source:ZFIN;Acc:ZDB-GENE-041210-93]	4;4;4;4;4;4;4;4	11174245;11176712;11181012;11186224;11186484;11187845;11188905;11198891	11174307;11176803;11181203;11186298;11186588;11188003;11188991;11199206	+;+;+;+;+;+;+;+	1089	4:11174245-11199206	107.484	105.541	144.6	148.618	126.561	180.714	335.725	298.115	330.332	286.221	222.806	202.361	315.487	348.159	272.203	268.705	1.20348	0.225674	5.33284	9.66862e-08	2.71709e-05	1.02745	0.256582	4.0044	6.21761e-05	0.00427284	0.980392	0.271746	3.60776	0.000308855	0.0458073	-0.0636915	0.287066	-0.221871	0.824415	0.999876
1199	ENSDARG00000096599	AL928650.3		1;1;1;1;1;1	7903119;7903515;7903887;7904604;7905046;7905334	7903250;7903645;7904145;7904690;7905103;7905898	+;+;+;+;+;+	1232	1:7903119-7905898	338.921	213.72	233.585	388.545	293.693	211.719	176.377	279.937	172.295	210.082	138.501	139.95	84.6623	167.416	132.633	174.588	-0.879801	0.330265	-2.66392	0.0077235	0.171606	-0.424284	0.259397	-1.63565	0.101912	0.682056	-1.01704	0.294994	-3.44766	0.000565464	0.065897	-0.591245	0.284771	-2.07621	0.0378744	0.739901
70	ENSDARG00000092813	fndc7rs4	fibronectin type III domain containing 7, related sequence 4 [Source:ZFIN;Acc:ZDB-GENE-070912-648]	2;2;2;2;2;2;2;2;2;2;2;2;2;2;2;2;2;2;2;2;2;2;2	45765522;45766895;45770592;45773733;45775580;45780866;45782983;45786086;45787472;45789639;45789986;45790124;45790340;45790340;45794555;45794555;45794900;45794900;45798831;45798831;45799242;45799242;45799577	45765757;45767161;45770840;45773993;45775840;45781123;45783243;45786343;45787741;45789902;45790246;45790246;45790603;45790603;45794815;45794815;45795160;45795160;45799121;45799121;45799377;45799472;45799618	+;+;+;+;+;+;+;+;+;+;+;+;+;+;+;+;+;+;+;+;+;+;+	4196	2:45765522-45799618	307.716	368.513	400.431	501.223	394.471	123.133	142.318	134.515	193.684	148.413	263.238	106.854	163.734	84.9575	154.696	205.445	-1.32459	0.237589	-5.57515	2.47324e-08	9.43257e-06	-1.26815	0.236571	-5.36052	8.29813e-08	1.51225e-05	-1.13396	0.330802	-3.4279	0.000608264	0.0694435	0.0479003	0.343052	0.13963	0.888952	0.999876
5404	ENSDARG00000025034	syngr3b	synaptogyrin 3b [Source:ZFIN;Acc:ZDB-GENE-070822-6]	1;1;1;1;1;1;1;1;1;1;1;1	7731872;7731874;7734286;7737981;7738311;7738311;7740524;7740524;7740524;7744496;7744496;7744496	7734832;7732731;7734832;7738456;7738456;7738456;7740758;7740758;7740758;7744625;7744635;7744650	-;-;-;-;-;-;-;-;-;-;-;-	3827	1:7731872-7744650	466.342	537.378	480.147	338.034	455.475	334.852	226.249	631.131	21.3884	303.405	346.683	530.487	238.013	9.16209	281.086	291.117	-0.577401	0.389146	-1.48377	0.137871	0.680416	-0.356957	0.376361	-0.948445	0.342903	0.960898	-0.410104	0.4349	-0.942985	0.345688	0.923617	-0.0512278	0.444817	-0.115166	0.908314	0.999876
257	ENSDARG00000096603	bmb	brambleberry [Source:ZFIN;Acc:ZDB-GENE-030131-5577]	25;25;25;25;25;25;25;25;25;25;25;25;25;25;25;25;25;25;25;25;25	35742338;35742746;35745733;35745733;35746216;35746440;35748310;35748493;35748608;35748608;35750932;35751539;35751539;35753234;35753234;35753234;35754911;35755198;35757049;35758211;35759974	35742832;35742832;35745983;35745983;35746344;35746625;35748532;35748532;35748724;35748724;35751718;35751718;35751718;35753307;35753330;35753440;35755073;35755241;35757170;35758311;35760296	+;+;+;+;+;+;+;+;+;+;+;+;+;+;+;+;+;+;+;+;+	3148	25:35742338-35760296	92.7483	61.5654	87.1309	88.3939	82.4596	134.649	176.377	202.863	247.155	190.261	127.318	85.1049	151.753	141.596	126.443	160.016	1.0393	0.25011	4.15536	3.24771e-05	0.0033737	1.04406	0.261052	3.99945	6.34905e-05	0.00432371	0.537198	0.281646	1.90735	0.056475	0.701651	-0.520448	0.285439	-1.82332	0.0682543	0.878422
760	ENSDARG00000035663	zgc:103438	zgc:103438 [Source:ZFIN;Acc:ZDB-GENE-041010-131]	19;19;19;19;19;19;19;19;19;19;19;19;19;19;19;19;19;19;19;19;19;19;19;19;19;19;19;19	42998102;42998104;42998104;43000023;43000023;43000023;43000073;43000315;43000315;43000315;43000315;43001573;43001573;43001573;43001573;43001822;43001822;43001822;43001822;43001987;43001987;43001987;43001987;43002317;43002317;43003708;43003708;43003708	42998816;42998816;42998816;43000218;43000218;43000218;43000218;43000564;43000564;43000564;43000564;43001736;43001736;43001736;43001736;43001914;43001914;43001914;43001914;43002046;43002046;43002046;43002046;43002392;43002463;43003782;43003783;43003860	-;-;-;-;-;-;-;-;-;-;-;-;-;-;-;-;-;-;-;-;-;-;-;-;-;-;-;-	1778	19:42998102-43003860	65.8773	84.4326	131.623	82.5657	91.1247	162.111	287.069	218.86	234.084	225.531	90.3269	198.578	87.0584	66.6334	110.649	199.568	1.0353	0.336124	3.08011	0.00206927	0.0726886	1.12839	0.2707	4.1684	3.0675e-05	0.00230758	0.223525	0.351522	0.635877	0.524856	0.941273	-0.846769	0.341558	-2.47914	0.0131701	0.489469
7390	ENSDARG00000090120	si:dkey-248g21.1	si:dkey-248g21.1 [Source:ZFIN;Acc:ZDB-GENE-131119-67]	3;3;3;3;3;3;3	48683193;48683208;48684006;48684104;48684104;48684268;48684335	48683280;48683280;48684006;48684265;48685142;48684333;48684394	+;+;+;+;+;+;+	1128	3:48683193-48685142	84.0802	81.794	74.1539	118.506	89.6336	108.96	47.4394	61.0772	81.9888	74.8663	0	0	0	1.66583	0.416459	42.3987	-0.390441	0.313507	-1.2454	0.212985	0.769781	-0.218053	0.299251	-0.728662	0.466208	0.963349	-4.32726	0.401869	-10.7678	4.88397e-27	6.35649e-23	-3.80489	0.423918	-8.97552	2.82013e-19	1.21331e-15
12161	ENSDARG00000073810	thbs2b	thrombospondin 2b [Source:ZFIN;Acc:ZDB-GENE-100623-1]	12;12;12;12;12;12;12;12;12;12;12;12;12;12;12;12;12;12;12;12;12;12;12	30538145;30539036;30539985;30540807;30546699;30546982;30547583;30547587;30549476;30549730;30552289;30552942;30554952;30555228;30557456;30557671;30560201;30560391;30564305;30564615;30565040;30566239;30566462	30538457;30539106;30540541;30540891;30547193;30547193;30547817;30547950;30549646;30549906;30552462;30553069;30555104;30555446;30557563;30557830;30560319;30560625;30564532;30564886;30565137;30566378;30567025	+;+;+;+;+;+;+;+;+;+;+;+;+;+;+;+;+;+;+;+;+;+;+	4835	12:30538145-30567025	534.82	827.615	1095.62	924.736	845.699	154.138	294.368	374.461	193.684	254.163	304.531	220.327	571.071	3770.62	1216.64	646.305	-0.319308	0.391695	-0.815196	0.41496	0.90893	-1.45388	0.283774	-5.12336	3.00143e-07	4.54216e-05	0.293774	0.435255	0.674946	0.49971	0.937511	1.2396	0.443035	2.79796	0.00514259	0.313091
180	ENSDARG00000070516	si:dkeyp-52c3.2	si:dkeyp-52c3.2 [Source:ZFIN;Acc:ZDB-GENE-110411-46]	3;3	1911879;1911969	1912909;1912880	-;-	1031	3:1911879-1912909	299.915	221.635	205.777	304.036	257.841	587.319	396.545	302.478	364.791	412.783	708.851	529.542	492.799	497.252	557.111	471.759	0.983879	0.215412	4.56743	4.93747e-06	0.00073231	0.591747	0.250839	2.35907	0.0183207	0.291576	1.00197	0.241887	4.1423	3.43836e-05	0.00913272	0.389247	0.262727	1.48156	0.138456	0.999876
312	ENSDARG00000062350	synm	synemin, intermediate filament protein [Source:ZFIN;Acc:ZDB-GENE-050419-81]	18;18;18;18	20870595;20872983;20876427;20879312	20872822;20873053;20876551;20880109	-;-;-;-	3222	18:20870595-20880109	841.669	1748.46	1803.79	1809.65	1550.89	3551.38	4835.17	4709.49	4510.57	4401.65	2227.2	1782.47	2857.75	1595.87	2115.83	3270.43	1.10996	0.281502	3.94299	8.04718e-05	0.00688576	1.32869	0.245707	5.40762	6.38674e-08	1.21527e-05	0.381128	0.295336	1.29049	0.196882	0.894414	-0.973732	0.24143	-4.03319	5.50257e-05	0.016711
358	ENSDARG00000014031	abcc2	ATP-binding cassette, sub-family C (CFTR/MRP), member 2 [Source:ZFIN;Acc:ZDB-GENE-040426-1523]	13;13;13;13;13;13;13;13;13;13;13;13;13;13;13;13;13;13;13;13;13;13;13;13;13;13;13;13;13;13;13	551337;551692;552145;552988;554253;554650;555523;557870;560556;562218;562372;562915;563573;564462;566491;568449;569232;571150;571508;573195;573376;575076;575745;576241;576742;576949;577952;578602;579245;579628;580963	551507;551835;552285;553107;554308;554878;555707;558047;560810;562283;562509;563061;563657;564528;566617;568625;569399;571333;571664;573294;573595;575230;575900;576440;576868;577050;578095;578760;579411;579822;581285	+;+;+;+;+;+;+;+;+;+;+;+;+;+;+;+;+;+;+;+;+;+;+;+;+;+;+;+;+;+;+	4843	13:551337-581285	622.367	1309.58	1436.73	683.839	1013.13	2481.27	2353.72	2796.46	2817.32	2612.2	1938.16	780.129	2198.03	1196.9	1528.3	2185.39	1.11707	0.294296	3.79572	0.000147213	0.010978	1.18415	0.261156	4.53427	5.78036e-06	0.000566607	0.474812	0.345244	1.37529	0.16904	0.875715	-0.66912	0.305356	-2.19128	0.0284316	0.663876
214	ENSDARG00000057975	plcd4a	phospholipase C, delta 4a [Source:ZFIN;Acc:ZDB-GENE-050208-654]	22;22;22;22;22;22;22;22;22;22;22;22;22;22;22;22;22;22;22;22;22;22;22;22;22;22;22;22;22;22	12706153;12706261;12706431;12706431;12707114;12707114;12707323;12707323;12709160;12709160;12709371;12709371;12712134;12712134;12713365;12713365;12715451;12715451;12715733;12715733;12716353;12716353;12716746;12716746;12717453;12717453;12720654;12720654;12721709;12723605	12706352;12706352;12706580;12706580;12707246;12707246;12707501;12707501;12709276;12709276;12709527;12709527;12712286;12712301;12713517;12713517;12715595;12715595;12715934;12715934;12716584;12716584;12716875;12716875;12717681;12717681;12720812;12720812;12721762;12723799	-;-;-;-;-;-;-;-;-;-;-;-;-;-;-;-;-;-;-;-;-;-;-;-;-;-;-;-;-;-	2603	22:12706153-12723799	246.173	431.837	552.447	515.793	436.563	42.5209	99.7444	157.783	73.6711	93.4297	136.781	125.766	239.61	280.693	195.713	204.948	-1.41269	0.323789	-4.363	1.28289e-05	0.001593	-1.72651	0.320105	-5.39358	6.90661e-08	1.29514e-05	-0.974693	0.326765	-2.98285	0.00285575	0.190217	0.823502	0.373401	2.20541	0.0274255	0.649742
1449	ENSDARG00000044375	zgc:158291	zgc:158291 [Source:ZFIN;Acc:ZDB-GENE-061215-70]	21;21	38264843;38265508	38265153;38267535	+;+	2339	21:38264843-38267535	499.281	702.725	365.208	547.848	528.765	108.96	305.315	276.302	78.424	192.25	532.499	268.553	277.149	6.66334	271.216	283.919	-0.937952	0.375526	-2.4977	0.0125001	0.230306	-1.11175	0.328318	-3.38618	0.000708725	0.0304152	-0.550672	0.437273	-1.25933	0.20791	0.898985	0.253375	0.445952	0.568166	0.569922	0.999876
2120	ENSDARG00000020655			17;17;17	12770864;12771368;12772235	12771310;12772168;12772390	-;-;-	1404	17:12770864-12772390	60.6765	55.4089	68.5924	68.9667	63.4111	62.8954	6.08197	74.1651	13.0707	39.0533	33.55	39.7156	25.5584	8.32917	26.7883	34.5516	-0.850377	0.38525	-2.20734	0.0272906	0.343669	-0.39909	0.380826	-1.04796	0.294657	0.952253	-0.958425	0.37434	-2.56031	0.0104579	0.371202	-0.296656	0.444915	-0.666771	0.504919	0.999876
75	ENSDARG00000045788	avpr1ab	arginine vasopressin receptor 1Ab [Source:ZFIN;Acc:ZDB-GENE-041210-105]	4;4	9206806;9211607	9210213;9213372	-;-	5174	4:9206806-9213372	155.158	188.214	144.6	266.153	188.531	68.2105	58.3869	54.5332	41.5885	55.6798	78.2834	96.4523	94.2467	47.4763	79.1147	91.454	-1.46134	0.265869	-5.49646	3.87486e-08	1.3793e-05	-1.4971	0.275902	-5.4262	5.75664e-08	1.10348e-05	-1.08604	0.310352	-3.49936	0.000466369	0.0590819	0.429283	0.314806	1.36364	0.17268	0.999876
33	ENSDARG00000030463	tppp3	tubulin polymerization-promoting protein family member 3 [Source:ZFIN;Acc:ZDB-GENE-040426-1909]	7;7;7;7;7;7;7;7;7	34958168;34958288;34966757;34966757;34968137;34968137;34968223;34969875;34969875	34958374;34958374;34966954;34966954;34968221;34968290;34968290;34970792;34970794	+;+;+;+;+;+;+;+;+	1479	7:34958168-34970794	64.1437	49.2523	11.1231	43.7113	42.0576	206.403	315.046	242.855	211.507	243.953	100.65	235.457	118.208	121.606	143.98	167.574	1.88035	0.296407	6.34379	2.24184e-10	1.81365e-07	1.93574	0.321389	6.02304	1.71169e-09	4.34266e-07	1.29517	0.383503	3.37722	0.000732227	0.0774792	-0.656825	0.309366	-2.12313	0.0337428	0.711372
340	ENSDARG00000078014	pacsin2	protein kinase C and casein kinase substrate in neurons 2 [Source:ZFIN;Acc:ZDB-GENE-040426-2596]	4;4;4;4;4;4;4;4;4;4;4;4;4;4;4;4;4;4;4;4;4;4;4;4;4;4;4;4;4;4;4;4;4;4;4;4;4;4;4;4;4;4;4;4;4;4;4;4;4;4;4;4;4;4;4	76548382;76548458;76548458;76558482;76558482;76558482;76558483;76558621;76558621;76558621;76558621;76559751;76559751;76559751;76559751;76560200;76560270;76560270;76560270;76560270;76563815;76563815;76563815;76563815;76563815;76563815;76564106;76564106;76564106;76564106;76564106;76564268;76565832;76565832;76565832;76565832;76565832;76565832;76566396;76566396;76566396;76566396;76568519;76568522;765…	76548491;76548491;76548491;76558537;76558537;76558537;76558537;76558777;76558777;76558777;76558777;76559986;76559986;76559986;76559986;76560422;76560422;76560422;76560422;76560422;76563990;76563963;76563990;76563990;76563990;76563990;76564226;76564226;76564226;76564226;76564226;76564408;76565950;76565950;76565950;76565950;76565950;76565950;76566536;76566536;76566536;76566536;76568724;76568724;765…	+;+;+;+;+;+;+;+;+;+;+;+;+;+;+;+;+;+;+;+;+;+;+;+;+;+;+;+;+;+;+;+;+;+;+;+;+;+;+;+;+;+;+;+;+;+;+;+;+;+;+;+;+;+;+	2567	4:76548382-76624399	848.604	920.842	1210.56	1058.78	1009.7	1657.43	1380.61	1107.39	1668.29	1453.43	1332.54	1374.92	1515.93	2058.97	1570.59	1543.97	0.72486	0.187747	3.86084	0.000112998	0.00887264	0.483412	0.204758	2.3609	0.0182308	0.290906	0.580811	0.228577	2.54099	0.0110539	0.376614	0.102231	0.235946	0.43328	0.664811	0.999876
836	ENSDARG00000033516	efr3ba	EFR3 homolog Ba (S. cerevisiae) [Source:ZFIN;Acc:ZDB-GENE-030616-64]	17;17;17;17;17;17;17;17;17;17;17;17;17;17;17;17;17;17;17;17;17;17;17;17;17;17;17;17;17;17;17;17;17;17;17;17;17;17;17;17;17;17;17;17;17;17	33277584;33280237;33285806;33286464;33286464;33286640;33286640;33286640;33288157;33288157;33288608;33288608;33288876;33288876;33289377;33289377;33290650;33290650;33291156;33291156;33293547;33293547;33293867;33293867;33294011;33294011;33296057;33296057;33296843;33296843;33297444;33297444;33303545;33303545;33306745;33306745;33307179;33307179;33314492;33314492;33316519;33316519;33317550;33317550;333…	33281250;33281250;33286513;33286513;33286513;33286746;33286775;33286743;33288205;33288205;33288699;33288699;33289003;33289003;33289444;33289444;33290778;33290778;33291393;33291393;33293719;33293719;33293918;33293918;33294122;33294122;33296218;33296218;33296978;33296978;33297522;33297522;33303670;33303670;33306894;33306894;33307300;33307300;33314642;33314642;33316646;33316646;33317626;33317626;333…	-;-;-;-;-;-;-;-;-;-;-;-;-;-;-;-;-;-;-;-;-;-;-;-;-;-;-;-;-;-;-;-;-;-;-;-;-;-;-;-;-;-;-;-;-;-	6991	17:33277584-33336793	493.213	585.751	687.778	585.731	588.118	370.286	406.276	350.467	240.025	341.763	424.967	490.772	455.26	119.94	372.735	385.897	-0.777771	0.259126	-3.00152	0.00268633	0.0856664	-0.713632	0.218429	-3.26712	0.00108647	0.0428594	-0.541419	0.344404	-1.57205	0.115939	0.828182	0.0986656	0.356882	0.276465	0.782191	0.999876
582	ENSDARG00000096419	CU659670.1		6	6838125	6840177	-	2053	6:6838125-6840177	115.285	141.6	118.646	124.334	124.967	177.17	273.689	195.592	327.955	243.602	150.545	92.6698	218.045	316.509	194.442	235.386	0.946427	0.285124	3.31935	0.000902263	0.0413878	0.839341	0.251182	3.34156	0.000833091	0.0343839	0.515915	0.332987	1.54935	0.121297	0.834232	-0.262615	0.350714	-0.748801	0.453977	0.999876
372	ENSDARG00000102142	ece2b	endothelin converting enzyme 2b [Source:ZFIN;Acc:ZDB-GENE-131120-140]	15;15;15;15;15;15;15;15;15;15;15;15;15;15;15;15;15;15;15;15;15;15;15;15;15;15;15;15;15;15	3967599;3970360;3972085;3972085;3974999;3974999;3977823;3977823;3977972;3977972;3980624;3980624;3985186;3985186;3985420;3985420;3987516;3987516;3988388;3988388;3988766;3988766;4210690;4216097;4218786;4222944;4242564;4245227;4251819;4252615	3970536;3970536;3972180;3972180;3975189;3975189;3977890;3977890;3978082;3978082;3980727;3980727;3985263;3985263;3985518;3985518;3987626;3987626;3988502;3988502;3988908;3988908;4210878;4216159;4218932;4223068;4242779;4245371;4251905;4252644	-;-;-;-;-;-;-;-;-;-;-;-;-;-;-;-;-;-;-;-;-;-;-;-;-;-;-;-;-;-	5056	15:3967599-4252644	521.817	574.317	1184.61	539.106	704.962	2079.98	2144.5	2328.93	2040.21	2148.41	1510.61	487.935	1277.12	703.815	994.871	1547.3	1.12637	0.30129	3.7385	0.000185124	0.0132856	1.40693	0.255504	5.50648	3.66083e-08	7.23167e-06	0.39308	0.351611	1.11794	0.263592	0.922522	-0.943619	0.31968	-2.95176	0.00315967	0.252957
507	ENSDARG00000003061	cd276	CD276 molecule [Source:ZFIN;Acc:ZDB-GENE-070112-452]	18;18;18;18;18;18;18;18;18;18;18;18;18;18;18;18;18;18;18	50446908;50460911;50460911;50462385;50462385;50467335;50467335;50498852;50498852;50505543;50505543;50505781;50519930;50519930;50519930;50526759;50527283;50527283;50527283	50447893;50460946;50460946;50462438;50462438;50467469;50467469;50499148;50499148;50505890;50505890;50505890;50520039;50520039;50520039;50526834;50527452;50527452;50527477	-;-;-;-;-;-;-;-;-;-;-;-;-;-;-;-;-;-;-	2237	18:50446908-50527477	646.638	797.712	965.855	854.798	816.251	1392.56	1121.52	1036.86	1736.02	1321.74	979.832	1003.29	1166.9	1132.77	1070.7	1275.7	0.742111	0.216826	3.42261	0.000620228	0.0326592	0.631076	0.218695	2.88564	0.00390618	0.106292	0.360272	0.203021	1.77456	0.0759711	0.760708	-0.284361	0.224608	-1.26603	0.205502	0.999876
7510	ENSDARG00000058585	chst2b	carbohydrate (N-acetylglucosamine-6-O) sulfotransferase 2b [Source:ZFIN;Acc:ZDB-GENE-060720-33]	24	5754935	5757430	-	2496	24:5754935-5757430	383.128	353.561	241	416.714	348.601	346.368	176.377	839.084	167.542	382.343	278.723	260.043	151.753	84.1246	193.661	255.727	-0.447538	0.363109	-1.23252	0.217756	0.773769	0.0915718	0.344284	0.265978	0.790256	0.98035	-0.708849	0.340411	-2.08233	0.0373123	0.622139	-0.679454	0.411971	-1.64928	0.0990911	0.959074
7222	ENSDARG00000043864	nptnb	neuroplastin b [Source:ZFIN;Acc:ZDB-GENE-040426-1821]	18;18;18;18;18;18;18;18;18;18;18;18;18;18	1268164;1268182;1269320;1269320;1271117;1271117;1281437;1281437;1283000;1283000;1293302;1293302;1296994;1304604	1269248;1269248;1269410;1269410;1271138;1271138;1281710;1281710;1283136;1283136;1293396;1293396;1297186;1305037	-;-;-;-;-;-;-;-;-;-;-;-;-;-	2331	18:1268164-1305037	296.448	223.394	222.462	188.444	232.687	188.686	82.7148	202.863	7.12946	120.349	314.854	274.227	220.441	5.83042	203.838	157.09	-0.492344	0.390206	-1.26175	0.207037	0.763779	-0.562634	0.378615	-1.48603	0.13727	0.772698	-0.117354	0.435192	-0.269661	0.787421	0.969885	0.341846	0.444076	0.769791	0.441424	0.999876
6837	ENSDARG00000006773	elovl4a	ELOVL fatty acid elongase 4a [Source:ZFIN;Acc:ZDB-GENE-040426-1767]	16;16;16;16;16;16;16	5256794;5257529;5259641;5261433;5263491;5264905;5266342	5256992;5257619;5259828;5261513;5263662;5265032;5267654	+;+;+;+;+;+;+	2172	16:5256794-5267654	573.826	502.198	355.939	335.12	441.771	431.41	311.397	407.181	86.7417	309.182	554.866	411.341	441.682	17.4913	356.345	315.147	-0.481414	0.368242	-1.30733	0.191101	0.746204	-0.392961	0.327992	-1.19808	0.230885	0.903378	-0.197678	0.429245	-0.460525	0.645139	0.953172	0.114558	0.442648	0.258801	0.795789	0.999876
874	ENSDARG00000056910			23;23;23;23;23;23;23;23;23;23;23;23;23;23;23;23;23;23;23;23;23;23;23;23;23;23	17972736;17972912;17974403;17975030;17975302;17977152;17977352;17977566;17979411;17980886;17981089;17981315;17981572;17983235;17983489;17983771;17983962;17984247;17984419;17984736;17986215;17986498;17987417;17987676;17989740;17991411	17972760;17972992;17974508;17975220;17975424;17977322;17977405;17977680;17979595;17981017;17981232;17981426;17981735;17983382;17983613;17983866;17984174;17984323;17984644;17984851;17986425;17986620;17987584;17987807;17989803;17991733	+;+;+;+;+;+;+;+;+;+;+;+;+;+;+;+;+;+;+;+;+;+;+;+;+;+	3625	23:17972736-17991733	284.312	156.552	305.885	240.898	246.912	145.28	143.535	299.569	112.883	175.317	88.6064	84.1593	121.403	61.6359	88.9511	144.04	-0.939237	0.317101	-2.96195	0.00305696	0.0933771	-0.399164	0.300451	-1.32855	0.183997	0.853485	-1.28266	0.298419	-4.29818	1.72209e-05	0.00503663	-0.807788	0.340398	-2.37306	0.0176412	0.557626
15606	ENSDARG00000098011	BX000438.2		15;15	31042185;31042411	31042238;31043291	+;+	935	15:31042185-31043291	1295.88	422.163	470.877	880.054	767.242	50.4935	152.049	45.8079	97.4359	86.4467	25.8077	427.416	606.214	14322	3845.36	1218.71	0.203473	0.350406	0.580677	0.561458	0.960261	-2.30415	0.339337	-6.79015	1.12014e-11	4.60111e-09	0.577689	0.39245	1.47201	0.141019	0.851332	0.999462	0.398358	2.50895	0.012109	0.475046
422	ENSDARG00000013168	jag1b	jagged 1b [Source:ZFIN;Acc:ZDB-GENE-011128-4]	13;13;13;13;13;13;13;13;13;13;13;13;13;13;13;13;13;13;13;13;13;13;13;13;13;13	35213350;35213921;35222377;35228552;35230491;35234006;35234222;35239229;35239430;35239626;35239828;35241020;35242991;35243832;35245401;35245606;35245832;35248056;35251905;35253253;35253973;35255674;35255865;35256809;35258131;35260960	35213684;35214223;35222434;35228803;35230551;35234136;35234341;35239342;35239543;35239739;35239874;35241193;35243141;35243996;35245514;35245719;35245945;35248172;35251932;35253338;35254086;35255783;35256098;35256940;35258278;35264263	+;+;+;+;+;+;+;+;+;+;+;+;+;+;+;+;+;+;+;+;+;+;+;+;+;+	6754	13:35213350-35264263	462.875	379.067	624.747	438.084	476.193	779.549	642.256	879.075	772.358	768.31	677.022	406.612	1055.08	924.538	765.814	793.274	0.831302	0.231573	3.5898	0.000330931	0.0209255	0.637661	0.207217	3.07727	0.00208909	0.0679166	0.585293	0.302826	1.93277	0.0532641	0.695272	-0.0040231	0.294423	-0.0136644	0.989098	0.999876
1141	ENSDARG00000053617	camk2a	calcium/calmodulin-dependent protein kinase II alpha [Source:ZFIN;Acc:ZDB-GENE-051113-72]	21;21;21;21;21;21;21;21;21;21;21;21;21;21;21;21;21;21;21;21;21;21;21;21;21;21;21;21;21	43901952;43904929;43908361;43909480;43911463;43915455;43920479;43920479;43921611;43921611;43925034;43925034;43925291;43925291;43928706;43928706;43930750;43930750;43931592;43931592;43933902;43933902;43935960;43935960;43936599;43936599;43953948;43953948;43957616	43902368;43905168;43908455;43909555;43911511;43915495;43920521;43920521;43921694;43921694;43925156;43925156;43925385;43925385;43928789;43928789;43930852;43930852;43931664;43931664;43933967;43933967;43936014;43936014;43936658;43936658;43954042;43954042;43957792	-;-;-;-;-;-;-;-;-;-;-;-;-;-;-;-;-;-;-;-;-;-;-;-;-;-;-;-;-	1976	21:43901952-43957792	376.194	532.98	559.862	607.101	519.034	201.974	200.705	425.359	303.002	282.76	369.91	504.01	430.5	159.087	365.877	336.443	-0.775567	0.284803	-2.72317	0.00646591	0.151289	-0.757997	0.266231	-2.84714	0.00441144	0.11637	-0.432496	0.323084	-1.33865	0.180686	0.881114	0.299511	0.349717	0.856437	0.391756	0.999876
260	ENSDARG00000103181	si:dkey-34d22.1	si:dkey-34d22.1 [Source:ZFIN;Acc:ZDB-GENE-131121-338]	16;16;16;16;16;16;16;16;16;16;16;16;16;16;16;16;16;16;16;16;16;16;16;16;16;16;16	35391133;35391156;35398966;35398966;35401051;35401051;35409488;35409488;35409674;35409674;35411033;35411033;35412452;35412452;35413140;35413140;35414184;35414184;35415821;35415821;35416183;35416183;35416365;35416365;35419004;35419150;35423500	35391317;35391317;35399187;35399187;35401188;35401188;35409539;35409539;35409746;35409746;35411166;35411166;35412489;35412489;35413319;35413319;35414296;35414296;35415992;35415992;35416269;35416269;35416458;35416469;35419044;35419260;35424226	+;+;+;+;+;+;+;+;+;+;+;+;+;+;+;+;+;+;+;+;+;+;+;+;+;+;+	2378	16:35391133-35424226	249.64	321.899	350.377	351.633	318.387	682.991	857.558	746.014	722.452	752.254	560.887	268.553	702.058	411.461	485.74	597.538	1.00058	0.241276	4.14705	3.36783e-05	0.00345811	1.15544	0.193888	5.95932	2.53291e-09	6.12586e-07	0.518979	0.299917	1.73041	0.0835572	0.778138	-0.55427	0.292111	-1.89746	0.0577666	0.844626
245	ENSDARG00000041869	tnfrsf19	tumor necrosis factor receptor superfamily, member 19 [Source:ZFIN;Acc:ZDB-GENE-030131-6760]	15;15;15;15;15;15;15;15;15;15;15;15;15;15	8259460;8265924;8266407;8268924;8270741;8294629;8301928;8301928;8328293;8328293;8331156;8331156;8332842;8332842	8261368;8266153;8266512;8269046;8270902;8294714;8302106;8302106;8328403;8328403;8331231;8331297;8333136;8333146	-;-;-;-;-;-;-;-;-;-;-;-;-;-	3353	15:8259460-8333146	320.718	374.669	450.485	331.234	369.277	836.244	885.535	846.355	788.993	839.282	464.539	431.198	611.006	451.441	489.546	633.961	0.893903	0.211865	4.21921	2.45162e-05	0.00266692	1.11801	0.180619	6.18988	6.02088e-10	1.65753e-07	0.372715	0.22379	1.66546	0.09582	0.798294	-0.740729	0.191061	-3.87693	0.000105782	0.0273067
625	ENSDARG00000041006	st3gal4	ST3 beta-galactoside alpha-2,3-sialyltransferase 4 [Source:ZFIN;Acc:ZDB-GENE-050309-174]	18;18;18;18;18;18;18;18;18;18;18	48701315;48702995;48712634;48712855;48718690;48720718;48721065;48726731;48728063;48731586;48750333	48701854;48703147;48712771;48713044;48718785;48720781;48721162;48726814;48728135;48731645;48750631	-;-;-;-;-;-;-;-;-;-;-	1795	18:48701315-48750631	240.105	311.345	337.4	353.576	310.607	527.967	565.624	471.894	616.698	545.546	412.923	274.227	626.98	309.012	405.786	497.583	0.766232	0.235878	3.24843	0.00116045	0.049569	0.749852	0.202245	3.70764	0.000209202	0.0112786	0.32806	0.295012	1.11202	0.266128	0.923446	-0.37724	0.285993	-1.31905	0.187151	0.999876
90	ENSDARG00000087704	gfra3	GDNF family receptor alpha 3 [Source:ZFIN;Acc:ZDB-GENE-110512-1]	14;14;14;14;14;14;14;14	7145893;7174292;7186094;7187759;7198431;7198966;7201930;7213048	7146420;7174576;7186186;7188107;7198540;7199100;7202060;7215035	+;+;+;+;+;+;+;+	3619	14:7145893-7215035	402.198	404.573	672.947	413.8	473.379	141.736	91.2296	94.5242	123.577	112.767	295.068	184.394	246.799	153.257	219.879	242.842	-1.34342	0.249773	-5.37858	7.50767e-08	2.20255e-05	-1.8225	0.248738	-7.32699	2.35384e-13	1.24312e-10	-0.983105	0.282949	-3.47449	0.000511822	0.0619858	0.848573	0.287376	2.95283	0.00314871	0.252957
198	ENSDARG00000055575	pcolce2b	procollagen C-endopeptidase enhancer 2b [Source:ZFIN;Acc:ZDB-GENE-040426-1177]	24;24;24;24;24;24;24;24;24	5842260;5846161;5848623;5850811;5851083;5851932;5856580;5860045;5860294	5842853;5846328;5848706;5850974;5851219;5852056;5856835;5860153;5860549	-;-;-;-;-;-;-;-;-	1893	24:5842260-5860549	91.8815	65.0834	88.9847	74.7948	80.1861	146.166	192.19	152.693	120.013	152.765	119.576	127.657	166.929	229.885	161.012	160.984	1.09725	0.246036	4.4597	8.20757e-06	0.00110946	0.819343	0.251797	3.25398	0.00113799	0.0442841	0.875156	0.289059	3.0276	0.00246505	0.175942	0.0671683	0.287376	0.233729	0.815195	0.999876
156	ENSDARG00000088130	si:dkey-30c15.10	si:dkey-30c15.10 [Source:ZFIN;Acc:ZDB-GENE-060503-826]	18;18;18;18;18;18;18;18;18;18;18;18;18;18;18;18;18;18;18;18;18;18;18;18;18;18;18;18;18;18;18;18;18;18;18;18;18;18;18;18;18;18;18;18;18;18;18	7468149;7468157;7471718;7471718;7471945;7471945;7473206;7473206;7473838;7473838;7474184;7474184;7474379;7474379;7475499;7475499;7475617;7475617;7475812;7475812;7475990;7475990;7476214;7476214;7477420;7477420;7477650;7477650;7479271;7479271;7480792;7480792;7481491;7481491;7481869;7484288;7484288;7484494;7484494;7484769;7484769;7485372;7485372;7488450;7488450;7488935;7488935	7469400;7469400;7471854;7471854;7472052;7472052;7473292;7473292;7473891;7473891;7474293;7474293;7474400;7474400;7475531;7475531;7475682;7475682;7475860;7475860;7476116;7476116;7476378;7476378;7477555;7477555;7477779;7477779;7479365;7479365;7481414;7481414;7481620;7481620;7481949;7484380;7484380;7484666;7484666;7484852;7484852;7485548;7485548;7488522;7488522;7489112;7489027	-;-;-;-;-;-;-;-;-;-;-;-;-;-;-;-;-;-;-;-;-;-;-;-;-;-;-;-;-;-;-;-;-;-;-;-;-;-;-;-;-;-;-;-;-;-;-	4183	18:7468149-7489112	657.039	715.038	700.755	691.61	691.11	1062.14	1142.19	1031.04	1288.06	1130.86	907.571	801.878	1168.5	1588.37	1116.58	1065.73	0.751497	0.159392	4.71478	2.41973e-06	0.0004141	0.67519	0.159338	4.23746	2.26062e-05	0.00183387	0.618186	0.251611	2.45691	0.0140137	0.408333	-0.0174556	0.255117	-0.0684218	0.94545	0.999876
2322	ENSDARG00000062687	kcnh7	potassium channel, voltage gated eag related subfamily H, member 7 [Source:ZFIN;Acc:ZDB-GENE-120214-39]	6;6;6;6;6;6;6;6;6;6;6;6;6;6;6;6;6;6;6;6;6;6;6;6;6;6;6;6;6;6	10214377;10214573;10219011;10219011;10254826;10254826;10277421;10277421;10286876;10286876;10299325;10299325;10304649;10304649;10307898;10307898;10311914;10311917;10323046;10323046;10328967;10328967;10332274;10332274;10334959;10334959;10335290;10335290;10340958;10340958	10214651;10214651;10219241;10219241;10254981;10254981;10277882;10277882;10287090;10287090;10299750;10299750;10305048;10305048;10308097;10308097;10312169;10312169;10323251;10323251;10329057;10329057;10332477;10332477;10335103;10335103;10335437;10335437;10341230;10341428	+;+;+;+;+;+;+;+;+;+;+;+;+;+;+;+;+;+;+;+;+;+;+;+;+;+;+;+;+;+	3886	6:10214377-10341428	175.095	135.444	252.123	101.022	165.921	100.101	63.2525	111.975	15.4472	72.6939	135.06	121.984	186.896	15.8254	114.941	97.7958	-0.788179	0.369823	-2.13123	0.03307	0.380486	-0.806823	0.35819	-2.2525	0.0242905	0.342182	-0.357357	0.413115	-0.865029	0.387023	0.923617	0.388005	0.438968	0.883904	0.376748	0.999876
6684	ENSDARG00000076142	trib1	tribbles pseudokinase 1 [Source:ZFIN;Acc:ZDB-GENE-091207-4]	19;19;19	33616996;33623232;33624228	33618340;33623524;33624863	-;-;-	2274	19:33616996-33624863	475.01	784.519	418.97	496.366	543.716	209.947	491.423	380.278	286.366	342.004	152.265	668.547	269.961	1086.96	544.432	399.941	-0.464337	0.350049	-1.32649	0.184677	0.73763	-0.56959	0.277399	-2.05333	0.040041	0.441083	-0.0103926	0.396666	-0.0261998	0.979098	0.996063	0.468649	0.408564	1.14707	0.251355	0.999876
164	ENSDARG00000100515	dusp1	dual specificity phosphatase 1 [Source:ZFIN;Acc:ZDB-GENE-040426-2018]	14;14;14;14;14;14;14;14;14	15454690;15455930;15456551;15456905;15456905;15457216;15457216;15457216;15457509	15456069;15456069;15457124;15457124;15457124;15457356;15457364;15457400;15458085	-;-;-;-;-;-;-;-;-	2716	14:15454690-15458085	3646.66	3134.56	2461.91	3259.89	3125.75	5805.87	6437.16	5659.09	5444.53	5836.66	4370.1	3244.39	5425.58	6729.14	4942.3	5188.84	0.857626	0.184397	4.65098	3.30368e-06	0.000535266	0.847977	0.176447	4.80586	1.54089e-06	0.000184608	0.581438	0.264114	2.20146	0.0277033	0.553428	-0.220245	0.249631	-0.882282	0.377624	0.999876
9379	ENSDARG00000076174	trim2b	tripartite motif containing 2b [Source:ZFIN;Acc:ZDB-GENE-090312-70]	1;1;1;1;1;1;1;1;1;1;1;1;1;1;1;1;1;1;1;1;1;1	9319256;9331882;9334355;9334364;9336231;9336231;9336836;9336836;9339071;9339071;9342467;9342467;9342977;9342977;9345062;9345062;9345365;9345365;9345758;9345758;9348045;9348045	9319442;9332044;9334524;9334524;9336382;9336382;9337016;9337016;9339833;9339833;9342570;9342570;9343144;9343144;9345230;9345230;9345435;9345435;9345898;9345898;9348395;9349002	+;+;+;+;+;+;+;+;+;+;+;+;+;+;+;+;+;+;+;+;+;+	3227	1:9319256-9349002	264.376	194.371	202.069	138.905	199.93	189.572	98.528	355.557	27.3296	167.747	220.226	244.913	190.89	17.4913	168.38	148.955	-0.394452	0.377684	-1.0444	0.296302	0.841734	-0.163505	0.368785	-0.443362	0.657504	0.98035	-0.171999	0.415026	-0.414428	0.67856	0.960816	0.00239354	0.444141	0.00538914	0.9957	0.999876
163	ENSDARG00000077864	rasgrp3	RAS guanyl releasing protein 3 (calcium and DAG-regulated) [Source:ZFIN;Acc:ZDB-GENE-070424-82]	17;17;17;17;17;17;17;17;17;17;17;17;17;17;17;17;17;17;17;17;17;17	23102284;23126952;23136056;23136056;23141301;23141301;23141918;23141918;23142183;23150697;23159608;23162058;23163384;23165053;23165434;23167115;23167529;23170241;23172591;23172962;23173832;23180173	23102449;23127023;23136291;23136291;23141403;23141403;23141980;23141980;23142484;23150828;23159755;23162231;23163500;23165328;23165514;23167228;23167644;23170388;23172627;23173111;23174220;23181210	+;+;+;+;+;+;+;+;+;+;+;+;+;+;+;+;+;+;+;+;+;+	3862	17:23102284-23181210	124.82	189.094	203.923	148.618	166.614	300.304	266.39	455.898	399.25	355.46	378.513	209.925	387.37	229.052	301.215	318.966	1.05079	0.225217	4.66567	3.07606e-06	0.000503814	0.966574	0.247862	3.89964	9.63358e-05	0.00596406	0.742927	0.289947	2.56229	0.0103985	0.371202	-0.21082	0.292285	-0.721282	0.470736	0.999876
1700	ENSDARG00000059485			5;5;5;5;5;5;5;5;5;5;5;5;5;5;5;5;5;5;5;5;5;5;5	65674484;65674645;65675589;65675958;65675958;65678846;65678846;65678846;65679041;65679041;65679041;65679740;65679740;65679740;65680207;65680207;65680207;65680841;65680841;65681997;65681997;65682126;65682126	65674551;65674766;65676134;65676134;65676134;65678905;65678905;65678905;65679230;65679230;65679230;65679822;65679822;65679822;65680334;65680334;65680334;65681126;65681126;65682027;65682027;65682387;65682918	+;+;+;+;+;+;+;+;+;+;+;+;+;+;+;+;+;+;+;+;+;+;+	2307	5:65674484-65682918	48.5412	64.2039	61.177	69.938	60.965	34.5482	57.1705	63.9856	27.3296	45.7585	19.7859	10.4017	3.19481	6.66334	10.0114	31.0831	-0.927057	0.390815	-2.37211	0.0176868	0.277755	-0.321993	0.31795	-1.01271	0.311197	0.957928	-1.88306	0.394078	-4.77839	1.76703e-06	0.000707627	-1.43807	0.422403	-3.40449	0.000662866	0.100654
4908	ENSDARG00000019304	phactr3b	phosphatase and actin regulator 3b [Source:ZFIN;Acc:ZDB-GENE-050522-156]	11;11;11;11;11;11;11;11;11;11;11;11;11;11;11;11;11;11	1396149;1396523;1399823;1399823;1401381;1401381;1403214;1403214;1408861;1408861;1438672;1440382;1443173;1443784;1445413;1447486;1448028;1482987	1396719;1396719;1399899;1399899;1401521;1401521;1403275;1403275;1408916;1409284;1438825;1440572;1443368;1443987;1445562;1447560;1448189;1483185	-;-;-;-;-;-;-;-;-;-;-;-;-;-;-;-;-;-	2606	11:1396149-1483185	434.27	522.426	511.662	380.774	462.283	261.326	180.026	583.869	36.8355	265.514	376.792	560.747	396.156	20.8229	338.63	301.928	-0.588801	0.379083	-1.55322	0.12037	0.653533	-0.524255	0.366572	-1.43016	0.152672	0.80278	-0.289725	0.424614	-0.682324	0.495034	0.937249	0.1815	0.445861	0.407078	0.683951	0.999876
1146	ENSDARG00000044600	plppr2b	phospholipid phosphatase related 2b [Source:ZFIN;Acc:ZDB-GENE-121030-5]	6;6;6;6;6;6;6;6	7632303;7638451;7641428;7644128;7646139;7685737;7709381;7731367	7636114;7638615;7641604;7644378;7646259;7685925;7709484;7731505	-;-;-;-;-;-;-;-	4958	6:7632303-7731505	82.3466	112.577	126.062	132.105	113.273	52.2652	30.4099	66.1669	14.2589	40.7752	92.0475	70.9208	79.8701	10.8279	63.4166	58.9786	-1.01026	0.371649	-2.71832	0.00656134	0.152852	-1.07478	0.339656	-3.16432	0.00155445	0.055561	-0.602582	0.399377	-1.5088	0.131349	0.841945	0.389773	0.433389	0.899361	0.368461	0.999876
6121	ENSDARG00000056262	slc35g2a	solute carrier family 35, member G2a [Source:ZFIN;Acc:ZDB-GENE-041114-202]	2;2;2;2;2;2;2;2;2	25334764;25334767;25335802;25336080;25336097;25336097;25340592;25340592;25340592	25336958;25335884;25335879;25336084;25336958;25336958;25340807;25340807;25340807	-;-;-;-;-;-;-;-;-	2411	2:25334764-25340807	559.09	713.279	826.816	438.084	634.317	258.669	299.233	1210.64	20.2001	447.185	296.789	897.384	398.552	43.3117	409.009	406.421	-0.546778	0.393055	-1.3911	0.164196	0.716031	-0.199451	0.376404	-0.529884	0.596192	0.98035	-0.411131	0.421776	-0.97476	0.329679	0.923617	-0.059356	0.44496	-0.133396	0.89388	0.999876
786	ENSDARG00000060917	anln	anillin, actin binding protein [Source:ZFIN;Acc:ZDB-GENE-030131-4486]	19;19;19;19;19;19;19;19;19;19;19;19;19;19;19;19;19;19;19;19;19;19;19;19;19;19;19;19;19;19;19;19;19;19;19;19;19;19;19;19;19;19;19;19;19;19;19;19;19;19;19;19	35846035;35846077;35847814;35847814;35847895;35851046;35851046;35851046;35851271;35851271;35851271;35851616;35851903;35851903;35851903;35852096;35852096;35852096;35852829;35853227;35853227;35853392;35853392;35853525;35853525;35853741;35853741;35854008;35854008;35855569;35855569;35855821;35855821;35856054;35856054;35856508;35856508;35856989;35858405;35858457;35858585;35858589;35858873;35858873;358…	35847729;35847729;35847986;35847986;35847986;35851153;35851153;35851153;35851357;35851357;35851357;35851669;35852015;35852015;35852015;35852117;35852117;35852117;35852861;35853280;35853280;35853440;35853440;35853651;35853651;35853929;35853929;35854143;35854143;35855713;35855713;35855975;35855975;35856256;35856256;35856594;35856594;35857097;35858509;35858507;35858788;35858788;35859254;35859254;358…	-;-;-;-;-;-;-;-;-;-;-;-;-;-;-;-;-;-;-;-;-;-;-;-;-;-;-;-;-;-;-;-;-;-;-;-;-;-;-;-;-;-;-;-;-;-;-;-;-;-;-;-	5241	19:35846035-35863542	694.312	922.601	1182.76	820.801	905.117	1374.84	1677.41	1075.39	1740.78	1467.11	1337.7	689.35	1233.19	1396.8	1164.26	1410.68	0.723093	0.237074	3.05007	0.00228789	0.0777098	0.629099	0.227441	2.76599	0.00567509	0.137252	0.314033	0.27484	1.1426	0.253204	0.920232	-0.299166	0.276459	-1.08213	0.279194	0.999876
118	ENSDARG00000002790	ap2m1a	adaptor-related protein complex 2, mu 1 subunit, a [Source:ZFIN;Acc:ZDB-GENE-030131-9784]	2;2;2;2;2;2;2;2;2;2;2;2;2;2;2;2;2;2;2;2;2;2;2;2;2;2;2;2;2;2;2;2;2;2;2;2;2;2;2;2;2;2;2;2;2;2;2	9991991;9992013;9992013;9996781;9996781;9996781;9996975;9996975;9996975;9999065;9999065;9999065;9999273;9999273;9999273;10003553;10003782;10003782;10003782;10003784;10006427;10006484;10006484;10006484;10006484;10006722;10006722;10006722;10006939;10006939;10006939;10006939;10010250;10010250;10010250;10010250;10010250;10018639;10018639;10018639;10018639;10018639;10018931;10020718;10020718;10020718;…	9992786;9992786;9992786;9996892;9996892;9996892;9997072;9997072;9997072;9999200;9999200;9999200;9999392;9999392;9999407;10003567;10003926;10003926;10003926;10003926;10006619;10006619;10006619;10006619;10006625;10006727;10006727;10006727;10007021;10007021;10007021;10007021;10010515;10010515;10010515;10010515;10010515;10018753;10018753;10018753;10018753;10018672;10018965;10020820;10020853;10020853;…	-;-;-;-;-;-;-;-;-;-;-;-;-;-;-;-;-;-;-;-;-;-;-;-;-;-;-;-;-;-;-;-;-;-;-;-;-;-;-;-;-;-;-;-;-;-;-	2315	2:9991991-10020891	5905.55	5953.37	5822.94	6597.49	6069.84	9638.95	12257.6	10524.2	11036.4	10864.3	8367.72	6967.26	9454.23	9431.95	8555.29	9261.94	0.739755	0.145148	5.09654	3.45924e-07	7.82638e-05	0.80203	0.154149	5.20296	1.96144e-07	3.15268e-05	0.459125	0.18602	2.46815	0.0135814	0.402422	-0.330413	0.185862	-1.77773	0.0754476	0.902549
336	ENSDARG00000024030	angptl2a	angiopoietin-like 2a [Source:ZFIN;Acc:ZDB-GENE-080721-15]	5;5;5;5;5	4372659;4382187;4393396;4400592;4403577	4372984;4383118;4393589;4400862;4404631	+;+;+;+;+	2778	5:4372659-4404631	68.4777	108.179	196.508	114.621	121.946	32.7765	60.8197	28.3573	68.9181	47.7179	34.4103	84.1593	39.9351	57.4713	53.994	61.4549	-1.24474	0.321522	-3.87141	0.00010821	0.00859783	-1.01152	0.33463	-3.02281	0.00250436	0.0776142	-0.933348	0.356387	-2.61892	0.00882088	0.342814	0.139734	0.377361	0.370292	0.711165	0.999876
60	ENSDARG00000102433	sytl4	synaptotagmin-like 4 [Source:ZFIN;Acc:ZDB-GENE-070209-217]	14;14;14;14;14;14;14;14;14;14;14;14;14;14;14;14;14;14;14;14;14;14;14;14;14;14;14;14;14;14;14;14;14;14;14;14;14;14	35084225;35084315;35084786;35087838;35088134;35088134;35088134;35089841;35089841;35089841;35090234;35090234;35090234;35090564;35090564;35090564;35092820;35092820;35092820;35093013;35093013;35093013;35093205;35093205;35093205;35093579;35093579;35093579;35093771;35093771;35093771;35095715;35096089;35096578;35096828;35098115;35098311;35100529	35084415;35084415;35084863;35087993;35088271;35088271;35088271;35090056;35090056;35090056;35090343;35090343;35090343;35090678;35090678;35090678;35092936;35092936;35092936;35093106;35093106;35093106;35093301;35093301;35093301;35093679;35093679;35093679;35093863;35093863;35093863;35095893;35096182;35096739;35096939;35098223;35098522;35101111	+;+;+;+;+;+;+;+;+;+;+;+;+;+;+;+;+;+;+;+;+;+;+;+;+;+;+;+;+;+;+;+;+;+;+;+;+;+	2957	14:35084225-35101111	794.862	973.613	839.793	1265.68	968.488	2430.78	2800.14	2612.5	3159.54	2750.74	1572.55	1629.29	2009.53	1839.08	1762.61	2076.13	1.22609	0.215961	5.67739	1.36763e-08	6.08526e-06	1.38838	0.202442	6.85816	6.97525e-12	2.91138e-09	0.787532	0.228476	3.44689	0.000567073	0.065897	-0.615371	0.181714	-3.38648	0.000707958	0.103568
10494	ENSDARG00000100722	si:ch211-160f23.7	si:ch211-160f23.7 [Source:ZFIN;Acc:ZDB-GENE-141216-470]	17	27157852	27165057	+	7206	17:27157852-27165057	258.308	202.286	265.1	200.101	231.449	205.518	147.184	358.465	54.6592	191.456	255.496	285.574	249.994	1.66583	198.182	170.146	-0.370306	0.391418	-0.946063	0.344117	0.871872	-0.200778	0.339372	-0.591616	0.554108	0.973877	-0.121582	0.440304	-0.276132	0.782446	0.969122	0.0231353	0.445303	0.0519539	0.958565	0.999876
74	ENSDARG00000026871	uchl1	ubiquitin carboxyl-terminal esterase L1 (ubiquitin thiolesterase) [Source:ZFIN;Acc:ZDB-GENE-030131-3844]	1;1;1;1;1;1;1;1;1;1;1	21957017;21957653;21957818;21957981;21958285;21959434;21960603;21960840;21961070;21961192;21961192	21957472;21957711;21957887;21958028;21958370;21959569;21960731;21961081;21961081;21961685;21961287	-;-;-;-;-;-;-;-;-;-;-	1720	1:21957017-21961685	379.661	288.478	409.7	373.003	362.711	864.591	769.978	721.293	677.298	758.29	558.307	753.651	613.403	546.394	617.939	661.895	1.00956	0.1834	5.50467	3.69853e-08	1.33432e-05	0.995557	0.189784	5.24572	1.55669e-07	2.56941e-05	0.709031	0.219159	3.23524	0.0012154	0.107975	-0.282216	0.195458	-1.44387	0.148775	0.999876
169	ENSDARG00000101670	kntc1	kinetochore associated 1 [Source:ZFIN;Acc:ZDB-GENE-050208-92]	5;5;5;5;5;5;5;5;5;5;5;5;5;5;5;5;5;5;5;5;5;5;5;5;5;5;5;5;5;5;5;5;5;5;5;5;5;5;5;5;5;5;5;5;5;5;5;5;5;5;5;5;5;5;5;5;5;5;5;5;5	65753890;65754469;65757827;65759530;65760427;65761929;65762552;65763891;65764078;65765608;65765803;65765978;65767783;65767938;65769723;65769888;65771174;65773142;65774331;65774710;65776714;65778458;65778851;65779757;65780635;65782723;65784368;65784717;65786056;65787235;65789035;65794055;65795117;65795776;65796781;65797540;65797785;65799423;65801246;65801492;65801753;65803137;65803328;65805864;658…	65754354;65754601;65757947;65759645;65760505;65762041;65762662;65763984;65764130;65765720;65765854;65766082;65767826;65768003;65769798;65770010;65771340;65773253;65774474;65774766;65776785;65778577;65778994;65779852;65780738;65782825;65784502;65784836;65786128;65787302;65789363;65794227;65795214;65795917;65796837;65797703;65797889;65799551;65801362;65801601;65801984;65803226;65803496;65805922;658…	+;+;+;+;+;+;+;+;+;+;+;+;+;+;+;+;+;+;+;+;+;+;+;+;+;+;+;+;+;+;+;+;+;+;+;+;+;+;+;+;+;+;+;+;+;+;+;+;+;+;+;+;+;+;+;+;+;+;+;+;+	7381	5:65753890-65833419	578.16	737.026	732.27	624.586	668.01	941.66	1514.41	1199.73	1119.33	1193.78	1244.79	764.999	1110.99	1156.92	1069.43	1110.2	0.859833	0.185329	4.6395	3.49252e-06	0.000551715	0.773547	0.203287	3.80521	0.000141686	0.00822095	0.620373	0.223809	2.77189	0.00557323	0.28727	-0.147528	0.240767	-0.61274	0.540048	0.999876
2909	ENSDARG00000010312	cp	ceruloplasmin [Source:ZFIN;Acc:ZDB-GENE-010522-1]	22;22;22;22;22;22;22;22;22;22;22;22;22;22;22;22;22;22;22;22;22;22;22;22;22;22;22;22;22;22;22;22	38220813;38223352;38225492;38227754;38230404;38230734;38232450;38233222;38235213;38237871;38238238;38238483;38239250;38239421;38240914;38240914;38241004;38241159;38241159;38241363;38242002;38242077;38242077;38243045;38243045;38243045;38244628;38244628;38244628;38246514;38246514;38246514	38221009;38223596;38225704;38227927;38230658;38230899;38232589;38233362;38235257;38238085;38238388;38238695;38239457;38239457;38240971;38241053;38241053;38241199;38241287;38241469;38242221;38242221;38242221;38243184;38243184;38243184;38244790;38244790;38244790;38246590;38246593;38246841	+;+;+;+;+;+;+;+;+;+;+;+;+;+;+;+;+;+;+;+;+;+;+;+;+;+;+;+;+;+;+;+	3590	22:38220813-38246841	313.784	173.263	391.162	211.757	272.491	928.372	582.653	695.844	186.554	598.356	253.776	150.352	80.6688	64.1346	137.233	607.738	0.766026	0.391916	1.95456	0.0506345	0.464507	0.858182	0.331462	2.58908	0.0096233	0.196015	-0.768926	0.371587	-2.0693	0.0385176	0.631941	-1.50816	0.403935	-3.73368	0.000188699	0.0438836
100	ENSDARG00000059826	crtac1a	cartilage acidic protein 1a [Source:ZFIN;Acc:ZDB-GENE-030131-9704]	1;1;1;1;1;1;1;1;1;1;1;1;1;1;1;1;1;1;1;1;1;1;1	54256871;54256872;54256961;54258568;54258568;54258568;54258694;54258748;54258748;54260482;54260482;54260482;54261855;54261855;54262049;54263311;54264889;54265412;54266682;54267162;54267366;54269263;54269831	54257227;54257227;54257227;54258610;54258610;54258610;54258893;54258893;54258893;54260650;54260486;54260650;54261955;54261975;54262131;54263447;54265025;54265546;54266838;54267298;54267562;54269456;54269941	-;-;-;-;-;-;-;-;-;-;-;-;-;-;-;-;-;-;-;-;-;-;-	2178	1:54256871-54269941	99.6827	100.264	85.277	88.3939	93.4043	183.371	352.755	315.565	202.001	263.423	186.676	186.285	194.883	523.905	272.937	217.374	1.3036	0.24686	5.28071	1.28686e-07	3.43552e-05	1.29055	0.262403	4.91821	8.73391e-07	0.000112446	1.24869	0.340686	3.66524	0.00024711	0.0392572	0.0399553	0.359789	0.111052	0.911575	0.999876
6464	ENSDARG00000102125	iqsec2a	IQ motif and Sec7 domain 2a [Source:ZFIN;Acc:ZDB-GENE-170302-3]	8;8;8;8;8;8;8;8;8;8;8;8;8;8;8	22597066;22599819;22601344;22602961;22603853;22606304;22606633;22608536;22608782;22609077;22610411;22614142;22614414;22616259;22718028	22598725;22599868;22601535;22603122;22603952;22606429;22606772;22608702;22608904;22609238;22611468;22614312;22614614;22616544;22718712	-;-;-;-;-;-;-;-;-;-;-;-;-;-;-	5283	8:22597066-22718712	118.752	122.251	148.308	88.3939	119.426	119.59	80.282	187.594	7.12946	98.6489	85.1654	134.277	59.9026	6.66334	71.502	80.2271	-0.52056	0.385361	-1.35084	0.176747	0.729986	-0.161918	0.378473	-0.427819	0.668783	0.98035	-0.479858	0.422614	-1.13545	0.256186	0.920232	-0.230377	0.446093	-0.516432	0.605553	0.999876
9452	ENSDARG00000015537	gad2	glutamate decarboxylase 2 [Source:ZFIN;Acc:ZDB-GENE-030909-9]	24;24;24;24;24;24;24;24;24;24;24;24;24;24;24;24;24;24;24;24;24;24;24	6103818;6103822;6113347;6115978;6117584;6118161;6119102;6123768;6123996;6124166;6125760;6126399;6127122;6127726;6127786;6128484;6128484;6128776;6128892;6128892;6129218;6129218;6129218	6108334;6104505;6113436;6116085;6117733;6118239;6119166;6123884;6124050;6124245;6125875;6126511;6127212;6127959;6127959;6128627;6128627;6128954;6128954;6128954;6129518;6129549;6129604	-;-;-;-;-;-;-;-;-;-;-;-;-;-;-;-;-;-;-;-;-;-;-	6525	24:6103818-6129604	1080.04	1385.22	1670.32	780.975	1229.14	909.769	863.64	2331.11	79.6123	1046.03	1226.73	1557.42	719.63	15.8254	879.9	868.325	-0.40937	0.393746	-1.03968	0.298489	0.843525	-0.109485	0.384389	-0.284829	0.775775	0.98035	-0.266698	0.439069	-0.607417	0.543574	0.94208	-0.111647	0.443606	-0.25168	0.801288	0.999876
951	ENSDARG00000076624	ptprb	protein tyrosine phosphatase, receptor type, b [Source:ZFIN;Acc:ZDB-GENE-101108-3]	4;4;4;4;4;4;4;4;4;4;4;4;4;4;4;4;4;4;4;4;4;4;4;4;4;4;4;4;4;4;4;4;4;4;4;4;4;4;4;4;4;4;4;4;4;4;4;4;4;4;4;4;4;4;4;4;4;4;4	72814552;72814688;72819047;72819047;72821358;72821358;72821578;72821578;72826199;72826199;72826410;72826410;72828140;72828140;72828338;72828338;72831339;72831339;72840498;72840498;72840652;72840652;72841577;72841577;72844798;72844798;72845153;72845153;72845943;72845943;72846499;72846499;72849204;72849204;72856345;72856345;72861141;72861141;72863638;72863638;72867200;72867200;72869309;72869309;728…	72815044;72815044;72819156;72819156;72821493;72821493;72821741;72821741;72826321;72826321;72826544;72826544;72828216;72828216;72828428;72828428;72831420;72831420;72840578;72840578;72840757;72840757;72841683;72841683;72845059;72845059;72845302;72845302;72846221;72846221;72846768;72846768;72849452;72849452;72856608;72856608;72861410;72861410;72863901;72863901;72867463;72867463;72869572;72869572;728…	-;-;-;-;-;-;-;-;-;-;-;-;-;-;-;-;-;-;-;-;-;-;-;-;-;-;-;-;-;-;-;-;-;-;-;-;-;-;-;-;-;-;-;-;-;-;-;-;-;-;-;-;-;-;-;-;-;-;-	6591	4:72814552-72914132	1145.05	1575.19	2063.33	1189.92	1493.37	3840.16	2416.98	2744.84	4133.9	3283.97	2448.29	815.116	2046.27	1505.08	1703.69	2654.82	0.851796	0.295167	2.88581	0.00390411	0.109488	1.0068	0.243432	4.13586	3.53628e-05	0.00262211	0.151468	0.320924	0.471974	0.636945	0.950466	-0.801257	0.322849	-2.48183	0.0130709	0.487892
11908	ENSDARG00000042974	sypa	synaptophysin a [Source:ZFIN;Acc:ZDB-GENE-031104-2]	8;8;8;8;8;8;8;8;8;8;8;8;8	22910172;22910188;22912313;22912313;22923836;22923836;22924252;22924252;22925452;22925452;22925734;22925734;22929271	22910251;22910251;22912378;22912378;22923960;22923960;22924450;22924450;22925643;22925643;22926018;22926051;22929384	+;+;+;+;+;+;+;+;+;+;+;+;+	1094	8:22910172-22929384	1036.7	917.324	1034.45	706.18	923.663	1064.79	492.64	1701.44	99.8124	839.67	1143.28	1162.15	806.688	24.1546	784.07	709.951	-0.324582	0.388194	-0.836133	0.40308	0.903696	-0.0912808	0.368136	-0.247954	0.80417	0.98035	-0.144555	0.433976	-0.333094	0.739064	0.962521	-0.0478818	0.445957	-0.107369	0.914497	0.999876
6889	ENSDARG00000002230	sypb	synaptophysin b [Source:ZFIN;Acc:ZDB-GENE-040718-205]	8;8;8;8;8;8;8;8;8;8;8;8;8;8;8;8;8;8;8;8;8;8;8;8;8;8;8;8;8;8;8;8;8;8	49415307;49415307;49415307;49416074;49417808;49417808;49417808;49417808;49419968;49419968;49419968;49419968;49424573;49424573;49424573;49424573;49424690;49424930;49424971;49425011;49425061;49425063;49426937;49426937;49426937;49426937;49438500;49438500;49438500;49438500;49443030;49443030;49443030;49443030	49416323;49416323;49416323;49416323;49417992;49417992;49417992;49417992;49420106;49420106;49420106;49420106;49424748;49424748;49424764;49424631;49424691;49424933;49425169;49425169;49425169;49425169;49427061;49427061;49427061;49427061;49438565;49438565;49438565;49438565;49443241;49443170;49443241;49443241	-;-;-;-;-;-;-;-;-;-;-;-;-;-;-;-;-;-;-;-;-;-;-;-;-;-;-;-;-;-;-;-;-;-	2139	8:49415307-49443241	1177.99	884.783	1386.68	669.268	1029.68	766.261	739.568	1212.82	64.1651	695.703	1142.42	993.836	865.792	24.1546	756.551	705.6	-0.499322	0.383862	-1.30079	0.193331	0.749147	-0.363313	0.369206	-0.98404	0.325096	0.960898	-0.26437	0.434381	-0.608614	0.54278	0.94208	0.0590456	0.446047	0.132375	0.894687	0.999876
9632	ENSDARG00000023600	sh3gl2a	SH3 domain containing GRB2 like 2a, endophilin A1 [Source:ZFIN;Acc:ZDB-GENE-040121-3]	1;1;1;1;1;1;1;1;1;1;1;1;1;1;1;1;1;1	26047004;26047957;26048030;26054312;26054312;26054880;26055264;26055264;26057298;26057298;26058533;26058533;26058773;26058773;26068178;26068178;26088653;26088653	26047829;26048075;26048075;26054415;26054415;26054925;26055422;26055422;26057431;26057431;26058676;26058676;26058845;26058845;26068246;26068246;26088804;26088859	-;-;-;-;-;-;-;-;-;-;-;-;-;-;-;-;-;-	1881	1:26047004-26088859	609.365	445.03	450.485	465.282	492.541	566.059	388.03	725.655	156.848	459.148	479.163	660.036	490.402	92.4538	430.514	389.652	-0.352268	0.345761	-1.01882	0.308289	0.852744	-0.0815046	0.313957	-0.259605	0.795169	0.98035	-0.154503	0.379378	-0.407255	0.683821	0.961894	-0.0639955	0.415247	-0.154114	0.87752	0.999876
1799	ENSDARG00000053493	aldh1a2	aldehyde dehydrogenase 1 family, member A2 [Source:ZFIN;Acc:ZDB-GENE-011010-3]	7;7;7;7;7;7;7;7;7;7;7;7;7;7;7;7	30055906;30056682;30059207;30059443;30060648;30062136;30062343;30069917;30069917;30070123;30070418;30071846;30077600;30080416;30081094;30096186	30056603;30056756;30059364;30059607;30060832;30062445;30062445;30070030;30070030;30070397;30070546;30071907;30077729;30080556;30081198;30096379	-;-;-;-;-;-;-;-;-;-;-;-;-;-;-;-	2741	7:30055906-30096379	789.661	1141.6	1288.42	848.97	1017.16	1354.47	1648.21	1312.43	2182.8	1624.48	960.907	462.403	1724.4	1530.9	1169.65	1608.01	0.688584	0.294188	2.34062	0.0192516	0.285976	0.605283	0.232697	2.60116	0.0092908	0.191576	0.157524	0.340911	0.462068	0.644032	0.952299	-0.386359	0.346825	-1.11399	0.265284	0.999876
9780	ENSDARG00000002635			17;17;17;17;17;17;17;17;17;17;17;17;17;17;17;17;17;17;17;17;17;17;17;17;17;17;17;17;17;17;17;17;17;17;17;17	15301499;15301500;15305000;15308005;15308005;15308300;15308300;15311198;15311198;15317053;15317053;15319737;15319737;15322854;15322854;15328599;15328599;15342460;15342460;15345974;15345974;15348517;15348517;15356487;15356487;15359360;15359360;15362119;15362119;15362534;15362534;15366115;15366115;15374255;15374255;15380834	15301828;15301828;15305199;15308109;15308109;15308417;15308417;15311344;15311344;15317237;15317237;15319864;15319864;15323007;15323007;15328811;15328811;15342610;15342610;15346095;15346095;15348678;15348678;15356609;15356609;15359545;15359545;15362300;15362300;15362669;15362669;15366969;15366969;15374771;15374473;15381068	-;-;-;-;-;-;-;-;-;-;-;-;-;-;-;-;-;-;-;-;-;-;-;-;-;-;-;-;-;-;-;-;-;-;-;-	4249	17:15301499-15381068	362.325	285.839	326.277	200.101	293.636	299.418	189.758	321.382	51.0944	215.413	440.451	390.537	278.747	12.4938	280.557	219.861	-0.382666	0.379883	-1.00733	0.313778	0.855171	-0.325313	0.341903	-0.951478	0.341362	0.960898	-0.0457594	0.431145	-0.106134	0.915476	0.986371	0.205155	0.444637	0.461398	0.644513	0.999876
577	ENSDARG00000099946	fam189a2	family with sequence similarity 189, member A2 [Source:ZFIN;Acc:ZDB-GENE-050309-90]	5;5;5;5;5;5;5;5;5;5;5;5;5;5;5;5;5;5;5;5	52098810;52101859;52114568;52122613;52122613;52122834;52123134;52123134;52123134;52125312;52125312;52125312;52127126;52127126;52127126;52127407;52129201;52129201;52137060;52137060	52099071;52102172;52114685;52122967;52122967;52122967;52123241;52123241;52123241;52125431;52125431;52125431;52127236;52127236;52127236;52127418;52129257;52129257;52137504;52137559	-;-;-;-;-;-;-;-;-;-;-;-;-;-;-;-;-;-;-;-	1957	5:52098810-52137559	72.8118	74.758	76.0078	90.3366	78.4785	121.362	93.6624	118.519	140.213	118.439	186.676	87.9417	156.545	89.9551	130.279	135.465	0.855638	0.257297	3.32549	0.000882645	0.0407681	0.521519	0.244804	2.13035	0.0331423	0.400214	0.614056	0.308827	1.98835	0.0467727	0.674026	0.117107	0.310275	0.37743	0.705854	0.999876
4604	ENSDARG00000056519	si:dkey-280e21.3	si:dkey-280e21.3 [Source:ZFIN;Acc:ZDB-GENE-140106-61]	14;14;14;14;14;14;14;14;14;14;14;14;14;14;14;14;14;14	25168086;25168276;25169775;25180957;25182849;25183616;25185276;25186719;25187056;25193297;25193577;25193850;25194049;25196871;25197747;25198089;25198568;25201172	25168136;25168337;25169835;25181051;25183011;25183713;25185357;25186813;25187202;25193450;25193736;25193920;25194152;25196885;25197833;25198209;25198844;25203827	+;+;+;+;+;+;+;+;+;+;+;+;+;+;+;+;+;+	4499	14:25168086-25203827	514.016	516.27	498.685	327.349	464.08	337.509	208.004	381.732	14.2589	235.376	603.9	406.612	367.402	42.4788	355.098	301.494	-0.605431	0.376719	-1.60712	0.108029	0.626377	-0.59753	0.375656	-1.59063	0.111693	0.71227	-0.272791	0.40911	-0.666791	0.504906	0.937511	0.310031	0.445603	0.695755	0.486582	0.999876
5085	ENSDARG00000069600	zgc:109889	zgc:109889 [Source:ZFIN;Acc:ZDB-GENE-050522-547]	7;7;7;7;7;7;7;7;7;7;7;7;7;7;7;7;7;7;7;7	23224846;23224846;23244817;23244820;23244826;23246978;23246978;23246978;23255696;23255696;23255696;23259266;23259266;23259266;23261717;23262158;23262158;23263199;23265545;23268387	23225054;23225054;23244958;23244958;23244958;23247112;23247112;23247112;23255849;23255849;23255849;23259360;23259383;23259383;23261800;23262336;23262525;23263483;23265921;23268544	+;+;+;+;+;+;+;+;+;+;+;+;+;+;+;+;+;+;+;+	2030	7:23224846-23268544	223.636	261.213	263.246	169.017	229.278	194.001	153.266	260.305	17.8236	156.349	208.182	208.98	154.948	6.66334	144.693	150.391	-0.581573	0.379091	-1.53412	0.124999	0.660897	-0.361207	0.366104	-0.986623	0.323827	0.960898	-0.410754	0.429891	-0.955485	0.339333	0.923617	-0.0571581	0.446117	-0.128124	0.898051	0.999876
427	ENSDARG00000070429	ERG28	ergosterol biosynthesis 28 homolog [Source:HGNC Symbol;Acc:HGNC:1187]	17;17;17;17	51845268;51846052;51846738;51848726	51845554;51846170;51846828;51848922	-;-;-;-	694	17:51845268-51848922	65.8773	19.3491	31.5154	52.4535	42.2988	51.3794	64.4689	71.2567	127.142	78.5618	90.3269	99.2891	65.4935	166.583	105.423	112.546	1.2292	0.343704	3.57632	0.000348461	0.0217506	0.626667	0.348118	1.80016	0.0718357	0.583296	0.987602	0.373648	2.64314	0.00821422	0.334047	0.340209	0.356234	0.955017	0.339569	0.999876
701	ENSDARG00000042138	selp	selectin P [Source:ZFIN;Acc:ZDB-GENE-110107-2]	20;20;20;20;20;20;20;20;20;20;20;20;20;20;20;20;20;20;20;20;20;20;20;20;20;20;20;20;20;20;20;20;20	34045763;34045763;34045763;34047687;34047687;34047687;34048608;34048608;34048608;34049004;34049004;34049374;34049374;34050603;34050603;34051169;34051169;34051888;34051888;34052170;34052170;34052499;34052499;34053971;34053971;34054547;34054547;34054817;34054817;34056568;34056568;34058394;34058707	34045898;34045898;34045898;34047809;34047809;34047933;34048811;34048811;34048811;34049189;34049189;34049559;34049559;34050788;34050788;34051354;34051354;34052076;34052076;34052355;34052355;34052684;34052684;34054159;34054159;34054732;34054732;34054915;34054915;34056936;34056936;34058460;34058818	-;-;-;-;-;-;-;-;-;-;-;-;-;-;-;-;-;-;-;-;-;-;-;-;-;-;-;-;-;-;-;-;-	2914	20:34045763-34058818	6.06765	14.0721	18.5385	33.0263	17.9261	20.3746	177.594	86.526	123.577	102.018	35.2705	20.8034	111.019	2.49875	42.3981	78.0589	1.24287	0.392988	3.16263	0.00156352	0.0593859	1.41339	0.380557	3.71401	0.000204004	0.0110908	0.591672	0.440581	1.34293	0.179294	0.881114	-0.610221	0.445981	-1.36827	0.171228	0.999876
1372	ENSDARG00000088116	gstm.3	glutathione S-transferase mu tandem duplicate 3 [Source:ZFIN;Acc:ZDB-GENE-050309-24]	8;8;8;8;8;8;8;8;8;8;8;8;8;8;8;8	25283033;25283033;25284356;25284356;25284517;25284517;25284657;25284657;25284854;25284854;25286330;25286853;25287037;25287037;25287481;25287481	25283115;25283115;25284431;25284431;25284581;25284581;25284738;25284738;25284951;25286150;25286948;25286948;25287147;25287147;25287870;25287875	+;+;+;+;+;+;+;+;+;+;+;+;+;+;+;+	2728	8:25283033-25287875	854.671	963.059	884.285	863.541	891.389	1055.93	2078.82	233.402	2232.71	1400.22	1365.23	1296.43	1418.49	4949.19	2257.34	1690.97	0.855981	0.337037	2.53972	0.011094	0.215873	0.458764	0.351464	1.30529	0.191793	0.864252	1.03928	0.36184	2.87221	0.00407617	0.237898	0.436321	0.428998	1.01707	0.30912	0.999876
1250	ENSDARG00000102911	iffo2b	intermediate filament family orphan 2b [Source:ZFIN;Acc:ZDB-GENE-121030-9]	11;11;11;11;11;11;11;11;11	41246804;41290337;41295921;41305013;41307416;41311370;41315120;41315599;41317284	41247702;41290397;41296016;41305177;41307555;41311526;41315209;41315723;41322218	+;+;+;+;+;+;+;+;+	6668	11:41246804-41322218	108.351	111.697	122.354	133.077	118.87	171.855	105.826	161.418	228.143	166.811	207.322	126.712	192.487	107.446	158.492	190.028	0.724346	0.276548	2.61924	0.00881264	0.188217	0.42117	0.259822	1.62099	0.105019	0.691006	0.356844	0.281519	1.26757	0.204953	0.89754	-0.0642953	0.312615	-0.205669	0.837049	0.999876
295	ENSDARG00000009026	ank2a	ankyrin 2a, neuronal [Source:ZFIN;Acc:ZDB-GENE-111215-3]	1;1;1;1;1;1;1;1;1;1;1;1;1;1;1;1;1;1;1;1;1;1;1;1;1;1;1;1;1;1;1;1;1;1;1;1;1;1;1;1;1;1;1;1;1;1;1;1;1;1;1;1	13386954;13391327;13397644;13400034;13400306;13402872;13404616;13407520;13410175;13410548;13413387;13413664;13416068;13418219;13418408;13421623;13422066;13422386;13423674;13423894;13424837;13425017;13425213;13425368;13428424;13428801;13432237;13432645;13433709;13438339;13438845;13440959;13442597;13442893;13445189;13446473;13446712;13448934;13449065;13450628;13457136;13457297;13457531;13457777;134…	13387485;13391428;13397742;13400132;13400404;13403057;13404639;13407618;13410273;13410646;13413584;13413762;13416166;13418317;13418605;13421721;13422164;13422583;13423772;13423992;13424935;13425115;13425285;13425421;13428547;13428885;13432337;13432680;13433933;13438437;13438999;13441170;13442789;13442989;13445417;13446598;13446834;13448966;13449086;13456393;13457213;13457428;13457671;13457978;134…	+;+;+;+;+;+;+;+;+;+;+;+;+;+;+;+;+;+;+;+;+;+;+;+;+;+;+;+;+;+;+;+;+;+;+;+;+;+;+;+;+;+;+;+;+;+;+;+;+;+;+;+	16656	1:13386954-13473738	499.281	601.582	715.585	368.146	546.149	1121.49	1294.24	1620	1029.02	1266.19	1035.75	851.049	1015.15	454.773	839.18	1047.63	1.01808	0.25382	4.01104	6.04524e-05	0.00547084	1.08633	0.236552	4.59236	4.38262e-06	0.000450053	0.529754	0.30162	1.75636	0.0790264	0.767735	-0.524386	0.2883	-1.81889	0.0689278	0.879102
496	ENSDARG00000044550	hif1al2	hypoxia-inducible factor 1, alpha subunit, like 2 [Source:ZFIN;Acc:ZDB-GENE-050211-2]	21;21;21;21;21;21;21;21;21;21;21;21;21;21;21;21;21;21;21;21;21;21;21;21;21;21;21;21;21	27290747;27290987;27292165;27292165;27292571;27292571;27295104;27295104;27295997;27295997;27296175;27296175;27296519;27296519;27296927;27296927;27297130;27297130;27297383;27297383;27299529;27299529;27299700;27299700;27299907;27299907;27301764;27301764;27302469	27291453;27291453;27292285;27292285;27292643;27292643;27295339;27295339;27296067;27296067;27296362;27296362;27296666;27296666;27297033;27297033;27297305;27297305;27297459;27297459;27299613;27299613;27299830;27299830;27300127;27300127;27301944;27302043;27303205	-;-;-;-;-;-;-;-;-;-;-;-;-;-;-;-;-;-;-;-;-;-;-;-;-;-;-;-;-	3358	21:27290747-27303205	57.2092	108.179	116.792	149.59	107.943	12.4019	17.0295	20.3591	7.12946	14.23	13.7641	49.1717	15.1753	117.441	48.8881	46.7753	-1.31952	0.383659	-3.43931	0.000583198	0.0313904	-2.11138	0.340358	-6.20341	5.52516e-10	1.53742e-07	-0.731656	0.425039	-1.72138	0.085181	0.780154	0.993256	0.442101	2.24667	0.024661	0.629051
322	ENSDARG00000076483	zgc:198241	zgc:198241 [Source:ZFIN;Acc:ZDB-GENE-080303-14]	15;15;15;15;15;15;15;15	24653698;24654188;24654858;24657234;24658255;24658745;24661189;24661479	24653849;24654370;24655130;24657563;24658584;24658837;24661205;24662688	+;+;+;+;+;+;+;+	2588	15:24653698-24662688	10.4017	3.51802	16.6846	3.88545	8.62244	28.3472	46.223	31.2657	51.0944	39.2326	15.4846	19.8578	10.3831	20.8229	16.6371	33.6467	1.46425	0.372764	3.9281	8.56184e-05	0.00707664	1.34033	0.375576	3.56875	0.000358695	0.0174808	0.61264	0.42847	1.42983	0.152766	0.862276	-0.967114	0.366756	-2.63694	0.00836576	0.389808
310	ENSDARG00000040280			16	25316931	25318483	-	1553	16:25316931-25318483	478.477	704.484	754.516	582.817	630.074	1699.95	1256.54	1206.27	1493.62	1414.1	1073.6	513.466	1202.84	828.753	904.666	1115.77	0.921326	0.233587	3.94426	8.00474e-05	0.00687238	1.07178	0.208976	5.12871	2.91734e-07	4.44087e-05	0.449328	0.288669	1.55655	0.119576	0.834232	-0.5722	0.282454	-2.02581	0.042784	0.772841
14816	ENSDARG00000027828	grin1a	glutamate receptor, ionotropic, N-methyl D-aspartate 1a [Source:ZFIN;Acc:ZDB-GENE-051202-1]	21;21;21;21;21;21;21;21;21;21;21;21;21;21;21;21;21;21;21;21;21;21;21;21;21;21;21;21;21;21;21;21;21;21;21;21;21;21;21;21;21;21;21;21;21;21;21;21;21;21;21;21;21;21;21;21;21;21;21;21;21;21;21;21;21;21;21;21;21;21;21;21;21;21;21;21;21;21;21;21;21;21;21;21;21;21;21;21;21	11375973;11376014;11376306;11376306;11376306;11381764;11381764;11381764;11381764;11381764;11384758;11384758;11384758;11384758;11384758;11393414;11393414;11393414;11393414;11393414;11394239;11394239;11394239;11394239;11395766;11395766;11395766;11395766;11396902;11396902;11396902;11396902;11397234;11397330;11397330;11397330;11397332;11397729;11397729;11397729;11397729;11397921;11397921;11397921;113…	11376584;11376584;11376584;11376584;11376584;11381898;11381898;11381898;11381898;11381898;11384934;11384934;11384934;11384934;11384934;11393476;11393476;11393476;11393778;11393476;11394336;11394336;11394336;11394336;11395887;11395887;11395887;11395887;11397076;11397076;11397076;11397080;11397237;11397474;11397474;11397474;11397474;11397815;11397815;11397815;11397815;11398056;11398056;11398056;113…	+;+;+;+;+;+;+;+;+;+;+;+;+;+;+;+;+;+;+;+;+;+;+;+;+;+;+;+;+;+;+;+;+;+;+;+;+;+;+;+;+;+;+;+;+;+;+;+;+;+;+;+;+;+;+;+;+;+;+;+;+;+;+;+;+;+;+;+;+;+;+;+;+;+;+;+;+;+;+;+;+;+;+;+;+;+;+;+;+	5387	21:11375973-11410343	1039.3	1033.42	936.193	661.497	917.603	1029.36	554.676	1540.02	90.3065	803.59	1207.8	1303.05	1301.08	24.9875	959.231	749.674	-0.244988	0.388356	-0.630833	0.52815	0.951438	-0.126608	0.367139	-0.34485	0.730207	0.98035	0.0324249	0.435409	0.07447	0.940636	0.989349	0.123943	0.445885	0.277972	0.781034	0.999876
17895	ENSDARG00000052765	gria2b	glutamate receptor, ionotropic, AMPA 2b [Source:ZFIN;Acc:ZDB-GENE-020125-4]	14;14;14;14;14;14;14;14;14;14;14;14;14;14;14;14;14;14;14;14;14;14;14;14;14;14;14;14;14;14;14;14;14;14;14;14	35408071;35408107;35408409;35408409;35439763;35439763;35453377;35453377;35455577;35455577;35455722;35455722;35457206;35457206;35459003;35459003;35459181;35459181;35459381;35459381;35459714;35459714;35463332;35463332;35464273;35464273;35465669;35466026;35466216;35469691;35469779;35469779;35469779;35471592;35471592;35471592	35408308;35408308;35408549;35408549;35440002;35440002;35453573;35453573;35455630;35455630;35455880;35455880;35457373;35457373;35459107;35459107;35459288;35459288;35459587;35459587;35460081;35460081;35463530;35463530;35464520;35464520;35465783;35466330;35466330;35469913;35469913;35470028;35470144;35473299;35471903;35471956	+;+;+;+;+;+;+;+;+;+;+;+;+;+;+;+;+;+;+;+;+;+;+;+;+;+;+;+;+;+;+;+;+;+;+;+	5014	14:35408071-35473299	706.447	596.305	570.985	434.199	576.984	791.065	327.21	1702.89	92.6829	728.462	709.712	697.86	626.182	24.9875	514.685	495.225	-0.175521	0.39186	-0.447916	0.654214	0.976667	0.207156	0.373187	0.555099	0.578827	0.979971	-0.107914	0.42817	-0.252035	0.801014	0.972214	-0.24802	0.446123	-0.555947	0.578247	0.999876
14434	ENSDARG00000028066	diras1a	DIRAS family, GTP-binding RAS-like 1a [Source:ZFIN;Acc:ZDB-GENE-030131-5788]	11;11	7314865;7329760	7315130;7331968	+;+	2475	11:7314865-7331968	1063.57	831.133	669.239	639.156	800.775	932.801	454.932	1563.29	35.6473	746.666	805.2	1503.52	760.364	28.3192	774.351	639.805	-0.257779	0.393173	-0.655638	0.512057	0.946248	-0.0451253	0.381532	-0.118274	0.905851	0.990243	-0.0340326	0.434017	-0.0784131	0.937499	0.989061	0.0241294	0.444223	0.0543181	0.956682	0.999876
13467	ENSDARG00000037747	fscn1b	fascin actin-bundling protein 1b [Source:ZFIN;Acc:ZDB-GENE-120507-1]	1;1;1;1;1	7978419;7980266;7983233;7983440;7983886	7979259;7980422;7983354;7983610;7986375	+;+;+;+;+	3781	1:7978419-7986375	227.103	186.455	278.077	161.246	213.22	174.513	111.908	421.723	15.4472	180.898	264.959	333.8	269.961	16.6583	221.345	169.335	-0.279728	0.388525	-0.719975	0.47154	0.934713	-0.140379	0.378839	-0.37055	0.710973	0.98035	0.0311453	0.422129	0.0737814	0.941184	0.989349	0.14477	0.446127	0.324503	0.745557	0.999876
13351	ENSDARG00000010146	cpa2	carboxypeptidase A2 (pancreatic) [Source:ZFIN;Acc:ZDB-GENE-040801-182]	25;25;25;25;25;25;25;25;25;25;25	16494236;16496616;16496776;16498869;16499051;16501205;16501390;16502942;16503953;16504153;16504315	16494463;16496700;16496975;16498965;16499170;16501306;16501491;16503040;16504087;16504228;16504411	-;-;-;-;-;-;-;-;-;-;-	1341	25:16494236-16504411	24.2706	116.095	150.162	63.1385	88.4164	88.5851	254.226	88.7073	99.8124	132.833	0	4.72805	5.59091	6.66334	4.24557	57.3223	-0.252488	0.346459	-0.728766	0.466145	0.932646	0.390664	0.365903	1.06767	0.285669	0.945924	-2.42286	0.432646	-5.6001	2.14226e-08	1.92287e-05	-3.02589	0.424895	-7.1215	1.0676e-12	3.06211e-09
8662	ENSDARG00000091683	cnrip1a	cannabinoid receptor interacting protein 1a [Source:ZFIN;Acc:ZDB-GENE-040801-126]	1;1;1	50950085;50960995;50962488	50951093;50961139;50962753	-;-;-	1420	1:50950085-50962753	1334.88	992.082	708.17	797.488	958.156	938.116	467.096	852.899	77.2358	583.837	1578.57	1161.21	886.558	39.98	916.58	689.672	-0.42746	0.384184	-1.11265	0.265861	0.818649	-0.481695	0.361645	-1.33195	0.182875	0.851925	-0.0471408	0.4315	-0.109249	0.913005	0.986371	0.333823	0.44594	0.748582	0.454109	0.999876
9017	ENSDARG00000018270	olfm1a	olfactomedin 1a [Source:ZFIN;Acc:ZDB-GENE-040718-194]	5;5;5;5;5;5;5;5;5;5;5;5;5;5;5;5;5;5;5;5;5;5;5;5	64050872;64051106;64058598;64058598;64058600;64065842;64065842;64065842;64065842;64065842;64071393;64071393;64071393;64071393;64071393;64077520;64077520;64077520;64077998;64077998;64090545;64090545;64093919;64093919	64051171;64051171;64058972;64058972;64058972;64065991;64065991;64065991;64065991;64065966;64071548;64071548;64071548;64071548;64071548;64077832;64077836;64077836;64078217;64078217;64090651;64090651;64094593;64094593	+;+;+;+;+;+;+;+;+;+;+;+;+;+;+;+;+;+;+;+;+;+;+;+	2300	5:64050872-64094593	407.399	355.32	311.447	244.783	329.737	331.308	212.869	447.172	24.9531	254.076	480.023	384.863	242.805	26.6533	283.586	241.467	-0.41141	0.381143	-1.07941	0.280404	0.830202	-0.241617	0.369662	-0.653618	0.513358	0.965384	-0.151856	0.418191	-0.363126	0.716511	0.962521	0.0832809	0.445287	0.187028	0.851639	0.999876
720	ENSDARG00000078145			23;23;23;23;23;23;23;23;23;23;23;23;23;23;23;23;23;23;23	15290361;15290467;15292674;15292674;15294765;15294765;15297228;15297228;15300767;15300767;15319390;15319390;15319943;15319943;15330888;15330888;15334489;15365013;15441974	15292169;15292169;15292843;15292843;15294856;15294856;15297427;15297427;15300840;15300840;15319488;15319488;15320570;15320570;15332172;15332172;15334705;15365438;15442072	-;-;-;-;-;-;-;-;-;-;-;-;-;-;-;-;-;-;-	5099	23:15290361-15442072	238.372	342.128	370.77	301.122	313.098	525.31	520.617	521.337	822.264	597.382	510.132	292.194	533.532	254.873	397.683	519.183	0.801119	0.255639	3.13379	0.00172565	0.0639903	0.837385	0.230759	3.62883	0.000284712	0.0145598	0.292913	0.295089	0.992627	0.320892	0.923617	-0.510562	0.301938	-1.69095	0.0908461	0.941536
7623	ENSDARG00000063713	syngap1a	synaptic Ras GTPase activating protein 1a [Source:ZFIN;Acc:ZDB-GENE-060503-370]	19;19;19;19;19;19;19;19;19;19;19;19;19;19;19;19;19;19;19;19;19;19;19;19;19;19;19;19;19;19;19;19;19;19;19;19;19;19;19;19	231833;232329;232921;232921;254029;254029;258113;258113;258851;258851;259331;259359;259610;259610;259932;259932;260533;260533;261088;261088;263006;263006;265150;265150;266232;266232;266943;266943;267377;267377;268098;268098;268735;268735;270483;270483;270773;270773;275957;275957	232401;232401;233026;233026;254123;254123;258234;258234;258991;259004;259457;259457;259849;259849;260264;260264;260677;260677;261232;261232;263242;263242;265351;265351;266413;266413;267144;267144;267949;267949;268556;268556;268908;268908;270694;270694;270845;270845;276184;276595	+;+;+;+;+;+;+;+;+;+;+;+;+;+;+;+;+;+;+;+;+;+;+;+;+;+;+;+;+;+;+;+;+;+;+;+;+;+;+;+	4989	19:231833-276595	123.087	140.721	161.285	112.678	134.443	63.7813	54.7378	367.19	9.50594	123.804	113.554	99.2891	71.0844	9.16209	73.2724	90.6215	-0.478911	0.392468	-1.22026	0.222368	0.77828	-0.0634725	0.384866	-0.164921	0.869006	0.984485	-0.605549	0.409738	-1.47789	0.139437	0.849858	-0.352887	0.445152	-0.792733	0.427933	0.999876
574	ENSDARG00000026766	bcl2l10	BCL2-like 10 (apoptosis facilitator) [Source:ZFIN;Acc:ZDB-GENE-030825-2]	18;18;18	39125714;39127710;39137136	39125789;39128120;39137997	+;+;+	1349	18:39125714-39137997	2206.89	2364.11	2176.42	3149.16	2474.14	2359.02	6882.36	5564.57	3665.73	4617.92	3668.99	4295.91	4079.76	2331.34	3594	4036.64	0.79206	0.237546	3.33435	0.000855004	0.0397666	0.760056	0.277847	2.73552	0.00622813	0.146094	0.475949	0.257238	1.85023	0.0642803	0.730434	-0.306672	0.32449	-0.945087	0.344614	0.999876
151	ENSDARG00000034650	fabp7b	fatty acid binding protein 7, brain, b [Source:ZFIN;Acc:ZDB-GENE-040614-4]	20;20;20;20	40472147;40472506;40472713;40473494	40472411;40472607;40472885;40473626	-;-;-;-	673	20:40472147-40473626	71.9449	272.647	103.816	299.179	186.897	73.5257	4.86558	10.1795	0	22.1427	16.3449	40.6612	16.7727	22.4888	24.0669	62.228	-1.88685	0.394179	-4.78678	1.6948e-06	0.000299642	-0.695971	0.338945	-2.05334	0.0400395	0.441083	-2.11285	0.397321	-5.31774	1.05066e-07	6.83717e-05	0.0435657	0.433011	0.100611	0.919859	0.999876
303	ENSDARG00000104393	npr2	natriuretic peptide receptor 2 [Source:ZFIN;Acc:ZDB-GENE-141030-2]	5;5;5;5;5;5;5;5;5;5;5;5;5;5;5;5;5;5;5;5;5;5;5	53938900;53952645;53955988;53958046;53962749;53964674;53966346;53972424;53974704;53978846;53982527;53982845;53986951;53987212;53987457;53997680;53997707;53998424;54006596;54006920;54007477;54010608;54015944	53939587;53952832;53956101;53958181;53962843;53964797;53966430;53972544;53974778;53978923;53982631;53982916;53987110;53987367;53987625;53997704;53997825;53998547;54006664;54007094;54007575;54010699;54016006	+;+;+;+;+;+;+;+;+;+;+;+;+;+;+;+;+;+;+;+;+;+;+	3132	5:53938900-54016006	510.549	904.132	951.024	814.972	795.169	1516.58	1935.28	1759.61	1880.99	1773.11	1098.55	913.46	1318.66	952.024	1070.67	1431.4	0.94175	0.237699	3.96194	7.4343e-05	0.00655028	1.05085	0.220648	4.76257	1.91146e-06	0.000219843	0.380543	0.255628	1.48866	0.136577	0.846654	-0.689512	0.20147	-3.42241	0.00062069	0.0989042
486	ENSDARG00000030262	si:ch211-220i18.4	si:ch211-220i18.4 [Source:ZFIN;Acc:ZDB-GENE-090312-151]	23;23;23;23;23;23;23;23;23;23;23;23;23;23;23;23;23;23;23;23;23;23;23;23;23	9973771;9973979;9974312;9974312;9974485;9974485;9977123;9977124;9977349;9977349;9979463;9979463;9979715;9979715;9980284;9980284;9980454;9980454;9984695;9984695;9984899;9984899;9990084;9990084;9990526	9974154;9974154;9974404;9974404;9974554;9974554;9977212;9977231;9977431;9977431;9979622;9979622;9979821;9979821;9980371;9980371;9980541;9980541;9984803;9984803;9985002;9985002;9990159;9990231;9990598	-;-;-;-;-;-;-;-;-;-;-;-;-;-;-;-;-;-;-;-;-;-;-;-;-	1616	23:9973771-9990598	294.714	307.827	335.546	775.147	428.309	201.974	75.4165	118.519	156.848	138.189	277.863	248.696	223.636	295.686	261.47	231.121	-1.10222	0.319187	-3.4532	0.000553987	0.0303692	-1.276	0.319803	-3.98994	6.60888e-05	0.00445377	-0.616198	0.321682	-1.91555	0.0554221	0.698415	0.795707	0.302129	2.63366	0.00844691	0.391338
72	ENSDARG00000013607	sema3gb	sema domain, immunoglobulin domain (Ig), short basic domain, secreted, (semaphorin) 3Gb [Source:ZFIN;Acc:ZDB-GENE-050513-4]	8;8;8;8;8;8;8;8;8;8;8;8;8;8;8;8;8;8;8;8;8;8;8;8;8;8;8;8;8;8;8;8;8;8;8	23464107;23500731;23500767;23520705;23520705;23521005;23521005;23521136;23521136;23522207;23522207;23522851;23522851;23523944;23523944;23524234;23524234;23524432;23524432;23526219;23526219;23526439;23526439;23527686;23527686;23527887;23527887;23529982;23529982;23530353;23530353;23530511;23530511;23532139;23532139	23464542;23500860;23500860;23520865;23520865;23521067;23521067;23521255;23521255;23522300;23522300;23522970;23522970;23524089;23524089;23524348;23524348;23524501;23524501;23526363;23526363;23526661;23526661;23527774;23527774;23527928;23527928;23530139;23530139;23530420;23530420;23530635;23530635;23532543;23532740	+;+;+;+;+;+;+;+;+;+;+;+;+;+;+;+;+;+;+;+;+;+;+;+;+;+;+;+;+;+;+;+;+;+;+	2907	8:23464107-23532740	772.325	922.601	615.478	765.433	768.959	1478.49	1390.34	1621.45	1907.13	1599.35	1243.93	1160.26	1595.01	1171.91	1292.78	1369.91	0.974277	0.176173	5.53022	3.19834e-08	1.18592e-05	0.979854	0.192458	5.09126	3.55683e-07	5.17484e-05	0.684653	0.222685	3.07453	0.00210836	0.156355	-0.290909	0.204146	-1.425	0.154156	0.999876
1840	ENSDARG00000078088	si:ch211-186j3.6	si:ch211-186j3.6 [Source:ZFIN;Acc:ZDB-GENE-130530-842]	7;7;7;7;7;7;7;7;7;7;7;7;7;7;7;7;7;7;7;7;7;7;7;7;7;7;7;7;7;7;7;7;7;7;7;7;7;7;7;7;7;7;7;7;7;7;7;7;7;7	47143275;47146384;47148153;47148153;47171805;47171805;47175086;47175086;47183043;47183043;47189668;47189668;47190213;47190213;47201471;47201471;47201971;47201971;47215116;47215116;47233945;47233945;47251240;47251240;47266836;47266836;47279416;47279416;47284893;47284893;47290027;47290027;47293903;47293903;47301746;47311046;47317676;47323399;47328564;47338615;47341191;47344107;47354968;47368689;473…	47147131;47147131;47148307;47148307;47172049;47172049;47175266;47175266;47183307;47183307;47189834;47189834;47190393;47190393;47201594;47201594;47202098;47202098;47215243;47215243;47234159;47234159;47251517;47251517;47267062;47267062;47279600;47279600;47284986;47284986;47291650;47291650;47294186;47294433;47301889;47311232;47317803;47323648;47328731;47338787;47341361;47344275;47355140;47368831;473…	-;-;-;-;-;-;-;-;-;-;-;-;-;-;-;-;-;-;-;-;-;-;-;-;-;-;-;-;-;-;-;-;-;-;-;-;-;-;-;-;-;-;-;-;-;-;-;-;-;-	12437	7:47143275-47577796	162.96	220.756	231.731	107.821	180.817	103.645	48.6558	247.944	24.9531	106.299	118.715	146.57	65.4935	29.1521	89.9826	106.376	-0.830987	0.357578	-2.32393	0.020129	0.29257	-0.486108	0.370635	-1.31155	0.189671	0.860118	-0.763885	0.380398	-2.00812	0.0446305	0.662711	-0.146573	0.437375	-0.33512	0.737534	0.999876
4241	ENSDARG00000014215	cdh13	cadherin 13, H-cadherin (heart) [Source:ZFIN;Acc:ZDB-GENE-060503-286]	18;18;18;18;18;18;18;18;18;18;18;18;18;18;18;18;18;18;18;18;18;18	13823978;13839594;13869273;13869302;13919793;13919793;13974038;13974038;14045415;14045415;14071006;14071006;14072405;14072405;14106711;14106711;14141826;14141826;14146390;14146390;14163481;14163481	13824189;13839707;13869454;13869454;13919937;13919937;13974216;13974216;14045555;14045555;14071188;14071188;14072658;14072658;14106853;14106853;14142059;14142059;14146608;14146608;14164208;14164694	+;+;+;+;+;+;+;+;+;+;+;+;+;+;+;+;+;+;+;+;+;+	3220	18:13823978-14164694	451.606	483.728	656.262	558.533	537.532	463.3	355.187	761.284	270.919	462.673	393.137	473.751	460.052	115.775	360.679	382.938	-0.546714	0.327898	-1.66733	0.0954492	0.600636	-0.183878	0.278797	-0.659541	0.509549	0.965384	-0.4713	0.347451	-1.35645	0.174956	0.878768	-0.274566	0.379828	-0.722871	0.469759	0.999876
104	ENSDARG00000003961	parp3	poly (ADP-ribose) polymerase family, member 3 [Source:ZFIN;Acc:ZDB-GENE-030131-7435]	6;6;6;6;6;6;6;6;6;6;6	42040822;42041894;42044048;42044499;42045056;42045663;42046575;42046842;42047107;42049127;42051750	42041786;42042037;42044225;42044579;42045211;42045883;42046719;42047021;42047232;42049321;42051814	-;-;-;-;-;-;-;-;-;-;-	2456	6:42040822-42051814	345.856	429.199	361.5	494.423	407.745	767.147	998.66	956.149	1228.64	987.65	582.394	588.17	670.11	976.179	704.213	770.661	1.04982	0.199407	5.26469	1.40424e-07	3.628e-05	1.16384	0.213038	5.46305	4.68032e-08	9.10657e-06	0.702372	0.252561	2.781	0.00541911	0.282684	-0.445927	0.253334	-1.76023	0.0783686	0.910474
1401	ENSDARG00000053205	ppfia4	protein tyrosine phosphatase, receptor type, f polypeptide (PTPRF), interacting protein (liprin), alpha 4 [Source:ZFIN;Acc:ZDB-GENE-070720-14]	11;11;11;11;11;11;11;11;11;11;11;11;11;11;11;11;11;11;11;11;11;11;11;11;11;11;11;11;11;11;11;11;11;11;11;11;11;11;11;11;11;11;11;11;11;11;11;11;11;11;11;11;11;11;11;11;11;11;11	22214185;22214609;22330146;22330146;22334516;22334516;22337207;22337207;22344464;22344464;22354123;22354123;22356863;22356863;22360533;22360533;22364717;22365664;22365670;22368562;22368562;22369316;22369316;22369980;22369980;22370574;22370574;22374748;22374748;22386278;22386278;22388762;22388762;22391518;22391518;22396223;22396223;22397276;22397276;22399408;22399408;22399662;22399662;22408893;224…	22214857;22214857;22330247;22330247;22334680;22334680;22337281;22337281;22344547;22344547;22354344;22354344;22357009;22357009;22360667;22360671;22364718;22365747;22365747;22368693;22368693;22369378;22369378;22370071;22370071;22370706;22370706;22374974;22374974;22386506;22386506;22388803;22388803;22391648;22391648;22396341;22396341;22397357;22397357;22399489;22399489;22399862;22399862;22408955;224…	+;+;+;+;+;+;+;+;+;+;+;+;+;+;+;+;+;+;+;+;+;+;+;+;+;+;+;+;+;+;+;+;+;+;+;+;+;+;+;+;+;+;+;+;+;+;+;+;+;+;+;+;+;+;+;+;+;+;+	4374	11:22214185-22421867	254.841	233.948	359.647	289.466	284.475	172.741	172.728	313.384	179.425	209.569	209.042	125.766	124.597	29.1521	122.14	179.681	-0.788757	0.312995	-2.52003	0.0117346	0.223611	-0.382235	0.256229	-1.49177	0.135759	0.768243	-0.926579	0.379908	-2.43896	0.0147297	0.420537	-0.571212	0.395793	-1.44321	0.148961	0.999876
5019	ENSDARG00000037478	cdh8	cadherin 8 [Source:ZFIN;Acc:ZDB-GENE-130530-597]	7;7;7;7;7;7;7;7;7;7;7;7;7;7	42794171;42796490;42807974;42810851;42813969;42821758;42836916;42839252;42846191;42893673;42969708;42970504;42972551;42972551	42796346;42796741;42808085;42810972;42814105;42822005;42837103;42839419;42846310;42893967;42971009;42971009;42972949;42972949	-;-;-;-;-;-;-;-;-;-;-;-;-;-	5519	7:42794171-42972949	865.94	846.085	1071.52	776.118	889.917	828.271	748.083	1028.13	611.945	804.108	858.536	730.011	709.247	125.77	605.891	665.101	-0.480363	0.31189	-1.54017	0.12352	0.659248	-0.134645	0.208633	-0.645367	0.518689	0.965384	-0.427697	0.377339	-1.13346	0.257023	0.920278	-0.306952	0.387038	-0.793081	0.42773	0.999876
8642	ENSDARG00000036505	syt4	synaptotagmin IV [Source:ZFIN;Acc:ZDB-GENE-030131-7297]	7;7;7;7	23636535;23638058;23641689;23643889	23636813;23638911;23641809;23644961	+;+;+;+	2327	7:23636535-23644961	973.424	1255.06	1292.13	694.524	1053.78	580.233	583.87	2318.03	34.459	879.147	745.842	1318.18	757.169	46.6434	716.959	734.194	-0.437279	0.392305	-1.11464	0.265004	0.818072	-0.103452	0.375761	-0.275313	0.783076	0.98035	-0.353226	0.425884	-0.829395	0.406881	0.924678	-0.133795	0.444451	-0.301035	0.763388	0.999876
880	ENSDARG00000063089	ccm2l	cerebral cavernous malformation 2-like [Source:ZFIN;Acc:ZDB-GENE-090313-248]	23;23;23;23;23;23;23;23;23;23;23;23;23;23;23;23;23	9100437;9100608;9114382;9114382;9114631;9114631;9119821;9119821;9123029;9127881;9129598;9132124;9132161;9134796;9134796;9140906;9146144	9100660;9100660;9114549;9114549;9114714;9114714;9119978;9120004;9123639;9128010;9129661;9132274;9132274;9134934;9134934;9141191;9146895	+;+;+;+;+;+;+;+;+;+;+;+;+;+;+;+;+	2793	23:9100437-9146895	250.507	383.464	509.808	414.772	389.638	729.942	557.109	612.953	898.312	699.579	721.755	264.771	707.649	372.314	516.622	654.873	0.803644	0.27203	2.95425	0.00313426	0.0950857	0.746067	0.245761	3.03575	0.00239939	0.0755369	0.329126	0.332882	0.988718	0.322801	0.923617	-0.368655	0.326358	-1.1296	0.258644	0.999876
277	ENSDARG00000040133	ackr4b	atypical chemokine receptor 4b [Source:ZFIN;Acc:ZDB-GENE-051107-10]	24;24	11241033;11246670	11241086;11250302	+;+	3687	24:11241033-11250302	330.253	382.585	224.316	350.662	321.954	93.9002	212.869	168.689	103.377	144.709	49.8949	149.406	200.474	196.569	149.086	183.285	-1.07884	0.265296	-4.06656	4.77113e-05	0.00460822	-0.973481	0.282542	-3.44544	0.000570132	0.0253503	-0.89653	0.354014	-2.53247	0.0113261	0.377972	0.0331714	0.380387	0.0872044	0.930509	0.999876
140	ENSDARG00000100275	CU639413.1		9;9;9;9;9;9;9;9;9	56868193;56868406;56868525;56870163;56870451;56871159;56871405;56872022;56872414	56868322;56868450;56868683;56870279;56870607;56871265;56871597;56872125;56872814	+;+;+;+;+;+;+;+;+	1413	9:56868193-56872814	74.5454	58.9269	70.4462	60.2244	66.0357	150.595	130.154	187.594	211.507	169.963	117.855	105.908	124.597	359.82	177.045	148.918	1.2489	0.255422	4.88956	1.01061e-06	0.000193581	1.19915	0.250486	4.78731	1.69033e-06	0.000198829	1.10534	0.361894	3.05433	0.00225562	0.164464	0.0455098	0.36762	0.123796	0.901477	0.999876
12943	ENSDARG00000004580	nmnat2	nicotinamide nucleotide adenylyltransferase 2 [Source:ZFIN;Acc:ZDB-GENE-030131-8201]	2;2;2;2;2;2;2;2;2;2;2	36043726;36046236;36046422;36046992;36047518;36049735;36049903;36050092;36050317;36053234;36058153	36044548;36046303;36046523;36047068;36047562;36049815;36050020;36050170;36050384;36053322;36058363	-;-;-;-;-;-;-;-;-;-;-	1761	2:36043726-36058363	885.876	690.412	537.616	490.538	651.11	1016.96	475.61	842.72	70.1063	601.348	893.807	852.941	662.922	44.1446	613.453	521.449	-0.287866	0.380516	-0.756514	0.449341	0.925265	-0.0765591	0.365476	-0.209478	0.834075	0.984485	-0.0628485	0.422281	-0.148831	0.881687	0.986371	0.0152105	0.445006	0.0341805	0.972733	0.999876
19668	ENSDARG00000076833	atp1b1b	ATPase, Na+/K+ transporting, beta 1b polypeptide [Source:ZFIN;Acc:ZDB-GENE-001127-4]	1;1;1;1;1;1	10036183;10040088;10043648;10051907;10052298;10053523	10036319;10040216;10043803;10052091;10052381;10055110	+;+;+;+;+;+	2279	1:10036183-10055110	951.754	1431.84	1319.94	1077.24	1195.19	781.321	1058.26	1615.64	938.712	1098.48	317.435	1567.82	1535.9	3494.09	1728.81	1104.77	-0.10645	0.365592	-0.291171	0.770921	0.991103	-0.110585	0.24338	-0.454372	0.649561	0.98035	0.372207	0.39808	0.935007	0.349785	0.923617	0.456115	0.409999	1.11248	0.265933	0.999876
199	ENSDARG00000038822	mrc1b	mannose receptor, C type 1b [Source:ZFIN;Acc:ZDB-GENE-070705-13]	2;2;2;2;2;2;2;2;2;2;2;2;2;2;2;2;2;2;2;2;2;2;2;2;2;2;2;2;2;2;2;2;2;2;2;2;2;2;2;2;2;2;2;2;2;2;2;2;2;2;2;2;2;2;2;2	31533967;31534276;31534846;31534846;31537183;31537183;31537495;31537495;31537694;31537694;31538463;31538463;31539469;31539798;31539997;31540118;31541505;31541505;31542334;31542334;31543079;31543079;31543259;31543259;31543437;31543437;31543711;31543711;31543836;31543836;31544079;31544079;31545684;31545684;31545893;31545893;31546201;31546201;31547726;31547726;31548372;31548372;31550526;31550526;315…	31534648;31534648;31534878;31534878;31537368;31537368;31537608;31537608;31537849;31537849;31538546;31538628;31539704;31539897;31540038;31540263;31541607;31541607;31542476;31542476;31543179;31543179;31543320;31543320;31543603;31543603;31543746;31543746;31543989;31543989;31544151;31544151;31545805;31545805;31546092;31546092;31546349;31546349;31547841;31547841;31548488;31548488;31550683;31550683;315…	-;-;-;-;-;-;-;-;-;-;-;-;-;-;-;-;-;-;-;-;-;-;-;-;-;-;-;-;-;-;-;-;-;-;-;-;-;-;-;-;-;-;-;-;-;-;-;-;-;-;-;-;-;-;-;-	4780	2:31533967-31557620	27.7378	26.3852	66.7385	33.9977	38.7148	104.531	183.676	136.697	128.33	138.308	90.3269	38.77	77.474	360.653	141.806	119.518	1.47335	0.33058	4.45685	8.31742e-06	0.00111583	1.48055	0.311393	4.7546	1.98837e-06	0.00022568	1.18282	0.423859	2.79061	0.00526095	0.278398	0.0234886	0.42274	0.0555627	0.95569	0.999876
9280	ENSDARG00000006832	galnt9	polypeptide N-acetylgalactosaminyltransferase 9 [Source:ZFIN;Acc:ZDB-GENE-060526-21]	5;5;5;5;5;5;5;5;5;5;5;5;5;5;5;5;5;5;5;5;5	16296117;16301548;16311187;16314817;16329542;16358619;16358621;16358621;16376396;16376396;16376396;16386074;16412412;16412412;16424037;16424037;16452467;16452467;16478453;16491572;16492416	16297021;16301715;16311282;16314954;16329727;16358738;16358738;16358738;16376593;16376593;16376593;16386250;16412586;16412586;16424203;16424203;16452647;16452647;16479256;16491653;16492486	-;-;-;-;-;-;-;-;-;-;-;-;-;-;-;-;-;-;-;-;-	3468	5:16296117-16492486	501.014	280.562	398.577	244.783	356.234	433.181	159.348	364.282	35.6473	248.115	357.867	585.333	387.37	28.3192	339.722	263.081	-0.401139	0.38036	-1.05463	0.291594	0.838868	-0.340508	0.366791	-0.928343	0.353229	0.960898	-0.0483172	0.422235	-0.114432	0.908895	0.986371	0.24453	0.444695	0.549882	0.5824	0.999876
54	ENSDARG00000052789	azin1a	antizyme inhibitor 1a [Source:ZFIN;Acc:ZDB-GENE-050417-20]	16;16;16;16;16;16;16;16;16;16;16;16;16;16;16;16;16;16;16;16;16;16;16;16;16;16;16;16;16;16;16;16;16;16;16;16;16;16;16;16;16;16;16;16;16	52820318;52820318;52821819;52822449;52827516;52827516;52827822;52827822;52830145;52830160;52833382;52833382;52833603;52833603;52835236;52836045;52836045;52836145;52836151;52838763;52838763;52838763;52838763;52838837;52839071;52839071;52839071;52839071;52839071;52839134;52842315;52842315;52842315;52842315;52842315;52845141;52845141;52845141;52845141;52845141;52847486;52847486;52847486;52847486;528…	52820427;52820427;52823170;52823170;52827730;52827730;52827940;52827940;52830310;52830310;52833456;52833456;52833684;52833684;52835241;52836182;52836182;52836182;52836182;52838935;52838935;52838935;52838935;52838935;52839244;52839244;52839244;52839618;52839244;52839244;52842484;52842484;52842484;52842484;52842484;52845262;52845262;52845262;52845262;52845262;52847641;52847693;52847693;52847703;528…	-;-;-;-;-;-;-;-;-;-;-;-;-;-;-;-;-;-;-;-;-;-;-;-;-;-;-;-;-;-;-;-;-;-;-;-;-;-;-;-;-;-;-;-;-	3672	16:52820318-52850806	579.027	612.136	541.324	568.247	575.183	1458.11	1338.03	1245.54	1201.31	1310.75	991.876	754.597	1063.07	1007	954.135	1044.99	1.00642	0.175955	5.71978	1.06659e-08	5.27311e-06	1.13207	0.158207	7.15567	8.32645e-13	3.91767e-10	0.679035	0.195178	3.47906	0.000503183	0.0619858	-0.437506	0.188746	-2.31797	0.0204512	0.593646
2988	ENSDARG00000035132	rgs3b	regulator of G protein signaling 3b [Source:ZFIN;Acc:ZDB-GENE-060531-24]	5;5;5;5;5;5;5;5;5;5;5;5;5;5;5;5;5;5;5;5;5;5;5;5;5;5;5;5;5;5;5;5;5;5;5;5;5;5;5;5;5;5;5;5;5;5;5;5;5;5;5	63068017;63072775;63076155;63084408;63086177;63086191;63086616;63086616;63087020;63087020;63089433;63089433;63096059;63096059;63104137;63104140;63111148;63115494;63115494;63115494;63116371;63116371;63116371;63119052;63119052;63119052;63119493;63119493;63119493;63121443;63121443;63121443;63123440;63123440;63143688;63143688;63149831;63149831;63158113;63158113;63167020;63167020;63172853;63175856;631…	63068299;63072957;63076315;63084458;63086249;63086249;63086710;63086710;63087088;63087088;63089493;63089493;63096149;63096149;63104204;63104204;63111292;63115575;63115575;63115575;63116476;63116476;63116476;63119421;63119421;63119421;63119541;63119541;63119541;63121506;63121693;63121693;63123523;63123523;63143799;63143799;63149874;63149874;63158235;63158235;63167784;63167784;63172923;63176025;631…	+;+;+;+;+;+;+;+;+;+;+;+;+;+;+;+;+;+;+;+;+;+;+;+;+;+;+;+;+;+;+;+;+;+;+;+;+;+;+;+;+;+;+;+;+;+;+;+;+;+;+	7405	5:63068017-63183156	523.551	496.041	704.462	442.941	541.749	1060.36	650.771	706.75	863.853	820.435	758.746	446.328	686.084	222.389	528.387	782.929	0.563346	0.290927	1.93638	0.0528208	0.471911	0.543559	0.223724	2.4296	0.0151156	0.259862	-0.0366257	0.331617	-0.110446	0.912056	0.986371	-0.526329	0.337252	-1.56064	0.118608	0.994115
6266	ENSDARG00000043932	stmn4l	stathmin-like 4, like [Source:ZFIN;Acc:ZDB-GENE-040718-301]	17;17;17;17;17;17;17;17;17;17;17;17;17	12544466;12544466;12546551;12546551;12546730;12546730;12548578;12548578;12550929;12550929;12554092;12554092;12554708	12544534;12544534;12546606;12546606;12546825;12546825;12548783;12548783;12551120;12551120;12554109;12554640;12554996	+;+;+;+;+;+;+;+;+;+;+;+;+	1457	17:12544466-12554996	1454.5	1118.73	1344.04	989.818	1226.77	504.049	481.692	1544.38	68.9181	649.76	929.077	1986.73	1087.03	33.3167	1009.04	798.626	-0.537637	0.391308	-1.37395	0.169457	0.721943	-0.578244	0.372176	-1.55368	0.12026	0.732428	-0.168312	0.43465	-0.387235	0.698583	0.962521	0.300762	0.44554	0.67505	0.499644	0.999876
128	ENSDARG00000044254	anxa3b	annexin A3b [Source:ZFIN;Acc:ZDB-GENE-041114-128]	10;10;10;10;10;10;10;10;10;10;10;10;10;10;10;10;10;10;10;10;10;10;10;10;10;10;10;10	9414034;9422087;9427107;9427593;9427820;9431114;9431115;9431120;9431283;9431283;9431444;9434702;9434702;9434702;9434891;9434891;9434891;9435132;9435132;9435132;9435313;9435313;9435313;9435647;9435647;9435647;9436084;9436084	9414624;9422209;9427165;9427688;9427913;9431534;9431171;9431171;9431362;9431534;9431534;9434815;9434815;9434815;9434985;9434985;9434985;9435219;9435219;9435219;9435360;9435360;9435360;9435688;9435688;9435690;9436152;9436174	-;-;-;-;-;-;-;-;-;-;-;-;-;-;-;-;-;-;-;-;-;-;-;-;-;-;-;-	1864	10:9414034-9436174	1040.17	1182.93	1130.85	1406.53	1190.12	1866.49	2510.64	2005.37	2597.5	2245	1508.03	1957.41	1620.57	2836.92	1980.73	1974.72	0.862699	0.174346	4.94819	7.49055e-07	0.00015502	0.850992	0.191835	4.43607	9.16161e-06	0.000855899	0.654162	0.253709	2.57839	0.00992611	0.363911	-0.165837	0.257397	-0.644285	0.519391	0.999876
11608	ENSDARG00000053130	pcp4a	Purkinje cell protein 4a [Source:ZFIN;Acc:ZDB-GENE-031118-105]	10;10;10	39026022;39036853;39067997	39026655;39036901;39068107	-;-;-	794	10:39026022-39068107	334.587	408.091	174.262	219.528	284.117	240.066	131.371	276.302	2.37649	162.529	565.189	416.068	265.967	6.66334	313.472	205.914	-0.340657	0.396529	-0.859099	0.390286	0.897371	-0.295533	0.371625	-0.795244	0.426472	0.960898	0.0684936	0.438937	0.156044	0.875998	0.986371	0.379267	0.437813	0.866274	0.38634	0.999876
9066	ENSDARG00000034907	paqr7b	progestin and adipoQ receptor family member VII, b [Source:ZFIN;Acc:ZDB-GENE-030728-2]	16;16;16;16;16	34568947;34574379;34577314;34577462;34577462	34569028;34574492;34578760;34578775;34577821	+;+;+;+;+	1658	16:34568947-34578775	84.0802	109.938	120.5	79.6517	98.5426	101.873	72.9837	153.42	61.7886	97.5163	92.9077	101.18	95.0454	7.49625	74.1574	73.7599	-0.399039	0.371404	-1.07441	0.282641	0.831039	-0.00484948	0.301243	-0.0160983	0.987156	0.997629	-0.275783	0.416979	-0.661383	0.508367	0.937511	-0.251138	0.430557	-0.583288	0.559699	0.999876
4834	ENSDARG00000012016	hpgd	hydroxyprostaglandin dehydrogenase 15-(NAD) [Source:ZFIN;Acc:ZDB-GENE-080728-2]	1;1;1;1;1;1;1	37679518;37683308;37683713;37693615;37694090;37695539;37695852	37680051;37683471;37683789;37693711;37694196;37695662;37695980	-;-;-;-;-;-;-	1232	1:37679518-37695980	773.191	792.435	515.37	1207.4	822.1	341.939	210.436	242.127	204.378	249.72	565.189	612.755	444.078	1988.17	902.549	554.617	-0.574254	0.36639	-1.56733	0.117037	0.645955	-1.4844	0.266702	-5.56574	2.61041e-08	5.27751e-06	0.0844398	0.381204	0.221508	0.824697	0.978109	1.40095	0.382238	3.66512	0.00024722	0.0527417
378	ENSDARG00000013926	slc16a9a	solute carrier family 16, member 9a [Source:ZFIN;Acc:ZDB-GENE-040426-1364]	17;17;17;17;17;17;17;17;17;17;17;17;17;17;17;17;17;17;17;17;17;17;17	20619234;20633937;20634222;20634829;20634855;20637464;20637464;20637464;20640035;20640195;20640195;20640195;20640801;20640801;20640801;20640801;20645956;20645956;20645956;20645956;20646709;20646709;20646709	20619269;20635385;20634824;20635385;20635385;20638348;20638348;20638348;20640290;20640290;20640290;20640290;20640944;20640944;20640944;20640944;20646090;20646202;20646202;20646202;20646747;20646747;20646780	-;-;-;-;-;-;-;-;-;-;-;-;-;-;-;-;-;-;-;-;-;-;-	3089	17:20619234-20646780	50.2748	43.0958	64.8847	54.3963	53.1629	107.188	147.184	121.427	95.0594	117.715	58.4975	110.636	89.4545	472.264	182.713	135.094	1.23063	0.331308	3.71446	0.000203636	0.0143443	0.995852	0.266679	3.73428	0.000188254	0.0103432	1.17443	0.415255	2.82822	0.00468073	0.258625	0.420926	0.421261	0.999205	0.317696	0.999876
5185	ENSDARG00000006747	tmem178b	transmembrane protein 178B [Source:ZFIN;Acc:ZDB-GENE-040718-92]	4;4;4;4;4	12112305;12114129;12166594;12225148;12230984	12112714;12114743;12166707;12225285;12240311	+;+;+;+;+	10605	4:12112305-12240311	719.449	687.773	708.17	460.425	643.955	544.798	290.718	579.506	40.4003	363.856	786.275	653.417	432.896	22.4888	473.769	423.241	-0.575644	0.380121	-1.51437	0.129931	0.669003	-0.543293	0.36515	-1.48786	0.136787	0.770867	-0.27751	0.429701	-0.645821	0.518395	0.93978	0.192636	0.44608	0.431842	0.665856	0.999876
518	ENSDARG00000077121	cyp26b1	cytochrome P450, family 26, subfamily b, polypeptide 1 [Source:ZFIN;Acc:ZDB-GENE-030131-2908]	7;7;7;7;7;7;7;7	25052585;25063354;25068566;25069992;25073400;25073407;25075468;25075468	25053541;25063578;25068841;25070147;25073688;25073688;25075757;25077440	+;+;+;+;+;+;+;+	3876	7:25052585-25077440	1283.74	558.486	1058.55	979.133	969.977	4920.02	3010.58	2950.61	4852.78	3933.5	1924.39	518.194	1086.23	1218.56	1186.85	2337.88	1.14673	0.336757	3.40521	0.000661143	0.0340744	1.74543	0.262764	6.64259	3.08228e-11	1.15599e-08	0.223813	0.344047	0.65053	0.51535	0.939198	-1.42189	0.341293	-4.16617	3.09758e-05	0.0105212
2004	ENSDARG00000060569	tmem229b	transmembrane protein 229B [Source:ZFIN;Acc:ZDB-GENE-060929-1154]	17;17;17;17;17;17;17	37677119;37677259;37698048;37698050;37698050;37701044;37701044	37677375;37677375;37698151;37698151;37698553;37702233;37702243	+;+;+;+;+;+;+	1963	17:37677119-37702243	221.036	268.249	215.046	216.614	230.236	194.887	171.512	139.605	92.6829	149.672	207.322	159.808	242.006	77.4613	171.649	157.604	-0.660744	0.293514	-2.25115	0.0243761	0.324768	-0.54532	0.25453	-2.14246	0.0321565	0.394382	-0.36734	0.319899	-1.1483	0.250845	0.919925	0.159628	0.348113	0.458552	0.646556	0.999876
105	ENSDARG00000067670	pomt1	protein-O-mannosyltransferase 1 [Source:ZFIN;Acc:ZDB-GENE-060929-966]	5;5;5;5;5;5;5;5;5;5;5;5;5;5;5;5;5;5;5;5	50464750;50465164;50465387;50465587;50467191;50467428;50467627;50469865;50471184;50471796;50474052;50474255;50474481;50474664;50477367;50478119;50478813;50479012;50480252;50480517	50465028;50465294;50465493;50465637;50467337;50467533;50467686;50469958;50471339;50471926;50474147;50474347;50474577;50474756;50477487;50478216;50478926;50479138;50480429;50481438	+;+;+;+;+;+;+;+;+;+;+;+;+;+;+;+;+;+;+;+	3201	5:50464750-50481438	286.913	229.551	229.877	237.984	246.081	497.848	478.043	467.531	411.132	463.639	306.251	395.265	390.565	604.698	424.195	416.767	0.896865	0.170473	5.26105	1.43234e-07	3.64182e-05	0.854169	0.184106	4.63956	3.49152e-06	0.000368789	0.696863	0.259678	2.68356	0.00728422	0.317937	-0.118163	0.250607	-0.471507	0.637279	0.999876
8941	ENSDARG00000056478			2;2;2;2;2;2;2;2;2;2;2;2;2;2;2;2;2;2;2;2;2;2;2;2	5975744;5978859;5984588;5984828;5986752;5986899;5989389;5989566;5989820;5990767;5994390;5995364;5997473;5997653;5998062;5998802;5998985;6000057;6000359;6004070;6007290;6009762;6011253;6011475	5976054;5978916;5984707;5984881;5986810;5987082;5989433;5989661;5989894;5990778;5994502;5995415;5997573;5997758;5998267;5998871;5999079;6000250;6000463;6004162;6007501;6009871;6011363;6012419	+;+;+;+;+;+;+;+;+;+;+;+;+;+;+;+;+;+;+;+;+;+;+;+	3527	2:5975744-6012419	297.315	213.72	228.023	166.103	226.29	225.892	180.026	307.567	38.0238	187.877	265.819	242.076	249.994	24.9875	195.719	170.628	-0.398658	0.366673	-1.08723	0.276935	0.826901	-0.189698	0.349714	-0.542438	0.587517	0.98035	-0.151415	0.407076	-0.371957	0.709925	0.962521	0.0346404	0.43727	0.0792196	0.936858	0.999876
11068	ENSDARG00000053544	hspa4l	heat shock protein 4 like [Source:ZFIN;Acc:ZDB-GENE-030131-2412]	17;17;17;17;17;17;17;17;17;17;17;17;17;17;17;17;17;17;17	43439827;43444609;43446181;43446731;43446988;43449134;43451033;43454620;43457639;43460000;43462930;43463174;43466198;43466529;43470439;43470634;43472724;43472950;43475411	43440736;43444770;43446300;43446838;43447113;43449268;43451110;43454816;43457772;43460106;43463081;43463250;43466442;43466662;43470538;43470756;43472864;43473007;43475779	-;-;-;-;-;-;-;-;-;-;-;-;-;-;-;-;-;-;-	3476	17:43439827-43475779	412.6	384.344	511.662	274.895	395.875	362.313	289.502	447.899	61.7886	290.376	536.8	584.387	484.013	19.1571	406.089	305.378	-0.341905	0.379177	-0.901702	0.367215	0.885778	-0.323738	0.343356	-0.942864	0.34575	0.960898	0.0185028	0.429475	0.0430824	0.965636	0.993689	0.263534	0.444234	0.593231	0.553026	0.999876
1607	ENSDARG00000076801	arap3	ArfGAP with RhoGAP domain, ankyrin repeat and PH domain 3 [Source:ZFIN;Acc:ZDB-GENE-091019-1]	14;14;14;14;14;14;14;14;14;14;14;14;14;14;14;14;14;14;14;14;14;14;14;14;14;14;14;14;14;14;14;14	26289601;26290468;26290650;26292296;26292778;26294838;26296508;26296902;26298527;26299563;26299731;26301831;26304070;26305112;26305352;26305547;26305877;26310894;26311167;26312438;26312618;26312946;26313816;26314345;26314577;26315553;26315917;26316081;26317417;26317565;26320801;26324601	26289637;26290550;26290711;26292502;26292847;26294958;26296692;26297008;26298726;26299648;26299913;26301972;26304174;26305265;26305454;26305745;26305940;26311057;26311379;26312543;26312765;26313014;26313890;26314462;26314705;26315689;26315999;26316116;26317480;26317708;26320839;26325200	+;+;+;+;+;+;+;+;+;+;+;+;+;+;+;+;+;+;+;+;+;+;+;+;+;+;+;+;+;+;+;+	4233	14:26289601-26325200	195.031	274.406	389.308	210.786	267.383	513.794	329.643	359.919	646.404	462.44	416.364	199.524	322.675	190.738	282.325	444.531	0.742489	0.307521	2.41443	0.0157597	0.261831	0.674643	0.273373	2.46785	0.0135928	0.243429	0.0615653	0.316562	0.194481	0.845799	0.983013	-0.605612	0.319658	-1.89456	0.0581506	0.8476
2086	ENSDARG00000063307	sgsm2	small G protein signaling modulator 2 [Source:ZFIN;Acc:ZDB-GENE-131119-52]	15;15;15;15;15;15;15;15;15;15;15;15;15;15;15;15;15;15;15;15;15;15;15;15;15;15;15;15;15;15;15;15;15;15;15;15;15	20608038;20615035;20659663;20667611;20669144;20669431;20671466;20675806;20676315;20676872;20677255;20681266;20681372;20688921;20688921;20692479;20692479;20692640;20692640;20692900;20692900;20693750;20693750;20699334;20699334;20702029;20702029;20702285;20702285;20704363;20704363;20704582;20704582;20705901;20705901;20707727;20707727	20608095;20615110;20659831;20667775;20669211;20669579;20671600;20675930;20676382;20677035;20677387;20681506;20681506;20689080;20689080;20692543;20692543;20692785;20692785;20693028;20693028;20693932;20693932;20699702;20699702;20702153;20702153;20702367;20702367;20704472;20704472;20704678;20704678;20706068;20706068;20708011;20708095	+;+;+;+;+;+;+;+;+;+;+;+;+;+;+;+;+;+;+;+;+;+;+;+;+;+;+;+;+;+;+;+;+;+;+;+;+	3555	15:20608038-20708095	168.161	162.709	261.393	168.046	190.077	136.421	38.9246	184.686	22.5766	95.652	166.89	126.712	166.929	50.8079	127.835	118.638	-0.758334	0.341773	-2.21883	0.0264986	0.339134	-0.647897	0.36578	-1.77128	0.0765147	0.600378	-0.471173	0.340873	-1.38225	0.166894	0.874614	0.264173	0.429359	0.615273	0.538374	0.999876
112	ENSDARG00000004227	pde3a	phosphodiesterase 3A, cGMP-inhibited [Source:ZFIN;Acc:ZDB-GENE-041210-23]	4;4;4;4;4;4;4;4;4;4;4;4;4;4;4;4;4;4;4;4;4;4;4;4;4;4;4;4;4;4;4;4;4	2822543;2822741;2823214;2823214;2828925;2828925;2831793;2831793;2832501;2832501;2833837;2833837;2835363;2835363;2837285;2837285;2839101;2839101;2839445;2839445;2843871;2843871;2844658;2844658;2848830;2848830;2857654;2857654;2859458;2877209;2877209;2936589;2936589	2823120;2823120;2823478;2823478;2829086;2829086;2831996;2831996;2832700;2832700;2833938;2833938;2835474;2835474;2837422;2837422;2839237;2839237;2839518;2839518;2844090;2844090;2844782;2844782;2848987;2848987;2857917;2857917;2859475;2877259;2877259;2937964;2938001	-;-;-;-;-;-;-;-;-;-;-;-;-;-;-;-;-;-;-;-;-;-;-;-;-;-;-;-;-;-;-;-;-	4221	4:2822543-2938001	344.989	490.764	724.855	473.053	508.415	119.59	143.535	111.248	168.731	135.776	288.186	284.629	238.812	102.449	228.519	262.661	-1.32117	0.254136	-5.19866	2.00735e-07	4.78483e-05	-1.66775	0.254865	-6.54368	6.0024e-11	2.02583e-08	-0.966991	0.328788	-2.94108	0.00327069	0.207343	0.63042	0.326481	1.93096	0.0534885	0.821537
7148	ENSDARG00000068247	luzp2	leucine zipper protein 2 [Source:ZFIN;Acc:ZDB-GENE-060503-278]	18;18;18;18;18;18;18;18;18;18;18;18;18;18;18;18;18;18;18;18;18;18;18	37855952;37857394;37859222;37859222;37867099;37884992;37884992;37885400;37885400;37896137;37896137;37898159;37898159;37913816;37913816;37925189;37925189;37939194;37939194;37962957;37962957;38106785;38106785	37857740;37857740;37859293;37859293;37867203;37885159;37885159;37885474;37885474;37896199;37896199;37898221;37898221;37913878;37913878;37925270;37925270;37939264;37939264;37963068;37963068;38106867;38107091	-;-;-;-;-;-;-;-;-;-;-;-;-;-;-;-;-;-;-;-;-;-;-	2970	18:37855952-38107091	559.09	496.921	367.062	303.065	431.534	435.839	223.817	514.793	101.001	318.862	507.551	516.303	335.454	20.8229	345.033	309.306	-0.470201	0.370009	-1.27078	0.203807	0.760421	-0.329086	0.333157	-0.987779	0.323261	0.960898	-0.209256	0.426753	-0.490345	0.62389	0.945722	0.0640561	0.441815	0.144984	0.884723	0.999876
9303	ENSDARG00000054794	plcxd3	phosphatidylinositol-specific phospholipase C, X domain containing 3 [Source:ZFIN;Acc:ZDB-GENE-050327-10]	8;8;8	31812164;31841662;31852145	31812354;31842370;31853622	+;+;+	2378	8:31812164-31853622	260.042	202.286	168.7	200.101	207.782	252.468	126.505	426.086	81.9888	221.762	260.658	131.44	143.766	36.6484	143.128	158.056	-0.385708	0.366415	-1.05265	0.2925	0.83952	0.0672181	0.338037	0.198848	0.842382	0.984485	-0.415817	0.381929	-1.08873	0.276274	0.923617	-0.414842	0.424198	-0.977944	0.328102	0.999876
134	ENSDARG00000097721	CU207301.3		25;25	36760569;36763859	36760919;36766584	+;+	3077	25:36760569-36766584	26.871	19.3491	20.3923	36.9117	25.881	64.6671	105.826	53.079	79.6123	75.7962	56.7769	54.8454	81.4675	62.4688	63.8897	72.0838	1.44204	0.294416	4.89797	9.68299e-07	0.000191486	1.1766	0.324012	3.63135	0.000281937	0.0144475	1.06471	0.328375	3.24236	0.00118543	0.107891	-0.206357	0.307486	-0.67111	0.50215	0.999876
1354	ENSDARG00000099407	FP085432.1		14;14	5509498;5513292	5509958;5513690	+;+	860	14:5509498-5513690	0.866807	0	5.56154	4.85681	2.82129	18.6029	38.9246	29.0844	33.2708	29.9707	0	0	13.5779	4.9975	4.64386	20.6889	0.996391	0.390547	2.55127	0.0107331	0.211625	1.55256	0.385296	4.02952	5.589e-05	0.00387753	0.146499	0.350101	0.418446	0.675621	0.960345	-0.992272	0.436619	-2.27262	0.0230489	0.623946
3767	ENSDARG00000032831	htra1a	HtrA serine peptidase 1a [Source:ZFIN;Acc:ZDB-GENE-040704-64]	17;17;17;17;17;17;17;17;17	21899295;21915717;21915894;21932829;21934454;21935032;21935245;21935496;21939052	21899898;21915819;21916098;21933023;21934486;21935146;21935302;21935591;21939720	+;+;+;+;+;+;+;+;+	2078	17:21899295-21939720	203.7	329.815	252.123	284.609	267.562	69.9822	83.9312	142.513	112.883	102.327	64.5192	201.415	202.071	552.224	255.057	180.877	-0.609862	0.347036	-1.75735	0.078859	0.557588	-1.1951	0.267211	-4.47249	7.7313e-06	0.000737469	-0.0605754	0.395538	-0.153147	0.878282	0.986371	0.913607	0.410696	2.22453	0.0261126	0.638868
368	ENSDARG00000021595	lhfpl3	lipoma HMGIC fusion partner-like 3 [Source:ZFIN;Acc:ZDB-GENE-040801-180]	4;4;4;4	22644086;22692804;22694388;22697518	22645088;22693034;22694421;22698768	+;+;+;+	2519	4:22644086-22698768	973.424	803.868	900.97	831.486	877.437	1979.88	1625.1	2180.6	1638.59	1856.04	1640.51	1429.76	1207.64	639.68	1229.4	1430.21	0.808339	0.215508	3.75085	0.000176237	0.0128028	1.02002	0.174468	5.84645	5.02164e-09	1.13e-06	0.418444	0.283867	1.47409	0.140459	0.851332	-0.52574	0.288127	-1.82468	0.0680491	0.878422
599	ENSDARG00000097572	ptprt	protein tyrosine phosphatase, receptor type, t [Source:ZFIN;Acc:ZDB-GENE-101028-4]	6;6;6;6;6;6;6;6;6;6;6;6;6;6;6	51010762;51021777;51024986;51032401;51035425;51038930;51041983;51046040;51055336;51062388;51065587;51068585;51072419;51086940;51102340	51011017;51021912;51025149;51032526;51035556;51039103;51042132;51046154;51055490;51062504;51065684;51068621;51072495;51087027;51102615	-;-;-;-;-;-;-;-;-;-;-;-;-;-;-	2101	6:51010762-51102615	218.435	111.697	229.877	81.5944	160.401	460.643	681.181	612.953	471.732	556.627	264.099	209.925	168.526	89.9551	183.126	369.467	1.09947	0.335053	3.28149	0.00103259	0.0460217	1.48554	0.292748	5.07446	3.88601e-07	5.55592e-05	0.146441	0.361417	0.405186	0.685341	0.962521	-1.37352	0.314061	-4.37342	1.22316e-05	0.00553942
613	ENSDARG00000097320	CR848791.3		15;15;15;15;15;15	17440345;17440622;17440795;17440920;17441343;17441955	17440523;17440704;17440868;17441234;17441520;17442041	+;+;+;+;+;+	916	15:17440345-17442041	0	3.51802	7.41539	6.79953	4.43324	5.31511	233.548	98.1598	106.942	110.991	12.0436	33.0964	35.9415	0.832917	20.4786	54.659	1.28804	0.394888	3.2618	0.00110709	0.0480879	1.68416	0.382064	4.40807	1.04297e-05	0.000953708	0.806318	0.428669	1.88098	0.0599747	0.717039	-1.01317	0.442312	-2.29064	0.0219845	0.613968
7883	ENSDARG00000040358	spred3	sprouty-related, EVH1 domain containing 3 [Source:ZFIN;Acc:ZDB-GENE-061207-31]	18;18;18;18;18;18;18;18;18;18;18;18	44603340;44606146;44608369;44608369;44608872;44608872;44612425;44612425;44612731;44612731;44613322;44617497	44606421;44606421;44608528;44608528;44608933;44608933;44612593;44612593;44612896;44612896;44613329;44617537	-;-;-;-;-;-;-;-;-;-;-;-	3688	18:44603340-44617537	388.329	488.126	370.77	258.382	376.402	322.45	181.243	501.705	24.9531	257.588	433.569	475.642	245.201	4.9975	289.853	258.205	-0.465264	0.391116	-1.18958	0.234211	0.790484	-0.344291	0.372614	-0.923989	0.355492	0.960898	-0.211927	0.438959	-0.482795	0.629241	0.946896	0.0764771	0.444067	0.17222	0.863265	0.999876
1442	ENSDARG00000075161	defbl1	defensin, beta-like 1 [Source:ZFIN;Acc:ZDB-GENE-070207-1]	21;21;21	21705168;21705498;21705716	21705269;21705621;21706355	+;+;+	866	21:21705168-21706355	708.181	1055.41	1166.07	777.089	926.687	294.988	107.043	707.477	439.65	387.29	212.483	17.021	0	102.449	82.9883	397.987	-0.984648	0.393649	-2.50134	0.0123726	0.229316	-0.94317	0.335159	-2.81409	0.00489149	0.124381	-0.907951	0.406036	-2.23614	0.0253428	0.53763	-0.588863	0.402547	-1.46284	0.14351	0.999876
15708	ENSDARG00000074415	zgc:171482	zgc:171482 [Source:ZFIN;Acc:ZDB-GENE-080204-84]	13;13;13;13;13;13;13;13;13;13;13;13;13;13	39530720;39577140;39577146;39593822;39603622;39610906;39610906;39610906;39636235;39636235;39655177;39655177;39704589;39704589	39531849;39577236;39577236;39594046;39604149;39611048;39611065;39611065;39636327;39636327;39655281;39655281;39704926;39705109	-;-;-;-;-;-;-;-;-;-;-;-;-;-	2859	13:39530720-39705109	72.8118	58.0474	50.0539	46.6254	56.8846	74.4115	60.8197	61.0772	9.50594	51.4536	102.371	99.2891	67.0909	7.49625	69.0617	46.7913	-0.224591	0.392366	-0.572402	0.56705	0.963683	-0.0950162	0.364018	-0.261021	0.794077	0.98035	0.172295	0.420325	0.40991	0.681872	0.961483	0.234936	0.442983	0.530349	0.59587	0.999876
8824	ENSDARG00000004386	si:dkey-153k10.9	si:dkey-153k10.9 [Source:ZFIN;Acc:ZDB-GENE-030131-3893]	4;4;4;4;4;4;4;4;4;4;4;4;4;4;4;4;4;4;4;4;4;4	9668801;9673216;9674488;9675462;9675694;9676302;9677288;9677546;9677716;9677982;9679960;9680135;9681273;9681477;9682023;9682325;9685007;9685181;9687150;9687355;9687621;9688713	9668995;9673336;9674677;9675609;9675783;9676407;9677437;9677634;9677896;9678110;9680050;9680237;9681410;9681740;9682196;9682514;9685103;9685282;9687276;9687533;9687789;9689503	+;+;+;+;+;+;+;+;+;+;+;+;+;+;+;+;+;+;+;+;+;+	3824	4:9668801-9689503	693.445	599.823	824.962	414.772	633.25	576.689	530.348	883.438	87.93	519.601	712.293	686.513	618.993	44.9775	515.694	475.23	-0.40414	0.36778	-1.09886	0.271827	0.82278	-0.199352	0.353131	-0.564527	0.572396	0.978602	-0.200185	0.417484	-0.479504	0.63158	0.948095	-0.00651911	0.441568	-0.0147635	0.988221	0.999876
14322	ENSDARG00000059763	gabrd	gamma-aminobutyric acid (GABA) A receptor, delta [Source:ZFIN;Acc:ZDB-GENE-081105-170]	8;8;8;8;8;8;8;8;8;8;8;8;8;8;8;8;8;8;8	53303839;53306500;53308969;53308969;53310648;53310648;53310710;53311652;53311652;53311652;53312313;53312313;53312848;53312848;53313910;53313910;53316803;53316803;53319439	53306821;53306821;53309177;53309177;53310803;53310803;53310803;53311789;53311789;53312181;53312395;53312395;53313068;53313068;53313977;53313977;53316918;53316921;53319672	-;-;-;-;-;-;-;-;-;-;-;-;-;-;-;-;-;-;-	4603	8:53303839-53319672	209.767	127.528	207.631	123.363	167.072	288.788	111.908	209.407	29.7061	159.952	313.994	175.883	174.117	8.32917	168.081	135.278	-0.257435	0.387419	-0.664486	0.506379	0.943924	-0.0402212	0.362198	-0.111048	0.911579	0.991332	-0.000893666	0.431934	-0.00206899	0.998349	0.999628	0.0361777	0.445829	0.0811469	0.935325	0.999876
211	ENSDARG00000045486	pawr	PRKC, apoptosis, WT1, regulator [Source:ZFIN;Acc:ZDB-GENE-041010-108]	4;4;4;4;4;4;4;4;4;4;4;4	21602008;21602031;21617910;21617918;21620951;21620951;21630925;21630925;21648417;21648417;21745116;21745116	21603192;21603192;21618022;21618022;21621047;21621047;21630953;21630953;21648545;21648545;21745505;21745618	-;-;-;-;-;-;-;-;-;-;-;-	2056	4:21602008-21745618	624.101	641.16	483.854	632.356	595.368	1150.72	891.617	870.35	1042.09	988.694	774.231	701.643	900.935	1120.27	874.271	917.675	0.743842	0.169451	4.38973	1.13493e-05	0.00143599	0.679908	0.186606	3.64354	0.000268912	0.0138624	0.498471	0.229718	2.16992	0.0300126	0.568755	-0.166371	0.222977	-0.746137	0.455585	0.999876
4381	ENSDARG00000098233	tiam2b	T-cell lymphoma invasion and metastasis 2b [Source:ZFIN;Acc:ZDB-GENE-111019-2]	20;20;20;20;20;20;20;20;20;20;20;20;20;20;20;20;20;20;20;20;20;20;20;20;20;20	4530242;4567627;4569376;4571029;4572267;4574732;4576922;4577226;4581673;4586049;4586343;4587328;4589063;4589240;4592750;4598122;4598777;4598933;4602688;4602900;4604757;4604959;4605159;4608138;4608488;4609522	4530392;4567817;4570494;4571455;4572439;4574956;4577107;4577375;4581732;4586216;4586447;4587406;4589152;4589458;4592823;4598310;4598845;4599058;4602796;4603079;4604875;4605067;4605214;4608225;4608575;4610309	+;+;+;+;+;+;+;+;+;+;+;+;+;+;+;+;+;+;+;+;+;+;+;+;+;+	5338	20:4530242-4610309	343.255	439.753	470.877	327.349	395.309	508.479	504.804	508.249	600.063	530.399	429.268	209.925	419.318	219.89	319.6	558.679	0.510732	0.311219	1.64107	0.100783	0.614154	0.394941	0.195461	2.02056	0.0433254	0.458183	-0.274754	0.296474	-0.926738	0.354063	0.923617	-0.645516	0.287587	-2.2446	0.0247941	0.631199
4944	ENSDARG00000055874	cpe	carboxypeptidase E [Source:ZFIN;Acc:ZDB-GENE-090313-68]	1;1;1;1;1;1;1;1;1;1;1	20146545;20173921;20178168;20181032;20181274;20185115;20185115;20185693;20185943;20193963;20217957	20147320;20178088;20178286;20181131;20181413;20185139;20185297;20185810;20186110;20194159;20218360	-;-;-;-;-;-;-;-;-;-;-	6373	1:20146545-20218360	2521.54	2478.45	3110.76	1601.78	2428.13	1976.33	1300.33	3045.13	379.05	1675.21	2456.03	2310.13	2107.77	256.538	1782.62	1702.6	-0.542697	0.350297	-1.54925	0.121322	0.655018	-0.390623	0.343414	-1.13747	0.255343	0.922791	-0.322347	0.399598	-0.806677	0.419852	0.92829	0.0557429	0.433063	0.128718	0.897581	0.999876
6216	ENSDARG00000061647	nrxn1a	neurexin 1a [Source:ZFIN;Acc:ZDB-GENE-070206-1]	12;12;12;12;12;12;12;12;12;12;12;12;12;12;12;12;12;12;12;12;12;12;12;12;12;12;12;12;12;12;12;12;12;12;12;12;12;12;12;12;12;12;12;12;12;12;12;12;12;12;12;12;12;12;12;12;12;12;12;12;12;12;12;12;12;12;12;12;12;12;12;12;12;12;12;12;12;12;12;12;12	24221098;24221112;24223392;24223392;24223744;24223744;24233301;24233301;24233301;24235144;24235144;24235144;24235937;24235937;24326117;24326127;24326127;24327195;24327195;24327195;24328447;24328447;24328447;24344218;24344218;24344218;24362806;24362806;24362806;24387333;24387333;24387333;24395369;24395369;24395369;24409165;24409165;24409165;24414169;24414169;24414169;24414635;24414635;24414635;244…	24221486;24221486;24225034;24225034;24224274;24225034;24233318;24233318;24233318;24235173;24235173;24235175;24235948;24235948;24326428;24326428;24326428;24327218;24327218;24327239;24328608;24328608;24328608;24344662;24344662;24344662;24363189;24363189;24363189;24387536;24387536;24387536;24395395;24395395;24395395;24409287;24409287;24409287;24414550;24414550;24414550;24414825;24414825;24414825;244…	+;+;+;+;+;+;+;+;+;+;+;+;+;+;+;+;+;+;+;+;+;+;+;+;+;+;+;+;+;+;+;+;+;+;+;+;+;+;+;+;+;+;+;+;+;+;+;+;+;+;+;+;+;+;+;+;+;+;+;+;+;+;+;+;+;+;+;+;+;+;+;+;+;+;+;+;+;+;+;+;+	8638	12:24221098-24516088	1457.97	1214.6	1531.28	955.82	1289.92	1457.22	891.617	1437.49	377.861	1041.05	1146.72	1333.31	995.98	55.8055	882.954	914.971	-0.500681	0.363091	-1.37894	0.167913	0.720169	-0.249179	0.306164	-0.813875	0.415717	0.960898	-0.354349	0.423421	-0.836872	0.402665	0.923684	-0.141749	0.43802	-0.323612	0.746231	0.999876
271	ENSDARG00000043093	mpeg1.2	macrophage expressed 1, tandem duplicate 2 [Source:ZFIN;Acc:ZDB-GENE-050522-305]	8;8	19325655;19327286	19326160;19329417	+;+	2638	8:19325655-19329417	188.964	266.49	315.154	354.547	281.289	641.356	840.529	658.761	648.781	697.357	496.368	211.817	677.299	562.219	486.926	587.602	1.11356	0.272158	4.0916	4.28415e-05	0.00422045	1.17754	0.231292	5.09112	3.55948e-07	5.17484e-05	0.647775	0.330836	1.95799	0.0502308	0.681309	-0.441458	0.317057	-1.39236	0.163812	0.999876
6365	ENSDARG00000018066	ptchd1	patched domain containing 1 [Source:ZFIN;Acc:ZDB-GENE-061220-1]	24;24;24;24	25204872;25214233;25218124;25219280	25208614;25214896;25218598;25219824	-;-;-;-	5427	24:25204872-25219824	70.2113	65.0834	94.5463	47.5967	69.3594	33.6624	17.0295	119.246	0	42.4844	47.3141	81.3225	31.948	0	40.1462	40.7599	-0.536672	0.394151	-1.36159	0.173327	0.726835	-0.302974	0.381811	-0.793518	0.427476	0.960898	-0.39303	0.440834	-0.89156	0.372629	0.923617	-0.0244756	0.404606	-0.0604925	0.951763	0.999876
10442	ENSDARG00000018397	hpca	hippocalcin [Source:ZFIN;Acc:ZDB-GENE-040426-1683]	19;19;19;19;19;19;19;19;19;19;19;19;19;19;19;19	33036110;33036122;33037636;33037636;33037676;33038671;33043511;33043511;33043511;33044757;33050942;33050942;33054459;33054459;33123627;33123627	33037759;33037536;33037759;33037759;33037759;33038759;33043616;33043616;33043616;33045018;33051223;33051223;33054605;33054605;33123802;33123980	-;-;-;-;-;-;-;-;-;-;-;-;-;-;-;-	2890	19:33036110-33123980	1236.07	1077.39	982.539	825.658	1030.41	1225.13	611.846	1297.16	163.977	824.53	1399.64	1348.44	1080.64	242.379	1017.77	825.097	-0.331415	0.347595	-0.95345	0.340362	0.870444	-0.233372	0.345823	-0.674832	0.499782	0.965384	-0.0224337	0.370008	-0.0606303	0.951654	0.991173	0.196477	0.426318	0.460869	0.644892	0.999876
3868	ENSDARG00000086037	jam3a	junctional adhesion molecule 3a [Source:ZFIN;Acc:ZDB-GENE-070424-177]	15;15;15;15;15;15;15;15;15	19358111;19365155;19365305;19365496;19375766;19376725;19377575;19377793;19380404	19358276;19365223;19365418;19365648;19375968;19376824;19377704;19377844;19381568	+;+;+;+;+;+;+;+;+	2152	15:19358111-19381568	652.705	546.173	426.385	656.64	570.476	516.451	350.322	525.7	213.884	401.589	669.28	612.755	449.669	140.763	468.117	420.093	-0.519507	0.29869	-1.73929	0.0819842	0.565575	-0.435407	0.272328	-1.59884	0.109857	0.707009	-0.238131	0.358511	-0.664221	0.506549	0.937511	0.166165	0.381678	0.435354	0.663306	0.999876
4845	ENSDARG00000088937			10;10;10;10;10;10;10;10;10;10;10;10;10;10;10;10;10;10;10;10;10;10;10;10;10;10;10;10;10;10;10;10;10;10;10;10;10;10;10;10;10;10;10	35397206;35397336;35398384;35398668;35398802;35398945;35399307;35399528;35401315;35401462;35401620;35401928;35402049;35402156;35404133;35404133;35404474;35404474;35404988;35404988;35405778;35405778;35406870;35406870;35407215;35407215;35407837;35407837;35408573;35408573;35410886;35410886;35411416;35411416;35411779;35411779;35414736;35414736;35417168;35417168;35417355;35417355;35419675	35397244;35397400;35398481;35398701;35398836;35399072;35399412;35399589;35401356;35401526;35401660;35401970;35402077;35402283;35404262;35404262;35404652;35404652;35405207;35405207;35405934;35405934;35407040;35407040;35407337;35407337;35407882;35407882;35408676;35408676;35411007;35411007;35411687;35411687;35411878;35411878;35415019;35415019;35417269;35417269;35417495;35417506;35419988	+;+;+;+;+;+;+;+;+;+;+;+;+;+;+;+;+;+;+;+;+;+;+;+;+;+;+;+;+;+;+;+;+;+;+;+;+;+;+;+;+;+;+	3391	10:35397206-35419988	243.573	318.381	252.123	196.215	252.573	69.0964	282.204	138.151	232.896	180.587	67.9603	196.687	150.156	403.132	204.484	182.298	-0.520251	0.332337	-1.56543	0.117482	0.646899	-0.379698	0.319857	-1.18709	0.235193	0.906146	-0.241955	0.375911	-0.643649	0.519803	0.939877	0.122743	0.413281	0.296997	0.766469	0.999876
8558	ENSDARG00000004187	zgc:122979	zgc:122979 [Source:ZFIN;Acc:ZDB-GENE-051127-45]	21;21;21;21;21;21;21;21;21	5004589;5004589;5005812;5005812;5006311;5006311;5006628;5008820;5008820	5004777;5004777;5006058;5006058;5006534;5006816;5006816;5009491;5009489	+;+;+;+;+;+;+;+;+	1614	21:5004589-5009491	439.471	572.558	407.847	308.893	432.192	203.746	211.653	896.526	8.3177	330.061	328.618	628.831	240.409	9.16209	301.755	290.546	-0.444228	0.396193	-1.12124	0.262185	0.817722	-0.142272	0.370305	-0.384201	0.700829	0.98035	-0.299907	0.436685	-0.68678	0.492222	0.936657	-0.0526915	0.438391	-0.120193	0.90433	0.999876
642	ENSDARG00000069640	vegfc	vascular endothelial growth factor c [Source:ZFIN;Acc:ZDB-GENE-040303-4]	1;1;1;1;1;1;1;1;1;1;1;1;1	38132757;38135375;38142108;38161132;38161441;38168185;38168185;38168231;38168593;38168593;38168593;38189584;38189584	38133176;38135693;38142211;38161580;38161580;38168254;38168372;38168254;38168652;38168806;38168806;38189870;38190124	-;-;-;-;-;-;-;-;-;-;-;-;-	2235	1:38132757-38190124	52.8752	60.6859	72.3001	48.5681	58.6073	146.166	176.377	120.7	86.7417	132.496	76.5628	39.7156	92.6493	92.4538	75.3454	108.295	0.923426	0.286125	3.22735	0.00124943	0.0518928	0.996366	0.281954	3.53378	0.000409657	0.0193805	0.304118	0.321464	0.946042	0.344127	0.923617	-0.679036	0.330831	-2.05252	0.0401194	0.753194
675	ENSDARG00000055288	prelid3a	PRELI domain containing 3A [Source:ZFIN;Acc:ZDB-GENE-130530-654]	16;16;16;16;16;16;16	25360735;25363226;25365716;25366116;25366308;25368223;25370406	25361363;25363302;25365818;25366186;25366397;25368391;25370550	-;-;-;-;-;-;-	1284	16:25360735-25370550	358.858	226.033	246.562	313.75	286.301	652.872	461.014	554.784	355.285	505.989	572.071	404.721	436.889	199.067	403.187	460.24	0.765919	0.240134	3.18955	0.00142496	0.0563588	0.726031	0.243107	2.98646	0.00282226	0.0855206	0.407723	0.313013	1.30257	0.192721	0.891439	-0.280281	0.318449	-0.880144	0.378781	0.999876
450	ENSDARG00000062699	nkain4	sodium/potassium transporting ATPase interacting 4 [Source:ZFIN;Acc:ZDB-GENE-080204-60]	23;23;23;23;23;23;23	14509045;14520131;14542924;14564219;14576897;14596455;14647588	14509424;14520215;14542984;14564416;14576977;14596592;14647862	-;-;-;-;-;-;-	1218	23:14509045-14647862	572.092	653.473	836.086	635.271	674.23	1192.36	1305.19	1420.05	1494.81	1353.1	923.055	644.906	1110.19	681.326	839.871	1091.4	0.791604	0.22484	3.52074	0.000430345	0.0255309	0.943613	0.184287	5.12034	3.04982e-07	4.58857e-05	0.281317	0.250699	1.12213	0.261806	0.922218	-0.636764	0.235926	-2.699	0.00695491	0.368354
12009	ENSDARG00000062346	cacna1ea	calcium channel, voltage-dependent, R type, alpha 1E subunit a [Source:ZFIN;Acc:ZDB-GENE-081104-526]	8;8;8;8;8;8;8;8;8;8;8;8;8;8;8;8;8;8;8;8;8;8;8;8;8;8;8;8;8;8;8;8;8;8;8;8;8;8;8;8;8;8;8;8;8;8;8;8;8;8;8;8;8;8;8;8;8;8;8;8;8;8;8;8;8;8;8;8;8;8;8;8;8;8;8;8;8	14672837;14689856;14690376;14726383;14727356;14727781;14730434;14735359;14736494;14738206;14740238;14740351;14740657;14741450;14741450;14741702;14741702;14743328;14743328;14743846;14743846;14744355;14744355;14744507;14744507;14752239;14754936;14755125;14756742;14756742;14756944;14756944;14759123;14759123;14760387;14760387;14760847;14760847;14760957;14760957;14763466;14763466;14763800;14763800;147…	14673102;14689961;14690515;14726486;14727508;14727971;14730537;14735474;14736547;14738295;14740769;14740560;14740769;14741562;14741562;14741833;14741833;14743397;14743397;14743963;14743963;14744422;14744422;14744582;14744598;14753057;14755201;14755201;14756850;14756850;14757073;14757073;14759182;14759182;14760493;14760493;14760858;14760858;14761053;14761053;14763626;14763626;14763934;14763934;147…	+;+;+;+;+;+;+;+;+;+;+;+;+;+;+;+;+;+;+;+;+;+;+;+;+;+;+;+;+;+;+;+;+;+;+;+;+;+;+;+;+;+;+;+;+;+;+;+;+;+;+;+;+;+;+;+;+;+;+;+;+;+;+;+;+;+;+;+;+;+;+;+;+;+;+;+;+	10353	8:14672837-14793934	80.613	133.685	92.6924	120.449	106.86	72.6398	23.1115	399.183	0	123.734	62.7987	99.2891	31.948	10.8279	51.2159	76.6331	-0.32839	0.395718	-0.829858	0.406619	0.905253	0.0466828	0.325117	0.143588	0.885826	0.986183	-0.744078	0.407418	-1.82632	0.0678014	0.737966	-0.436873	0.425373	-1.02703	0.304404	0.999876
2515	ENSDARG00000027495	elovl4b	ELOVL fatty acid elongase 4b [Source:ZFIN;Acc:ZDB-GENE-030131-7672]	23;23;23;23;23;23;23	40517740;40525319;40527438;40529933;40536067;40539212;40544086	40518020;40525409;40527625;40530013;40536238;40539339;40545677	+;+;+;+;+;+;+	2533	23:40517740-40545677	820.866	386.103	515.37	541.048	565.847	39.8633	155.698	50.8977	21.3884	66.962	815.523	131.44	273.954	0	305.229	256.89	-0.801861	0.386886	-2.0726	0.0382094	0.405274	-2.11895	0.354102	-5.98402	2.17698e-09	5.36532e-07	-0.248691	0.394547	-0.63032	0.528485	0.94208	0.517927	0.389637	1.32925	0.183764	0.999876
5923	ENSDARG00000105083	chd5	chromodomain helicase DNA binding protein 5 [Source:ZFIN;Acc:ZDB-GENE-120314-2]	11;11;11;11;11;11;11;11;11;11;11;11;11;11;11;11;11;11;11;11;11;11;11;11;11;11;11;11;11;11;11;11;11;11;11;11;11;11;11;11;11;11;11;11;11;11;11;11;11;11;11;11;11;11;11;11;11;11;11;11;11;11;11;11;11;11;11;11;11	29327748;29329825;29331031;29334287;29334287;29334519;29334519;29337198;29337198;29337480;29337480;29340435;29340435;29340692;29340692;29341313;29341313;29341883;29341883;29342166;29342166;29342325;29342325;29344511;29344511;29346091;29346091;29346317;29346317;29348798;29348798;29348983;29348983;29354750;29354750;29355007;29355007;29356940;29356940;29357164;29357164;29359152;29359152;29360426;293…	29330643;29331101;29331101;29334413;29334413;29334682;29334682;29337393;29337393;29337612;29337612;29340543;29340543;29340844;29340844;29341399;29341399;29342078;29342078;29342245;29342245;29342484;29342484;29344655;29344655;29346224;29346224;29346405;29346405;29348884;29348884;29349157;29349157;29354922;29354922;29355253;29355253;29357064;29357064;29357281;29357281;29359283;29359283;29360567;293…	-;-;-;-;-;-;-;-;-;-;-;-;-;-;-;-;-;-;-;-;-;-;-;-;-;-;-;-;-;-;-;-;-;-;-;-;-;-;-;-;-;-;-;-;-;-;-;-;-;-;-;-;-;-;-;-;-;-;-;-;-;-;-;-;-;-;-;-;-	9729	11:29327748-29403756	239.239	274.406	304.031	135.991	238.417	209.947	69.3345	387.549	28.5178	173.837	207.322	291.248	150.156	31.6508	170.094	159.19	-0.541366	0.382575	-1.41506	0.157051	0.707382	-0.280631	0.37492	-0.748509	0.454153	0.960898	-0.349316	0.401312	-0.870434	0.384063	0.923617	-0.0183436	0.443185	-0.0413903	0.966985	0.999876
99	ENSDARG00000038668	gbp1	guanylate binding protein 1 [Source:ZFIN;Acc:ZDB-GENE-040718-32]	2;2;2;2;2;2;2;2;2;2;2;2;2;2;2;2;2;2;2;2;2;2;2;2;2;2;2;2;2;2;2;2;2;2	42171490;42171497;42172317;42172317;42176180;42176180;42178039;42178039;42178039;42178675;42178675;42178675;42180118;42180118;42180118;42180133;42180460;42180460;42180460;42180460;42181120;42181120;42181120;42181120;42181332;42181332;42181332;42181332;42182707;42182707;42182707;42185700;42185714;42185714	42172192;42172192;42172419;42172419;42176392;42176392;42178170;42178170;42178170;42178823;42178823;42178823;42180360;42180360;42180360;42180360;42180659;42180659;42180837;42180659;42181229;42181229;42181229;42181229;42181459;42181459;42181459;42181568;42182942;42182942;42182942;42185832;42185889;42185905	-;-;-;-;-;-;-;-;-;-;-;-;-;-;-;-;-;-;-;-;-;-;-;-;-;-;-;-;-;-;-;-;-;-	2710	2:42171490-42185905	39.0063	36.9392	44.4924	23.3127	35.9376	106.302	108.259	110.521	81.9888	101.768	73.1218	57.6822	71.8831	176.578	94.8164	88.8217	1.37929	0.26057	5.29335	1.20093e-07	3.2385e-05	1.26875	0.283714	4.47194	7.75143e-06	0.000737469	1.0847	0.365638	2.9666	0.00301109	0.197116	-0.0833738	0.35048	-0.237885	0.811971	0.999876
225	ENSDARG00000034895	tgfb1b	transforming growth factor, beta 1b [Source:ZFIN;Acc:ZDB-GENE-091028-1]	21;21;21;21;21;21;21	21584406;21588609;21589742;21589902;21591129;21592695;21592882	21584742;21588875;21589825;21590043;21591279;21592805;21593192	+;+;+;+;+;+;+	1403	21:21584406-21593192	70.2113	94.9866	63.0308	74.7948	75.7559	156.796	175.161	152.693	205.566	172.554	102.371	186.285	83.8636	171.581	136.025	154.014	1.09605	0.253186	4.32904	1.49762e-05	0.00178478	1.04166	0.242256	4.29982	1.70934e-05	0.00144086	0.698877	0.315402	2.21583	0.026703	0.542184	-0.299521	0.302557	-0.989963	0.322192	0.999876
144	ENSDARG00000052405	pak6b	p21 protein (Cdc42/Rac)-activated kinase 6b [Source:ZFIN;Acc:ZDB-GENE-041014-121]	20;20;20;20;20;20;20;20;20;20;20;20;20;20;20;20;20;20;20;20;20;20;20	53716231;53716642;53725667;53725667;53728650;53728650;53735963;53735963;53735972;53743133;53743133;53749420;53749420;53753964;53753964;53755604;53755604;53756165;53756165;53760063;53760063;53763265;53763265	53716432;53716707;53725732;53725732;53728751;53728751;53736179;53736181;53736181;53743630;53743630;53749845;53749845;53754097;53754097;53755730;53755730;53756290;53756290;53760197;53760197;53763432;53763432	+;+;+;+;+;+;+;+;+;+;+;+;+;+;+;+;+;+;+;+;+;+;+	2269	20:53716231-53763432	65.0105	62.4449	61.177	85.4798	68.5281	126.677	181.243	145.422	225.766	169.777	116.135	82.2681	196.481	288.189	170.768	149.994	1.21085	0.249778	4.84772	1.24888e-06	0.000231537	1.11816	0.265446	4.21238	2.52693e-05	0.00199975	1.04144	0.351786	2.96044	0.00307202	0.199413	0.00765127	0.357759	0.0213866	0.982937	0.999876
147	ENSDARG00000040621	lrrc32	leucine rich repeat containing 32 [Source:ZFIN;Acc:ZDB-GENE-090630-1]	10;10	252425;255151	252511;257043	+;+	1980	10:252425-257043	179.429	350.923	430.093	342.891	325.834	60.2379	103.394	90.1616	162.789	104.146	202.16	191.013	110.221	100.783	151.044	170.393	-1.27446	0.264722	-4.81432	1.47702e-06	0.000268246	-1.33064	0.304263	-4.37332	1.2237e-05	0.00109955	-0.94188	0.322301	-2.92236	0.00347386	0.214785	0.436661	0.345828	1.26265	0.206714	0.999876
4288	ENSDARG00000069981	cspg5a	chondroitin sulfate proteoglycan 5a [Source:ZFIN;Acc:ZDB-GENE-080425-4]	16;16;16;16;16;16;16;16;16;16;16;16;16;16;16;16	42418164;42418169;42418439;42431946;42431946;42438105;42438183;42438183;42445181;42445181;42445181;42470068;42470068;42470068;42486227;42486227	42418915;42418915;42418915;42432002;42432002;42438258;42438261;42438261;42445369;42445369;42445369;42470422;42470998;42470998;42486669;42486683	-;-;-;-;-;-;-;-;-;-;-;-;-;-;-;-	2543	16:42418164-42486683	2225.96	1964.82	2104.12	1372.53	1916.86	1598.96	937.84	1697.07	146.154	1095.01	1932.14	1944.17	1066.27	49.1421	1247.93	1221.84	-0.628034	0.379	-1.65708	0.0975034	0.606164	-0.554682	0.357656	-1.55088	0.12093	0.734606	-0.376755	0.432145	-0.871827	0.383303	0.923617	0.0960348	0.446007	0.215321	0.829517	0.999876
813	ENSDARG00000070155	tuba8l3	tubulin, alpha 8 like 3 [Source:ZFIN;Acc:ZDB-GENE-040801-77]	9;9;9;9	7684247;7690383;7692659;7695408	7685372;7690531;7692881;7695465	-;-;-;-	1556	9:7684247-7695465	663.107	1232.19	1373.7	985.932	1063.73	1867.38	2266.14	1813.41	1983.18	1982.53	1423.72	641.124	1793.88	1559.22	1354.49	1806.2	0.818574	0.27128	3.01745	0.00254915	0.0837968	0.807408	0.231149	3.49302	0.000477597	0.0219916	0.285237	0.321143	0.888192	0.374438	0.923617	-0.480307	0.297296	-1.61559	0.106184	0.977147
4263	ENSDARG00000021916	vax1	ventral anterior homeobox 1 [Source:ZFIN;Acc:ZDB-GENE-030904-9]	17;17;17;17;17;17;17	21412857;21412859;21419205;21419205;21421180;21421180;21421633	21414774;21414774;21419392;21419392;21421454;21421628;21422488	-;-;-;-;-;-;-	3411	17:21412857-21422488	173.361	41.3368	148.308	101.993	116.25	20.3746	97.3116	274.847	0	98.1334	18.9257	20.8034	6.38961	20.8229	16.7354	61.2356	-0.652571	0.392169	-1.66401	0.0961114	0.601839	-0.0586579	0.328751	-0.178426	0.858388	0.984485	-2.00502	0.395331	-5.07176	3.94153e-07	0.000227996	-0.906864	0.432851	-2.09509	0.0361627	0.729287
13835	ENSDARG00000104826	pcdh1gc5	protocadherin 1 gamma c 5 [Source:ZFIN;Acc:ZDB-GENE-041118-16]	10;10;10;10	21832573;21855170;21858956;21860973	21835035;21855228;21859074;21862676	+;+;+;+	4345	10:21832573-21862676	187.23	194.371	224.316	142.79	187.177	250.696	90.0132	297.388	0	159.524	273.562	138.059	242.805	4.16459	164.648	144.038	-0.275124	0.396453	-0.693964	0.487705	0.941042	-0.0643774	0.344396	-0.186929	0.851717	0.984485	-0.109418	0.436985	-0.250394	0.802283	0.972665	0.0116422	0.385345	0.0302124	0.975898	0.999876
731	ENSDARG00000101334	ctsc	cathepsin C [Source:ZFIN;Acc:ZDB-GENE-030619-9]	15;15;15;15;15;15;15;15;15;15;15;15;15;15;15	43682886;43682954;43684541;43684541;43687054;43688254;43688254;43691442;43691442;43694158;43694158;43700590;43700590;43702290;43702290	43683202;43683202;43684676;43684686;43687063;43688417;43688417;43691597;43691597;43694273;43694273;43700721;43700721;43704485;43704471	+;+;+;+;+;+;+;+;+;+;+;+;+;+;+	3237	15:43682886-43704485	353.657	433.596	424.531	451.683	415.867	590.863	558.325	586.777	654.722	597.672	411.203	486.044	568.675	1053.64	629.89	634.68	0.698652	0.22384	3.12122	0.00180105	0.0657766	0.49177	0.173772	2.82997	0.00465527	0.120469	0.50736	0.299068	1.69647	0.0897962	0.788861	0.0654202	0.297876	0.219623	0.826165	0.999876
2695	ENSDARG00000027112	ephb4b	eph receptor B4b [Source:ZFIN;Acc:ZDB-GENE-990415-65]	23;23;23;23;23;23;23;23;23;23;23;23;23;23;23;23;23;23;23;23;23;23;23;23;23;23;23;23;23;23;23	44543911;44561272;44564588;44568637;44568637;44573612;44573612;44576884;44576884;44580057;44580057;44580593;44580593;44581431;44581431;44585360;44585360;44587930;44587930;44588200;44588200;44589860;44589860;44591498;44591498;44592153;44592153;44593512;44593512;44595413;44595413	44544501;44561342;44564869;44569024;44569024;44573767;44573767;44577213;44577213;44580181;44580181;44580752;44580752;44581530;44581530;44585421;44585421;44588043;44588043;44588447;44588447;44590075;44590075;44591647;44591647;44592346;44592346;44593670;44593670;44595819;44595920	+;+;+;+;+;+;+;+;+;+;+;+;+;+;+;+;+;+;+;+;+;+;+;+;+;+;+;+;+;+;+	3854	23:44543911-44595920	702.113	843.446	1038.15	1055.87	909.896	1396.99	861.207	933.608	1914.26	1276.52	828.427	863.342	972.019	915.376	894.791	1292.62	0.552085	0.274351	2.01233	0.0441852	0.437147	0.420304	0.259278	1.62106	0.105006	0.691006	-0.0329617	0.211284	-0.156006	0.876028	0.986371	-0.458235	0.277653	-1.65039	0.0988633	0.958547
12360	ENSDARG00000044053	vsnl1b	visinin-like 1b [Source:ZFIN;Acc:ZDB-GENE-080225-39]	17;17;17;17;17;17;17	6558345;6558932;6562984;6562984;6572845;6572845;6580730	6559328;6559328;6563199;6563199;6573008;6573011;6581308	-;-;-;-;-;-;-	1946	17:6558345-6581308	1119.05	890.939	1090.06	647.898	936.987	1090.48	543.728	1187.37	83.177	726.19	1136.4	1163.1	1398.53	12.4938	927.63	717.504	-0.3141	0.392334	-0.800592	0.423368	0.912839	-0.243175	0.365298	-0.665689	0.50561	0.965384	-0.0110232	0.439445	-0.0250844	0.979988	0.99635	0.163265	0.44477	0.367077	0.713562	0.999876
12853	ENSDARG00000071860	nrn1a	neuritin 1a [Source:ZFIN;Acc:ZDB-GENE-040718-212]	24;24;24	2523717;2526635;2528617	2523964;2526779;2528911	+;+;+	688	24:2523717-2528911	562.558	484.608	354.085	462.368	465.905	492.533	338.158	781.643	46.3415	414.669	532.499	764.053	448.87	29.985	443.852	371.19	-0.292223	0.381941	-0.765099	0.444212	0.922608	-0.112102	0.366656	-0.305742	0.759801	0.98035	-0.0523466	0.423979	-0.123465	0.901739	0.986371	0.0511779	0.445628	0.114844	0.908568	0.999876
465	ENSDARG00000000837	snx9a	sorting nexin 9a [Source:ZFIN;Acc:ZDB-GENE-030616-66]	17;17;17;17;17;17;17;17;17;17;17;17;17;17;17;17;17;17;17;17;17;17;17;17;17;17;17;17;17	33205783;33205839;33217119;33217119;33219043;33219043;33220328;33220328;33226250;33230994;33231223;33231785;33231826;33231991;33232219;33232219;33239770;33239770;33240241;33240241;33240457;33240457;33241136;33241136;33241441;33241441;33245007;33245274;33248316	33206098;33206098;33217205;33217205;33219117;33219117;33220414;33220642;33226349;33231138;33231310;33231910;33232108;33232108;33232349;33232349;33239873;33239873;33240344;33240344;33240534;33240534;33241212;33241212;33241510;33241542;33245121;33245365;33249329	+;+;+;+;+;+;+;+;+;+;+;+;+;+;+;+;+;+;+;+;+;+;+;+;+;+;+;+;+	3267	17:33205783-33249329	331.987	386.103	380.039	334.148	358.069	509.365	662.935	607.136	812.758	648.048	298.509	397.156	583.052	748.793	506.877	561.129	0.747504	0.214526	3.48444	0.00049316	0.028253	0.789982	0.201176	3.92682	8.6078e-05	0.00543299	0.429261	0.2916	1.47209	0.140998	0.851332	-0.307444	0.303476	-1.01308	0.311024	0.999876
308	ENSDARG00000038669	gbp2	guanylate binding protein 2 [Source:ZFIN;Acc:ZDB-GENE-070912-618]	2;2;2;2;2;2;2;2;2;2;2;2;2;2;2;2;2;2;2	42155797;42155799;42156041;42156041;42156685;42156685;42157059;42157059;42157490;42157490;42158725;42158725;42159062;42159062;42161674;42161674;42162487;42162824;42167241	42155906;42155906;42156249;42156249;42156812;42156812;42157168;42157168;42157689;42157689;42158967;42158967;42159339;42159339;42161826;42161886;42162589;42163017;42167864	+;+;+;+;+;+;+;+;+;+;+;+;+;+;+;+;+;+;+	2412	2:42155797-42167864	24.2706	21.1081	14.8308	29.1409	22.3376	53.1511	64.4689	90.1616	130.707	84.6221	25.8077	28.3683	30.3506	143.262	56.9471	65.2816	1.34447	0.340298	3.95086	7.78721e-05	0.00674984	1.42487	0.331158	4.30269	1.68733e-05	0.00143163	0.843316	0.422886	1.99419	0.0461312	0.671585	-0.370593	0.425843	-0.870257	0.38416	0.999876
1760	ENSDARG00000071697	zgc:66433	zgc:66433 [Source:ZFIN;Acc:ZDB-GENE-030131-9832]	14;14;14;14;14;14;14;14;14;14;14;14;14;14;14;14;14;14;14;14;14;14;14;14;14;14;14;14;14;14;14;14;14;14;14;14;14;14;14;14;14;14;14;14;14;14;14;14;14;14;14;14;14;14;14	20621456;20621464;20632583;20632583;20632619;20632619;20644289;20644289;20644289;20657657;20657657;20657657;20657657;20657657;20657657;20669133;20669133;20669133;20669133;20669133;20669133;20673182;20673182;20673182;20673182;20676041;20676041;20676041;20676041;20681083;20681083;20681083;20690836;20690836;20690836;20691191;20691191;20691191;20693976;20693976;20693997;20696497;20696497;20696497;206…	20621543;20621543;20632829;20632829;20632829;20632829;20644345;20644345;20644345;20657736;20657736;20657736;20657736;20657736;20657736;20669247;20669301;20669301;20669301;20669301;20669172;20673314;20673314;20673314;20673314;20676193;20676199;20676199;20676199;20681142;20681142;20681142;20690994;20690994;20690994;20691296;20691296;20691296;20694337;20694337;20694337;20697829;20697829;20697829;206…	+;+;+;+;+;+;+;+;+;+;+;+;+;+;+;+;+;+;+;+;+;+;+;+;+;+;+;+;+;+;+;+;+;+;+;+;+;+;+;+;+;+;+;+;+;+;+;+;+;+;+;+;+;+;+	4548	14:20621456-20703366	1070.51	1224.27	1614.7	1264.71	1293.55	2114.53	2037.46	1755.24	2159.04	2016.57	1466.74	725.283	1875.35	1436.78	1376.04	1849.91	0.582088	0.247515	2.35173	0.0186863	0.282848	0.600136	0.184936	3.24511	0.00117407	0.0451449	0.0695473	0.28934	0.240365	0.810047	0.974837	-0.489794	0.282159	-1.73588	0.0825849	0.915837
622	ENSDARG00000103590	cyp2aa6	cytochrome P450, family 2, subfamily AA, polypeptide 6 [Source:ZFIN;Acc:ZDB-GENE-030131-2932]	23;23;23;23;23;23;23;23;23	42350569;42350897;42352900;42359144;42362205;42362590;42364044;42364305;42364521	42350779;42351056;42353052;42359304;42362378;42362731;42364232;42364446;42364992	+;+;+;+;+;+;+;+;+	1804	23:42350569-42364992	160.359	170.624	133.477	293.351	189.453	261.326	416.007	232.675	430.144	335.038	148.824	498.337	576.662	1871.57	773.847	457.707	1.1204	0.344703	3.25035	0.00115264	0.0493933	0.677502	0.286606	2.36388	0.0180847	0.289961	1.32545	0.416536	3.18209	0.00146215	0.123973	0.795761	0.422376	1.88401	0.0595637	0.85386
375	ENSDARG00000079858	tmem163a	transmembrane protein 163a [Source:ZFIN;Acc:ZDB-GENE-081104-429]	9;9;9;9;9;9;9;9;9;9;9;9;9;9;9;9	23444374;23444541;23454747;23454747;23486468;23486468;23486740;23486740;23488908;23488908;23499266;23499266;23501914;23501914;23502201;23502201	23444893;23444895;23454866;23454866;23486511;23486511;23486831;23486831;23489004;23489004;23499377;23499377;23502055;23502055;23502473;23507251	+;+;+;+;+;+;+;+;+;+;+;+;+;+;+;+	6180	9:23444374-23507251	356.257	345.646	600.647	204.957	376.877	239.18	145.967	117.792	149.719	163.164	203.021	210.871	214.851	44.1446	168.222	202.396	-1.13918	0.305875	-3.72432	0.00019584	0.0139422	-0.981937	0.298506	-3.2895	0.00100365	0.0402049	-0.869329	0.383695	-2.26568	0.0234712	0.520056	0.031839	0.38457	0.0827911	0.934018	0.999876
5029	ENSDARG00000059311	dpysl5b	dihydropyrimidinase-like 5b [Source:ZFIN;Acc:ZDB-GENE-050720-4]	4;4;4;4;4;4;4;4;4;4;4;4;4;4;4;4;4	785248;789427;790219;790692;790699;792841;792841;794430;794430;794693;794961;794961;795098;795960;797151;799673;802390	787100;789604;790426;790834;790834;792982;792982;794586;794768;794768;795005;795005;795166;796139;797309;799937;802423	-;-;-;-;-;-;-;-;-;-;-;-;-;-;-;-;-	3615	4:785248-802423	606.765	808.266	802.716	488.595	676.585	429.638	259.092	1220.09	86.7417	498.89	597.878	591.952	328.266	34.9825	388.27	451.023	-0.574354	0.373511	-1.53771	0.124118	0.659276	-0.286527	0.368529	-0.777489	0.43687	0.960898	-0.53309	0.418383	-1.27417	0.202603	0.897108	-0.192824	0.44517	-0.433146	0.664908	0.999876
430	ENSDARG00000075345	si:ch211-76l23.7	si:ch211-76l23.7 [Source:ZFIN;Acc:ZDB-GENE-120215-154]	3;3;3;3;3;3;3;3	28720333;28720787;28722245;28722453;28722731;28722928;28723148;28726157	28720686;28720864;28722349;28722615;28722848;28723078;28723300;28726353	-;-;-;-;-;-;-;-	1319	3:28720333-28726353	29.4714	80.9145	53.7616	77.7089	60.4641	23.0321	32.8427	8.72531	15.4472	20.0118	0	16.0754	11.9805	9.99501	9.51272	23.6169	-1.40839	0.39462	-3.56899	0.00035836	0.0222491	-1.06707	0.363333	-2.93691	0.00331505	0.0950021	-1.52114	0.434775	-3.49868	0.000467571	0.0590819	-0.499634	0.445364	-1.12186	0.261924	0.999876
585	ENSDARG00000091006	cobl	cordon-bleu WH2 repeat protein [Source:ZFIN;Acc:ZDB-GENE-091020-11]	16;16;16;16;16;16;16;16;16;16;16;16;16;16;16;16;16;16;16;16;16;16;16;16;16;16;16;16;16;16;16;16;16	8616892;8616902;8617688;8622227;8622227;8622227;8625233;8625233;8625233;8625451;8625451;8625451;8629076;8629076;8638053;8638053;8650859;8650859;8665213;8665213;8673050;8673050;8676297;8678423;8678423;8694779;8694779;8699583;8699583;8748841;8748841;8749346;8749346	8618713;8618713;8618713;8622496;8622496;8622496;8625352;8625352;8625352;8627105;8627105;8627159;8629191;8629194;8638335;8638335;8651384;8651384;8665383;8665383;8673135;8673135;8676341;8678651;8678651;8694989;8694989;8699777;8699777;8748977;8748977;8749768;8749715	-;-;-;-;-;-;-;-;-;-;-;-;-;-;-;-;-;-;-;-;-;-;-;-;-;-;-;-;-;-;-;-;-	6346	16:8616892-8749768	211.501	342.128	354.085	275.867	295.895	549.228	414.791	428.995	426.579	454.898	514.433	430.253	391.364	284.025	405.019	457.334	0.724504	0.218512	3.31563	0.000914369	0.0416648	0.564032	0.222862	2.53086	0.0113784	0.216348	0.39808	0.266448	1.49402	0.135169	0.844722	-0.156601	0.240738	-0.650504	0.515366	0.999876
8229	ENSDARG00000071011	cdk5r2a	cyclin-dependent kinase 5, regulatory subunit 2a (p39) [Source:ZFIN;Acc:ZDB-GENE-050417-22]	6	13613462	13615244	+	1783	6:13613462-13615244	696.046	646.437	939.901	477.91	690.073	485.447	319.912	950.332	10.6942	441.596	331.199	1074.21	402.545	4.16459	453.03	437.961	-0.456878	0.39489	-1.15697	0.247283	0.802251	-0.248684	0.37519	-0.662822	0.507445	0.965384	-0.306424	0.440841	-0.695089	0.486999	0.934423	0.0109441	0.406015	0.0269549	0.978496	0.999876
135	ENSDARG00000001234	map4k2	mitogen-activated protein kinase kinase kinase kinase 2 [Source:ZFIN;Acc:ZDB-GENE-030616-163]	7;7;7;7;7;7;7;7;7;7;7;7;7;7;7;7;7;7;7;7;7;7;7;7;7;7;7;7;7;7;7;7	17396958;17397896;17398046;17398720;17398901;17400362;17402362;17402602;17402747;17405675;17405839;17406023;17408901;17411002;17411254;17411514;17411746;17411875;17413132;17418186;17418895;17419858;17420736;17420882;17422861;17423051;17423979;17424124;17425572;17428368;17430527;17438700	17397378;17397951;17398116;17398806;17398969;17400533;17402465;17402660;17402870;17405735;17405918;17406107;17408942;17411171;17411413;17411547;17411784;17411921;17413190;17418264;17419002;17419939;17420798;17421013;17422933;17423093;17424026;17424179;17425636;17428458;17430584;17439010	-;-;-;-;-;-;-;-;-;-;-;-;-;-;-;-;-;-;-;-;-;-;-;-;-;-;-;-;-;-;-;-	3149	7:17396958-17439010	173.361	203.166	224.316	231.184	208.007	379.144	323.561	422.45	453.909	394.766	379.373	206.143	459.253	426.454	367.806	353.952	0.90024	0.183772	4.89868	9.64847e-07	0.000191486	0.852645	0.204402	4.1714	3.02729e-05	0.00229065	0.717845	0.28122	2.55261	0.0106918	0.373709	-0.0910684	0.279924	-0.325332	0.74493	0.999876
10490	ENSDARG00000104945	sncb	synuclein, beta [Source:ZFIN;Acc:ZDB-GENE-040426-1615]	14;14;14;14;14;14	45619121;45620041;45630944;45636425;45647748;45652680	45619341;45620171;45630973;45636543;45647831;45653489	+;+;+;+;+;+	1395	14:45619121-45653489	3915.36	3695.68	3678.03	2153.51	3360.65	4158.19	2206.54	4738.57	253.096	2839.1	4216.98	3765.42	2757.12	87.4563	2706.74	2513.48	-0.366404	0.386609	-0.947739	0.343262	0.871872	-0.124139	0.385301	-0.322187	0.747311	0.98035	-0.189165	0.434016	-0.435848	0.662947	0.957738	-0.0336153	0.445996	-0.0753714	0.939919	0.999876
6877	ENSDARG00000086665	si:dkey-175g6.2	si:dkey-175g6.2 [Source:ZFIN;Acc:ZDB-GENE-030131-8061]	10;10;10	23052811;23053840;23053979	23052989;23055967;23057077	+;+;+	3417	10:23052811-23057077	473.276	1025.5	1136.41	519.678	788.717	96.5578	453.715	1668.72	24.9531	560.986	187.536	886.037	314.688	3.33167	347.898	462.108	-0.508303	0.390654	-1.30116	0.193204	0.749147	-0.163583	0.362531	-0.451224	0.651828	0.98035	-0.572873	0.440718	-1.29986	0.193647	0.891439	-0.185386	0.396716	-0.4673	0.640285	0.999876
807	ENSDARG00000005476	nav3	neuron navigator 3 [Source:ZFIN;Acc:ZDB-GENE-021205-1]	4;4;4;4;4;4;4;4;4;4;4;4;4;4;4;4;4;4;4;4;4;4;4;4;4;4;4;4;4;4;4;4;4;4;4;4;4;4;4;4;4;4;4;4;4;4;4;4;4;4;4;4;4;4;4;4;4;4;4;4;4;4;4;4;4;4;4;4;4;4;4;4;4;4;4;4;4;4;4;4;4;4;4;4;4;4;4;4;4;4;4;4;4;4;4;4;4;4;4;4;4;4;4;4;4;4;4;4;4;4;4;4;4;4;4;4;4;4;4;4;4;4;4;4;4;4;4;4	21091925;21092022;21140645;21140645;21140646;21141362;21141362;21141362;21153398;21153398;21153398;21161174;21161174;21161174;21166355;21172594;21172594;21172594;21172594;21177878;21177878;21177878;21177878;21181724;21181724;21181751;21181751;21189808;21189808;21189808;21189808;21198907;21198907;21198907;21198907;21209123;21209123;21209123;21211355;21211355;21211355;21228572;21228572;21228572;212…	21092198;21092198;21140762;21140762;21140762;21141414;21141414;21141414;21153470;21153470;21153470;21161357;21161357;21161357;21166570;21172662;21172662;21172662;21172662;21178020;21178020;21178020;21178020;21182738;21182738;21182738;21182738;21189920;21189920;21189920;21189920;21199015;21199015;21199015;21199288;21209494;21209494;21209494;21211486;21211486;21211486;21228692;21228692;21228692;212…	+;+;+;+;+;+;+;+;+;+;+;+;+;+;+;+;+;+;+;+;+;+;+;+;+;+;+;+;+;+;+;+;+;+;+;+;+;+;+;+;+;+;+;+;+;+;+;+;+;+;+;+;+;+;+;+;+;+;+;+;+;+;+;+;+;+;+;+;+;+;+;+;+;+;+;+;+;+;+;+;+;+;+;+;+;+;+;+;+;+;+;+;+;+;+;+;+;+;+;+;+;+;+;+;+;+;+;+;+;+;+;+;+;+;+;+;+;+;+;+;+;+;+;+;+;+;+;+	8472	4:21091925-21266589	574.693	811.784	850.916	550.762	697.039	1256.14	1155.58	1028.13	1245.28	1171.28	960.047	966.414	793.11	611.361	832.733	1094.1	0.730301	0.241692	3.02161	0.00251431	0.0831778	0.691498	0.204123	3.38765	0.000704943	0.0303032	0.225287	0.250137	0.900655	0.367772	0.923617	-0.463929	0.214488	-2.16297	0.0305438	0.68548
8687	ENSDARG00000025436	msrb1a	methionine sulfoxide reductase B1a [Source:ZFIN;Acc:ZDB-GENE-030411-3]	3;3;3;3;3;3;3;3;3;3;3;3;3;3;3	18648691;18650667;18651264;18653076;18653076;18653076;18653153;18653802;18653802;18653802;18653802;18655371;18655371;18655371;18655371	18651538;18651538;18651533;18653185;18653190;18653190;18653185;18653944;18653944;18653944;18653944;18655471;18655481;18655485;18655554	-;-;-;-;-;-;-;-;-;-;-;-;-;-;-	3290	3:18648691-18655554	508.815	649.075	643.285	743.092	636.067	488.104	956.086	797.639	829.394	767.806	224.527	331.909	345.838	627.187	382.365	514.871	-0.344268	0.309834	-1.11114	0.266509	0.819044	0.240225	0.234927	1.02255	0.306521	0.956635	-0.644565	0.304489	-2.11687	0.0342705	0.599271	-0.849264	0.324086	-2.62049	0.00878041	0.400455
4175	ENSDARG00000018259	atp1a3a	ATPase, Na+/K+ transporting, alpha 3a polypeptide [Source:ZFIN;Acc:ZDB-GENE-001212-7]	19;19;19;19;19;19;19;19;19;19;19;19;19;19;19;19;19;19;19;19;19	6409203;6413672;6413851;6414352;6416248;6419160;6419962;6422894;6423142;6425381;6425969;6427394;6428483;6433309;6436928;6438684;6439111;6443593;6446740;6447408;6466247	6411227;6413763;6413952;6414482;6416393;6419283;6420116;6423062;6423292;6425693;6426161;6427638;6428681;6433577;6437045;6438818;6439224;6443796;6446799;6447524;6466563	-;-;-;-;-;-;-;-;-;-;-;-;-;-;-;-;-;-;-;-;-	5379	19:6409203-6466563	3608.52	3266.48	5022.07	2019.46	3479.13	2157.93	1734.58	2949.88	313.696	1789.02	4102.56	2817.92	2918.45	102.449	2485.35	2230.43	-0.631082	0.375517	-1.68057	0.0928465	0.593706	-0.673527	0.352358	-1.91149	0.0559423	0.524434	-0.294195	0.432344	-0.680466	0.49621	0.937249	0.25211	0.445189	0.5663	0.57119	0.999876
7780	ENSDARG00000036584	st8sia5	ST8 alpha-N-acetyl-neuraminide alpha-2,8-sialyltransferase 5 [Source:ZFIN;Acc:ZDB-GENE-060322-8]	21;21;21;21;21;21;21;21;21;21;21;21;21;21;21;21;21;21;21;21;21;21;21;21;21;21;21;21;21;21;21;21;21	5044869;5044911;5045151;5045151;5045151;5058823;5058823;5058823;5061766;5061766;5066460;5066460;5066460;5068686;5068686;5068686;5068686;5069263;5069263;5069263;5069263;5072543;5072543;5072543;5072543;5072747;5072747;5072747;5072747;5075568;5075568;5075568;5075568	5045281;5045281;5045281;5045281;5045281;5058930;5058930;5058930;5061859;5061864;5066552;5066552;5066552;5068772;5068772;5068772;5068772;5069407;5069407;5069407;5069407;5072655;5072655;5072655;5072655;5072839;5072839;5072839;5072839;5076030;5076030;5076030;5076228	+;+;+;+;+;+;+;+;+;+;+;+;+;+;+;+;+;+;+;+;+;+;+;+;+;+;+;+;+;+;+;+;+	1812	21:5044869-5076228	319.852	253.298	328.131	180.673	270.488	264.87	132.587	380.278	39.212	204.237	229.689	369.734	274.753	25.8204	224.999	195.736	-0.448458	0.372817	-1.20289	0.229019	0.785875	-0.275019	0.359455	-0.765099	0.444213	0.960898	-0.182993	0.412926	-0.443163	0.657648	0.956345	0.0795196	0.441557	0.180089	0.857083	0.999876
1596	ENSDARG00000105215	kdrl	kinase insert domain receptor like [Source:ZFIN;Acc:ZDB-GENE-000705-1]	14;14;14;14;14;14;14;14;14;14;14;14;14;14;14;14;14;14;14;14;14;14;14;14;14;14;14;14;14;14;14;14;14;14;14;14;14;14;14;14;14;14;14;14;14;14;14;14;14;14;14;14;14;14;14;14;14;14;14	32643455;32643456;32652050;32652050;32653888;32653888;32654599;32654599;32656422;32656422;32661076;32661076;32664855;32664855;32665377;32665377;32666071;32666071;32666746;32666746;32666981;32667097;32667147;32670334;32670334;32670996;32670996;32671708;32671708;32672941;32672941;32673241;32673241;32673851;32673851;32675772;32675772;32679573;32679573;32681106;32681106;32683439;32683439;32683753;326…	32645110;32645110;32652150;32652150;32653966;32653966;32654720;32654720;32656527;32656527;32661175;32661175;32664966;32664966;32665499;32665499;32666168;32666168;32666935;32666899;32667069;32667260;32667260;32670438;32670438;32671131;32671131;32671814;32671814;32673069;32673069;32673387;32673387;32674138;32674138;32675880;32675880;32679681;32679681;32681262;32681262;32683608;32683608;32683870;326…	-;-;-;-;-;-;-;-;-;-;-;-;-;-;-;-;-;-;-;-;-;-;-;-;-;-;-;-;-;-;-;-;-;-;-;-;-;-;-;-;-;-;-;-;-;-;-;-;-;-;-;-;-;-;-;-;-;-;-	5876	14:32643455-32704641	6241.01	8451.17	8084.63	9479.52	8064.08	20494.2	11738.2	11603.9	19636.9	15868.3	10134.7	4494.49	8901.52	7615.36	7786.51	13146.8	0.724518	0.299792	2.41674	0.0156603	0.261082	0.868922	0.236605	3.67246	0.000240224	0.0125586	-0.0583484	0.274541	-0.212531	0.831693	0.979884	-0.892609	0.30217	-2.954	0.00313685	0.252957
3531	ENSDARG00000022254	prkcbb	protein kinase C, beta b [Source:ZFIN;Acc:ZDB-GENE-040426-1178]	3;3;3;3;3;3;3;3;3;3;3;3;3;3;3;3;3	34876222;34878742;34950812;34981559;34987169;35006069;35006372;35012602;35040500;35046302;35055968;35067265;35070719;35073662;35074266;35095611;35118676	34876535;34878773;34950894;34981670;34987297;35006225;35006506;35012698;35040640;35046475;35056059;35067327;35070857;35073742;35074373;35095751;35121017	+;+;+;+;+;+;+;+;+;+;+;+;+;+;+;+;+	4340	3:34876222-35121017	396.131	500.439	496.831	295.294	422.174	491.647	322.345	516.248	384.991	428.808	217.645	224.11	165.331	205.731	203.204	295.731	-0.583303	0.322846	-1.80675	0.0708008	0.535885	0.0204153	0.236745	0.0862334	0.931281	0.992506	-0.975685	0.244724	-3.98688	6.69481e-05	0.0155595	-0.999994	0.235046	-4.25446	2.09558e-05	0.00845239
136	ENSDARG00000055365	si:dkey-25e12.3	si:dkey-25e12.3 [Source:ZFIN;Acc:ZDB-GENE-041001-132]	20;20;20;20;20;20;20;20;20;20;20;20;20	26644593;26645160;26645471;26645698;26645698;26649147;26649589;26649589;26651526;26651526;26651526;26651571;26651833	26645365;26645591;26645591;26645767;26645767;26649706;26649706;26649706;26651713;26652120;26651670;26651612;26652143	-;-;-;-;-;-;-;-;-;-;-;-;-	2247	20:26644593-26652143	199.365	158.311	105.669	201.072	166.104	271.956	502.371	349.012	444.403	391.936	181.514	431.198	318.682	426.454	339.462	333.597	1.10967	0.226827	4.89213	9.97483e-07	0.00019297	1.05925	0.264651	4.00243	6.26943e-05	0.00428075	0.855588	0.318154	2.68923	0.00716172	0.314898	-0.178607	0.312708	-0.571162	0.56789	0.999876
158	ENSDARG00000007783	blk	BLK proto-oncogene, Src family tyrosine kinase [Source:ZFIN;Acc:ZDB-GENE-040724-106]	20;20;20;20;20;20;20;20;20;20;20;20;20;20;20;20;20;20;20;20;20;20;20;20;20;20;20;20;20;20;20;20;20;20;20;20;20;20;20;20;20;20;20	19275448;19277376;19277376;19277892;19277892;19278540;19278584;19278584;19278733;19278733;19279209;19279209;19279209;19279764;19279764;19279764;19280737;19280737;19280737;19281061;19281061;19281061;19283833;19283833;19283833;19291479;19291479;19291479;19294379;19294379;19294379;19294653;19294653;19294653;19295377;19295377;19295377;19295872;19295872;19295872;19296113;19296113;19296113	19275509;19277488;19277488;19277933;19277933;19278811;19278648;19278648;19278811;19278811;19279245;19279245;19279245;19279857;19279857;19279857;19280835;19280835;19280835;19281164;19281164;19281164;19283982;19283982;19283982;19291631;19291631;19291631;19294558;19294558;19294558;19294729;19294729;19294729;19295527;19295527;19295527;19296003;19296003;19296003;19296315;19296472;19297273	+;+;+;+;+;+;+;+;+;+;+;+;+;+;+;+;+;+;+;+;+;+;+;+;+;+;+;+;+;+;+;+;+;+;+;+;+;+;+;+;+;+;+	2827	20:19275448-19297273	68.4777	141.6	114.939	128.22	113.309	287.902	306.531	269.758	288.743	288.233	183.235	239.239	175.714	189.072	196.815	242.255	1.17832	0.250433	4.70515	2.53678e-06	0.000429965	1.18354	0.249287	4.7477	2.05746e-06	0.000232501	0.693633	0.280468	2.47313	0.0133937	0.400566	-0.523779	0.197766	-2.64848	0.00808536	0.385084
2705	ENSDARG00000056964	ilk	integrin-linked kinase [Source:ZFIN;Acc:ZDB-GENE-040426-1435]	10;10;10;10;10;10;10;10;10;10;10;10;10;10;10	24755807;24757570;24758189;24759308;24760971;24763275;24763504;24764939;24765181;24766570;24767346;24783232;24783673;24790042;24790042	24757482;24757700;24758288;24759429;24761098;24763384;24763589;24765022;24765277;24766665;24767511;24783953;24783953;24790122;24790164	-;-;-;-;-;-;-;-;-;-;-;-;-;-;-	3641	10:24755807-24790164	1151.99	1431.84	1405.22	1335.62	1331.16	1954.19	1156.79	1256.44	1922.58	1572.5	1546.74	1527.16	1523.12	1286.86	1470.97	1713.67	0.430702	0.214275	2.01005	0.0444262	0.438303	0.21541	0.218	0.988118	0.323095	0.960898	0.126385	0.178882	0.706531	0.479858	0.931725	-0.0903189	0.238709	-0.378364	0.70516	0.999876
370	ENSDARG00000078734	myo1f	myosin IF [Source:ZFIN;Acc:ZDB-GENE-081104-506]	8;8;8;8;8;8;8;8;8;8;8;8;8;8;8;8;8;8;8;8;8;8;8;8;8;8;8;8	20218399;20218940;20220706;20222478;20222614;20222836;20225943;20227139;20227839;20228091;20231916;20232097;20232288;20232639;20235943;20236200;20236382;20237257;20239005;20239278;20241713;20242214;20242434;20243803;20245169;20245372;20246965;20259820	20218856;20219112;20220919;20222537;20222762;20222982;20226088;20227308;20227953;20228235;20232014;20232203;20232369;20232724;20236110;20236286;20236468;20237337;20239201;20239410;20241847;20242345;20242523;20243890;20245263;20245461;20247096;20259837	-;-;-;-;-;-;-;-;-;-;-;-;-;-;-;-;-;-;-;-;-;-;-;-;-;-;-;-	3684	8:20218399-20259837	44.2071	27.2647	29.6616	33.9977	33.7828	82.3842	69.3345	130.88	47.5297	82.532	98.9295	42.5525	48.7208	311.511	125.428	90.4147	1.26476	0.337634	3.74595	0.00017971	0.0129668	0.984051	0.326147	3.0172	0.00255119	0.0786886	1.22179	0.418209	2.92149	0.00348362	0.214878	0.384763	0.428317	0.898313	0.369019	0.999876
8384	ENSDARG00000056745	necab2	N-terminal EF-hand calcium binding protein 2 [Source:ZFIN;Acc:ZDB-GENE-050706-167]	18;18;18;18;18;18;18;18;18;18;18;18;18;18;18;18;18;18;18;18;18;18;18;18;18	21419728;21419737;21419746;21434981;21434981;21434981;21503216;21503216;21503216;21513334;21513334;21513605;21513605;21562142;21562142;21580785;21580785;21592160;21592160;21601847;21601847;21614710;21623983;21626465;21628738	21420059;21420059;21420059;21435005;21435005;21435005;21503324;21503324;21503569;21513359;21513359;21513702;21513702;21562278;21562278;21580909;21580909;21592239;21592239;21601903;21601943;21614822;21624060;21626556;21631750	+;+;+;+;+;+;+;+;+;+;+;+;+;+;+;+;+;+;+;+;+;+;+;+;+	4570	18:21419728-21631750	1333.15	1263.85	1038.15	759.605	1098.69	1246.39	513.319	1515.3	55.8474	832.714	1065	1243.48	1009.56	36.6484	838.67	770.044	-0.444614	0.389418	-1.14174	0.253562	0.807377	-0.18696	0.384343	-0.486441	0.626654	0.98035	-0.242953	0.430085	-0.564895	0.572145	0.94208	0.00539066	0.445837	0.0120911	0.990353	0.999876
1253	ENSDARG00000060783	acap2	ArfGAP with coiled-coil, ankyrin repeat and PH domains 2 [Source:ZFIN;Acc:ZDB-GENE-050208-640]	22;22;22;22;22;22;22;22;22;22;22;22;22;22;22;22;22;22;22;22;22;22;22;22;22;22;22;22;22;22;22;22;22;22;22;22;22;22;22;22;22;22;22;22;22;22	37798012;37798099;37801811;37801811;37802329;37802329;37802665;37802665;37802999;37802999;37805560;37809854;37811869;37812005;37812265;37812265;37812615;37812615;37813841;37813841;37814303;37814303;37816053;37816053;37816237;37816237;37816621;37816621;37823160;37823160;37831076;37831076;37831256;37831256;37835044;37835044;37838170;37838170;37840831;37840831;37842622;37842622;37845407;37845407;378…	37798178;37798178;37801872;37801872;37802439;37802439;37802774;37802774;37803195;37803195;37805652;37809934;37812053;37812053;37812359;37812359;37812684;37812684;37814049;37814049;37814408;37814408;37816153;37816153;37816288;37816288;37816733;37816733;37823234;37823234;37831171;37831171;37831300;37831300;37835227;37835227;37838228;37838228;37840884;37840884;37842741;37842741;37845464;37845464;378…	-;-;-;-;-;-;-;-;-;-;-;-;-;-;-;-;-;-;-;-;-;-;-;-;-;-;-;-;-;-;-;-;-;-;-;-;-;-;-;-;-;-;-;-;-;-	2801	22:37798012-37862052	273.044	311.345	309.593	309.864	300.962	379.144	398.978	466.804	592.933	459.465	383.675	210.871	445.675	347.327	346.887	423.408	0.572592	0.218722	2.6179	0.00884724	0.188519	0.559297	0.205562	2.72082	0.00651207	0.149662	0.174195	0.262385	0.663892	0.506759	0.937511	-0.361242	0.279053	-1.29453	0.195483	0.999876
1676	ENSDARG00000070543	grin2ab	glutamate receptor, ionotropic, N-methyl D-aspartate 2A, b [Source:ZFIN;Acc:ZDB-GENE-070424-223]	1;1;1;1;1;1;1;1;1;1;1;1;1;1;1;1;1;1;1;1;1;1;1;1;1;1	8081513;8081874;8082497;8084067;8084067;8086496;8086496;8086784;8086784;8089050;8089050;8092086;8092086;8092322;8092322;8093163;8093163;8093587;8093587;8097395;8097395;8126330;8126330;8222939;8232544;8233276	8083652;8082442;8083652;8084305;8084305;8086683;8086683;8086944;8086944;8089279;8089279;8092211;8092211;8092475;8092475;8093328;8093328;8093789;8093789;8097509;8097509;8126925;8126928;8223334;8232729;8233791	-;-;-;-;-;-;-;-;-;-;-;-;-;-;-;-;-;-;-;-;-;-;-;-;-;-	5419	1:8081513-8233791	90.1479	120.492	220.608	68.9667	125.054	59.352	58.3869	62.5314	0	45.0676	80.0039	95.5066	45.526	4.16459	56.3003	61.5716	-0.940225	0.394252	-2.38483	0.017087	0.272179	-0.722636	0.385329	-1.87537	0.0607416	0.540554	-0.691863	0.431551	-1.6032	0.10889	0.819906	0.127469	0.437511	0.291351	0.770783	0.999876
7127	ENSDARG00000025728	grin1b	glutamate receptor, ionotropic, N-methyl D-aspartate 1b [Source:ZFIN;Acc:ZDB-GENE-051202-2]	5;5;5;5;5;5;5;5;5;5;5;5;5;5;5;5;5;5;5;5;5;5;5;5;5;5;5;5;5;5;5;5;5;5;5;5;5;5;5;5;5	28997788;28999003;29003434;29003434;29010868;29010868;29013642;29013642;29013917;29013917;29017307;29017307;29018975;29018975;29019262;29019262;29022442;29022442;29027899;29027899;29028253;29028253;29028471;29028471;29028694;29028694;29030289;29030289;29030934;29030934;29031816;29031816;29034079;29034079;29034948;29039159;29039159;29039693;29039693;29042828;29042828	28999830;28999830;29003544;29003544;29011013;29011013;29013751;29013751;29014078;29014078;29017464;29017464;29019123;29019123;29019374;29019374;29022560;29022560;29028063;29028063;29028380;29028380;29028606;29028606;29028780;29028780;29030433;29030433;29031108;29031108;29031937;29031937;29034176;29034176;29035010;29039335;29039335;29039827;29039827;29043228;29043468	-;-;-;-;-;-;-;-;-;-;-;-;-;-;-;-;-;-;-;-;-;-;-;-;-;-;-;-;-;-;-;-;-;-;-;-;-;-;-;-;-	5183	5:28997788-29043468	907.547	786.278	1078.94	544.934	829.425	660.845	341.807	1119.02	45.1532	541.707	866.279	733.794	694.071	9.16209	575.826	561.68	-0.495379	0.388832	-1.27402	0.202657	0.758919	-0.294828	0.384978	-0.76583	0.443777	0.960898	-0.292221	0.438814	-0.665934	0.505453	0.937511	0.0398124	0.443771	0.0897137	0.928515	0.999876
1550	ENSDARG00000074378	junba	jun B proto-oncogene a [Source:ZFIN;Acc:ZDB-GENE-040426-2172]	1;1;1	51098615;51099103;51100063	51100171;51099877;51100160	-;-;-	1557	1:51098615-51100171	7082.68	4999.11	6113.99	6682	6219.44	9480.38	7229.03	7772.8	8284.43	8191.66	10092.5	5973.42	9239.38	5135.77	7610.27	8927.41	0.590921	0.242152	2.44029	0.0146755	0.252444	0.371769	0.177885	2.08994	0.0366232	0.423475	0.24972	0.266984	0.935337	0.349615	0.923617	-0.097497	0.260156	-0.374764	0.707836	0.999876
464	ENSDARG00000086215	gpr156	G protein-coupled receptor 156 [Source:ZFIN;Acc:ZDB-GENE-060201-2]	9;9;9;9;9;9;9;9;9;9	9697889;9704778;9707340;9709345;9709693;9710425;9716252;9716502;9718786;9727266	9702750;9704939;9707576;9709440;9709818;9710535;9716387;9716629;9718941;9727475	-;-;-;-;-;-;-;-;-;-	6224	9:9697889-9727475	84.0802	241.864	216.9	169.988	178.208	382.688	703.076	613.68	636.898	584.086	306.251	120.093	306.701	198.234	232.82	401.279	1.11522	0.319717	3.48816	0.000486364	0.0279837	1.41623	0.290904	4.86836	1.12529e-06	0.000140001	0.301868	0.351147	0.859662	0.389976	0.923617	-1.12528	0.320524	-3.51075	0.000446851	0.0823929
935	ENSDARG00000007990	wt1b	wilms tumor 1b [Source:ZFIN;Acc:ZDB-GENE-050420-319]	18;18;18;18;18;18;18;18;18;18;18;18;18;18;18;18;18;18;18	45584283;45596615;45597131;45597352;45597352;45598339;45598339;45599335;45599335;45600991;45600991;45604960;45604960;45611509;45611509;45615072;45615072;45619652;45619652	45584310;45597252;45597252;45597444;45597444;45598428;45598428;45599482;45599482;45601093;45601093;45605040;45605040;45611596;45611596;45615194;45615194;45620192;45620192	-;-;-;-;-;-;-;-;-;-;-;-;-;-;-;-;-;-;-	1933	18:45584283-45620192	98.816	112.577	159.431	101.022	117.961	278.157	385.597	26.1759	425.391	278.83	178.933	154.135	182.903	495.586	252.889	275.286	1.03554	0.356821	2.90213	0.0037063	0.105826	0.778899	0.372225	2.09255	0.0363897	0.422283	0.873496	0.352395	2.47874	0.0131847	0.400071	-0.0878003	0.434562	-0.202043	0.839883	0.999876
129	ENSDARG00000098253	s1pr3b	sphingosine-1-phosphate receptor 3b [Source:ZFIN;Acc:ZDB-GENE-130312-1]	21	2974516	2975916	-	1401	21:2974516-2975916	28.6046	46.6138	44.4924	51.4822	42.7982	111.617	110.692	109.793	131.895	115.999	95.4885	56.7366	169.325	67.4663	97.254	99.4146	1.28529	0.259741	4.94834	7.48494e-07	0.00015502	1.22534	0.272335	4.49938	6.81519e-06	0.000660538	0.927235	0.360029	2.57544	0.0100111	0.36587	-0.207924	0.339353	-0.612708	0.54007	0.999876
3033	ENSDARG00000090145	tmem240b	transmembrane protein 240b [Source:ZFIN;Acc:ZDB-GENE-131127-474]	22;22;22	344474;346722;349243	344888;346930;349945	-;-;-	1327	22:344474-349945	98.816	102.902	150.162	67.024	104.726	126.677	18.2459	94.5242	21.3884	65.2088	59.3577	80.3769	45.526	0.832917	46.5234	60.0213	-0.747528	0.388349	-1.92489	0.0542434	0.47746	-0.423084	0.372821	-1.13482	0.256451	0.923194	-0.648564	0.438204	-1.48005	0.138859	0.849858	-0.222727	0.444296	-0.501304	0.616157	0.999876
297	ENSDARG00000053479	gdf6a	growth differentiation factor 6a [Source:ZFIN;Acc:ZDB-GENE-980526-373]	16;16	39175557;39181172	39177742;39181634	-;-	2649	16:39175557-39181634	255.708	345.646	274.37	370.089	311.453	707.795	857.558	671.849	822.264	764.867	332.059	372.57	396.954	609.695	427.82	555.155	0.930223	0.23238	4.00303	6.25364e-05	0.00562133	1.19236	0.203314	5.86461	4.5019e-09	1.03097e-06	0.397034	0.265365	1.49618	0.134606	0.844163	-0.768226	0.24806	-3.09693	0.00195536	0.197944
2212	ENSDARG00000028118	dscamb	Down syndrome cell adhesion molecule b [Source:ZFIN;Acc:ZDB-GENE-031118-67]	15;15;15;15;15;15;15;15;15;15;15;15;15;15;15;15;15;15;15;15;15;15;15;15;15;15;15;15;15;15;15;15;15;15;15;15;15;15;15;15;15;15;15;15;15;15;15;15;15;15;15;15;15;15;15;15;15;15;15;15;15;15;15	6150470;6150477;6159646;6162802;6162802;6164811;6164811;6166434;6166434;6169056;6169056;6169255;6169255;6169389;6169389;6171050;6171050;6173275;6173275;6173760;6175771;6175771;6176373;6176373;6178816;6178816;6181704;6181704;6183667;6183667;6186509;6186509;6191028;6191028;6196169;6196169;6196375;6196375;6197862;6197862;6198504;6198504;6201146;6201146;6219453;6219453;6228658;6228658;6229560;6229560…	6152118;6152118;6159906;6163104;6163104;6165008;6165008;6166583;6166583;6169171;6169171;6169285;6169285;6169565;6169565;6171340;6171340;6173463;6173463;6173858;6175934;6175934;6176490;6176490;6178969;6178969;6181837;6181837;6183822;6183822;6186655;6186655;6191268;6191268;6196239;6196239;6196542;6196542;6197990;6197990;6198600;6198600;6201342;6201342;6219632;6219632;6228777;6228777;6229838;6229838…	-;-;-;-;-;-;-;-;-;-;-;-;-;-;-;-;-;-;-;-;-;-;-;-;-;-;-;-;-;-;-;-;-;-;-;-;-;-;-;-;-;-;-;-;-;-;-;-;-;-;-;-;-;-;-;-;-;-;-;-;-;-;-	7796	15:6150470-6416801	777.525	571.679	1010.35	484.709	711.065	380.916	345.456	396.275	106.942	307.397	888.645	575.877	432.896	47.4763	486.223	436.941	-0.766752	0.352774	-2.17349	0.0297434	0.358653	-0.950708	0.314916	-3.01893	0.00253671	0.0783353	-0.36582	0.418823	-0.873447	0.382419	0.923617	0.405508	0.433957	0.934442	0.350076	0.999876
412	ENSDARG00000028661	cntfr	ciliary neurotrophic factor receptor [Source:ZFIN;Acc:ZDB-GENE-030616-82]	10;10;10;10;10;10;10;10;10	13502011;13512269;13517740;13571052;13578613;13582978;13642437;13714659;13814506	13503156;13512386;13517929;13571215;13578779;13583095;13642670;13714740;13814728	-;-;-;-;-;-;-;-;-	2442	10:13502011-13814728	394.397	388.741	472.731	460.425	429.074	1010.76	800.388	727.837	830.582	842.39	807.781	664.764	706.052	313.177	622.943	735.2	0.865665	0.239803	3.60989	0.000306322	0.0198011	0.911717	0.186076	4.89972	9.59755e-07	0.000120592	0.461566	0.290268	1.59014	0.111803	0.823792	-0.383947	0.292018	-1.3148	0.188576	0.999876
17332	ENSDARG00000034321	palmdb	palmdelphin b [Source:ZFIN;Acc:ZDB-GENE-090713-3]	24;24;24;24;24;24;24;24;24;24;24;24;24;24;24;24;24;24	29927996;29928988;29930580;29958712;29959162;29959167;29967771;29967771;29967771;29971466;29971466;29971466;29972232;29972232;29972232;29990836;29990836;29990836	29928868;29929076;29932626;29959281;29959281;29959281;29967901;29967901;29967901;29971546;29971546;29971546;29972283;29972283;29972283;29990881;29990926;29990985	-;-;-;-;-;-;-;-;-;-;-;-;-;-;-;-;-;-	3993	24:29927996-29990985	156.892	153.913	131.623	132.105	143.633	180.714	31.6263	647.127	14.2589	218.432	67.1	154.135	44.7273	27.4863	73.362	120.94	-0.188272	0.394681	-0.477023	0.633346	0.974966	0.211633	0.368959	0.573593	0.566243	0.977013	-0.735326	0.382908	-1.92037	0.0548108	0.698415	-0.716346	0.444853	-1.6103	0.107333	0.97884
12315	ENSDARG00000087251	si:ch73-50f9.4	si:ch73-50f9.4 [Source:ZFIN;Acc:ZDB-GENE-131122-9]	17;17;17;17;17;17;17;17;17;17;17;17;17;17;17;17;17;17;17	50209970;50210198;50212458;50212458;50212763;50212763;50217167;50217167;50217509;50219954;50219954;50221835;50221835;50222160;50222160;50226254;50226254;50227089;50231839	50210914;50210914;50212504;50212504;50212936;50212936;50217340;50217340;50217682;50221739;50221739;50222030;50222030;50222244;50222244;50226361;50226392;50227200;50231940	-;-;-;-;-;-;-;-;-;-;-;-;-;-;-;-;-;-;-	3934	17:50209970-50231940	230.571	174.142	103.816	186.501	173.757	100.987	144.751	111.975	152.095	127.452	61.9385	228.838	118.208	444.778	213.44	141.829	-0.290113	0.360137	-0.805563	0.420495	0.911495	-0.394157	0.271931	-1.44948	0.147204	0.790826	0.196492	0.400079	0.491134	0.623332	0.945722	0.529248	0.403734	1.31088	0.189898	0.999876
1390	ENSDARG00000099960	elovl1a	ELOVL fatty acid elongase 1a [Source:ZFIN;Acc:ZDB-GENE-041010-66]	2;2;2;2;2;2;2;2;2;2;2;2;2;2;2;2;2;2;2;2;2;2;2	19514901;19546825;19546907;19549787;19549787;19549787;19550071;19550071;19550071;19559643;19559643;19559643;19559813;19559813;19559813;19560079;19560079;19560079;19560488;19560488;19560488;19565262;19565262	19515172;19547161;19547161;19549878;19549878;19549878;19550261;19550261;19550261;19559723;19559723;19559723;19559869;19559869;19559869;19560184;19560184;19560184;19560627;19560627;19560627;19565963;19566048	+;+;+;+;+;+;+;+;+;+;+;+;+;+;+;+;+;+;+;+;+;+;+	2063	2:19514901-19566048	2665.43	2319.26	1579.48	1557.09	2030.31	569.602	1397.64	924.156	1326.08	1054.37	600.459	2387.67	1050.29	1818.26	1464.17	1326.83	-0.747819	0.29603	-2.52616	0.0115318	0.221484	-0.805129	0.274776	-2.93013	0.00338825	0.0966717	-0.38803	0.351127	-1.1051	0.269117	0.923617	0.366802	0.37027	0.990636	0.321863	0.999876
354	ENSDARG00000058731	slc2a6	solute carrier family 2 (facilitated glucose transporter), member 6 [Source:ZFIN;Acc:ZDB-GENE-081104-301]	8;8;8;8;8;8;8;8;8;8;8;8;8;8;8;8;8;8;8	12816821;12819409;12819768;12819768;12819994;12819994;12820258;12820258;12821641;12821641;12823848;12823848;12824194;12824194;12825942;12825942;12829280;12829280;12829540	12819570;12819570;12819913;12819913;12820170;12820170;12820366;12820366;12821787;12821787;12824059;12824059;12824293;12824293;12826148;12826148;12829423;12829433;12829697	-;-;-;-;-;-;-;-;-;-;-;-;-;-;-;-;-;-;-	4160	8:12816821-12829697	9.53487	7.91555	22.2462	9.71362	12.3526	14.1736	47.4394	36.3555	64.1651	40.5334	24.0872	25.5315	12.7792	92.4538	38.7129	38.8132	1.3652	0.358367	3.8095	0.000139249	0.0105021	1.04767	0.37631	2.78406	0.00536829	0.13309	0.992753	0.431525	2.30057	0.0214159	0.497195	-0.0389094	0.436871	-0.0890639	0.929031	0.999876
10791	ENSDARG00000045316	map7d2b	MAP7 domain containing 2b [Source:ZFIN;Acc:ZDB-GENE-091118-82]	24;24;24;24;24;24;24;24;24;24;24;24;24;24;24;24;24;24;24;24;24;24;24;24;24;24;24;24;24;24;24;24;24;24;24;24;24	23975598;23979077;23979138;23980515;23980515;23981715;23981715;23981886;23981886;23984478;23984478;23985545;23985545;23986808;23986808;23990728;23990728;23990728;23991051;23991051;23991051;23993440;23993440;23993440;23993694;23993694;24000391;24001425;24001425;24010394;24010394;24014166;24014170;24014170;24017729;24017729;24017729	23976869;23979388;23979388;23980641;23980641;23981793;23981793;23981933;23981933;23984582;23984582;23985725;23985725;23986940;23986940;23990951;23990951;23990951;23991175;23991175;23991175;23993526;23993570;23993576;23993789;23993789;24000483;24001527;24001527;24010557;24010557;24014238;24014238;24014238;24017936;24017971;24018027	-;-;-;-;-;-;-;-;-;-;-;-;-;-;-;-;-;-;-;-;-;-;-;-;-;-;-;-;-;-;-;-;-;-;-;-;-	3571	24:23975598-24018027	927.483	720.315	897.263	579.903	781.241	960.263	440.335	1169.19	168.731	684.63	897.248	1024.1	816.273	77.4613	703.769	615.508	-0.336699	0.364214	-0.924453	0.355251	0.878619	-0.14007	0.342881	-0.408508	0.682901	0.98035	-0.108849	0.409194	-0.266009	0.790233	0.970372	0.0238688	0.437415	0.0545678	0.956483	0.999876
153	ENSDARG00000090730	zgc:158446	zgc:158446 [Source:ZFIN;Acc:ZDB-GENE-030131-2319]	21;21;21;21;21;21;21;21;21;21;21;21;21;21;21;21;21;21	27412161;27413852;27414142;27414401;27415252;27415447;27416772;27417044;27418365;27418554;27418823;27420548;27420758;27420995;27422972;27423232;27423833;27424042	27412241;27414040;27414327;27414574;27415347;27415580;27416919;27417175;27418451;27418691;27418929;27420680;27420896;27421074;27423072;27423361;27423882;27424511	+;+;+;+;+;+;+;+;+;+;+;+;+;+;+;+;+;+	2575	21:27412161-27424511	18.2029	26.3852	7.41539	50.5108	25.6286	115.161	96.0952	165.054	242.401	154.678	70.541	71.8664	39.1364	418.957	150.125	116.926	1.70508	0.35888	4.75111	2.02302e-06	0.000352998	1.7476	0.356298	4.90488	9.34846e-07	0.000118588	1.3811	0.437316	3.15812	0.00158792	0.129867	-0.026982	0.435681	-0.0619308	0.950618	0.999876
1653	ENSDARG00000074715	stk17a	serine/threonine kinase 17a [Source:ZFIN;Acc:ZDB-GENE-030131-5556]	24;24;24;24;24;24;24	192921;214878;230947;232583;232974;233436;234241	193357;215090;231091;232709;233022;233615;237053	+;+;+;+;+;+;+	3964	24:192921-237053	527.885	462.62	583.962	518.707	523.294	156.796	330.859	229.039	160.413	219.277	675.302	384.863	460.851	289.022	452.509	355.853	-0.681722	0.284928	-2.39261	0.0167292	0.270128	-1.09919	0.254311	-4.32224	1.5445e-05	0.00132786	-0.197989	0.274774	-0.72055	0.471187	0.931366	0.880033	0.324055	2.71569	0.00661385	0.35968
139	ENSDARG00000097256	si:ch211-270g19.5	si:ch211-270g19.5 [Source:ZFIN;Acc:ZDB-GENE-131121-121]	17;17	15289465;15295105	15289535;15297653	+;+	2620	17:15289465-15297653	989.893	1228.67	1015.91	1931.07	1291.38	330.423	221.384	259.578	266.166	269.388	664.978	643.961	564.682	433.95	576.893	613.612	-1.45298	0.297212	-4.88868	1.01515e-06	0.000193581	-2.00206	0.247305	-8.09551	5.70263e-16	4.39565e-13	-1.04798	0.27752	-3.77624	0.000159211	0.0294298	1.01678	0.230583	4.40959	1.03566e-05	0.00495082
1742	ENSDARG00000100439	zgc:153383	zgc:153383 [Source:ZFIN;Acc:ZDB-GENE-060825-178]	20;20;20;20	12809389;12810580;12810887;12828501	12809523;12810759;12810953;12828817	+;+;+;+	699	20:12809389-12828817	93.6151	61.5654	57.4693	69.938	70.647	89.471	34.059	62.5314	19.0119	51.2683	29.2487	33.0964	28.7532	9.16209	25.0651	40.0082	-0.867658	0.367966	-2.35798	0.0183746	0.28165	-0.326906	0.349856	-0.9344	0.350097	0.960898	-1.18085	0.364537	-3.23931	0.00119818	0.107975	-0.694831	0.419783	-1.65522	0.0978807	0.956437
13695	ENSDARG00000024299	c1qtnf4	C1q and TNF related 4 [Source:ZFIN;Acc:ZDB-GENE-050417-198]	7;7	38328892;38340832	38332056;38340983	-;-	3317	7:38328892-38340983	500.147	620.931	317.008	367.175	451.315	563.401	242.063	705.296	59.4121	392.543	542.822	725.283	506.377	3.33167	444.453	352.431	-0.277782	0.394683	-0.703809	0.481552	0.938997	-0.135653	0.364881	-0.371772	0.710062	0.98035	-0.017048	0.440759	-0.0386787	0.969147	0.994195	0.0795122	0.443232	0.179392	0.85763	0.999876
157	ENSDARG00000017299	fabp11a	fatty acid binding protein 11a [Source:ZFIN;Acc:ZDB-GENE-040912-132]	19;19;19;19	32579389;32579743;32580020;32581590	32579525;32579918;32580121;32581848	+;+;+;+	674	19:32579389-32581848	3283.46	3117.85	1929.86	4558.6	3222.44	6472.91	7115.91	6298.95	8058.66	6986.61	4912.07	9482.58	5838.51	5333.17	6391.58	6567.86	1.12404	0.238929	4.70452	2.54465e-06	0.000429965	0.988942	0.240827	4.10645	4.01793e-05	0.00293717	0.837519	0.304441	2.75101	0.00594115	0.29513	-0.119127	0.252825	-0.471184	0.63751	0.999876
8823	ENSDARG00000077847	olfm2a	olfactomedin 2a [Source:ZFIN;Acc:ZDB-GENE-040426-2882]	3;3;3;3;3;3;3;3;3;3;3;3;3;3	53758076;53913344;53952870;53952870;53968662;53968695;53968695;53971780;53971780;53971780;53972568;53972568;53981941;53981941	53758385;53913685;53953019;53953019;53968850;53968850;53968850;53971865;53971999;53971999;53972674;53972674;53982892;53982893	+;+;+;+;+;+;+;+;+;+;+;+;+;+	2271	3:53758076-53982893	590.295	515.39	424.531	340.948	467.791	594.406	277.338	557.693	104.565	383.501	422.386	665.71	412.928	21.6559	380.67	346.292	-0.411522	0.374602	-1.09856	0.271961	0.82278	-0.213903	0.336897	-0.634921	0.52548	0.965808	-0.190531	0.427545	-0.445639	0.655858	0.955719	-0.0062997	0.443014	-0.0142201	0.988654	0.999876
10391	ENSDARG00000013669	napba	N-ethylmaleimide-sensitive factor attachment protein, beta a [Source:ZFIN;Acc:ZDB-GENE-050522-230]	17;17;17;17;17;17;17;17;17;17;17;17;17;17;17;17;17;17;17;17;17;17;17;17;17;17;17;17;17;17;17;17;17	4137247;4138951;4139302;4140590;4140612;4143648;4143648;4146692;4146692;4149015;4149018;4149018;4150717;4150717;4150717;4151746;4151746;4151746;4151893;4151893;4151893;4155205;4155205;4155205;4156190;4156190;4156190;4159561;4159561;4159561;4160087;4160087;4160087	4137260;4139140;4140283;4141143;4141143;4143698;4143698;4146760;4146760;4149122;4149122;4149122;4150801;4150801;4150801;4151801;4151801;4151801;4151970;4151970;4151970;4155251;4155251;4155251;4156306;4156306;4156306;4159640;4159640;4159640;4160268;4160268;4160303	-;-;-;-;-;-;-;-;-;-;-;-;-;-;-;-;-;-;-;-;-;-;-;-;-;-;-;-;-;-;-;-;-	2648	17:4137247-4160303	412.6	352.682	554.301	241.869	390.363	364.971	246.928	612.953	15.4472	310.075	402.6	492.663	368.201	5.83042	317.324	283.434	-0.376767	0.393236	-0.95812	0.338002	0.868864	-0.146728	0.38262	-0.383482	0.701362	0.98035	-0.16726	0.438569	-0.381377	0.702923	0.962521	0.0146419	0.442649	0.0330778	0.973613	0.999876
526	ENSDARG00000051710	CR339041.1		25;25;25;25;25;25;25;25;25;25;25	10787591;10794204;10794346;10794346;10794535;10794539;10794903;10794903;10800101;10800101;10800445	10787638;10794256;10794465;10794479;10794820;10794820;10795181;10795181;10800359;10800375;10800470	-;-;-;-;-;-;-;-;-;-;-	1101	25:10787591-10800470	8.66807	7.91555	0	10.685	6.81715	13.2878	24.3279	26.1759	24.9531	22.1862	11.1833	17.9666	19.9675	7.49625	14.1534	23.4777	1.27181	0.374951	3.39194	0.000694002	0.0352239	0.855765	0.384533	2.22546	0.0260501	0.355574	0.539771	0.438313	1.23147	0.218146	0.901506	-0.463387	0.402587	-1.15102	0.249722	0.999876
706	ENSDARG00000060263	pecam1	platelet/endothelial cell adhesion molecule 1 [Source:ZFIN;Acc:ZDB-GENE-130530-689]	3;3;3;3;3;3;3;3;3;3;3;3;3;3;3	59491910;59492064;59500066;59500891;59504266;59507459;59509596;59512432;59513822;59514049;59517174;59517306;59522423;59523017;59525761	59491978;59492087;59500359;59501172;59504526;59507725;59509874;59512707;59513960;59514128;59517227;59517371;59522494;59523039;59525948	+;+;+;+;+;+;+;+;+;+;+;+;+;+;+	2374	3:59491910-59525948	726.384	1207.56	1332.92	1167.58	1108.61	1985.19	2401.16	2383.46	2197.06	2241.72	1329.1	734.739	1807.46	1501.75	1343.26	1800.95	0.778381	0.246342	3.15976	0.001579	0.0597089	0.928764	0.213393	4.35237	1.34674e-05	0.00117344	0.230924	0.299271	0.771621	0.440339	0.931366	-0.660098	0.275942	-2.39217	0.0167493	0.546524
166	ENSDARG00000098129	si:dkeyp-97a10.2	si:dkeyp-97a10.2 [Source:ZFIN;Acc:ZDB-GENE-090429-4]	16;16;16;16;16;16	51104835;51105192;51108930;51111981;51115042;51115971	51105069;51105251;51109268;51112217;51115141;51116315	+;+;+;+;+;+	1316	16:51104835-51116315	592.896	663.147	726.708	951.934	733.672	1148.95	1352.63	1378.6	1330.83	1302.75	1021.12	1085.56	1220.41	1075.3	1100.6	1195.84	0.831886	0.178999	4.64744	3.36088e-06	0.000535266	0.764722	0.199177	3.83942	0.000123327	0.00735357	0.533338	0.220745	2.41608	0.0156886	0.42895	-0.236168	0.161107	-1.46591	0.142673	0.999876
8309	ENSDARG00000037613	lgals8b	galectin 8b [Source:ZFIN;Acc:ZDB-GENE-120727-7]	17;17;17;17;17;17;17;17;17	48823715;48826031;48826269;48827825;48828357;48828438;48828740;48832689;48832985	48823864;48826196;48826357;48827871;48828402;48828557;48828950;48832777;48833092	-;-;-;-;-;-;-;-;-	1026	17:48823715-48833092	81.4798	61.5654	24.1	74.7948	60.485	68.2105	59.6033	117.792	39.212	71.2044	15.4846	16.0754	35.9415	0	16.8754	38.7659	-0.454048	0.395446	-1.14819	0.25089	0.805493	0.160074	0.346817	0.461551	0.644404	0.98035	-0.935589	0.440703	-2.12295	0.0337583	0.596152	-1.02457	0.446111	-2.29667	0.0216378	0.609114
2852	ENSDARG00000058876	mmp16b	matrix metallopeptidase 16b (membrane-inserted) [Source:ZFIN;Acc:ZDB-GENE-061009-22]	2;2;2;2;2;2;2;2;2;2;2;2;2;2;2;2;2;2;2;2	3799128;3799903;3802282;3802282;3802511;3802511;3804740;3804740;3807395;3807395;3809112;3809112;3813602;3813617;3818507;3818507;3822142;3822142;3846475;3846475	3800466;3800466;3802397;3802397;3802661;3802661;3804878;3804878;3807609;3807609;3809273;3809273;3813921;3813921;3818626;3818626;3822290;3822290;3846982;3846850	-;-;-;-;-;-;-;-;-;-;-;-;-;-;-;-;-;-;-;-	3219	2:3799128-3846982	79.7462	89.7096	126.062	46.6254	85.5357	83.27	20.6787	88.7073	9.50594	50.5405	85.1654	38.77	40.7338	2.49875	41.792	48.9236	-0.762322	0.386343	-1.97317	0.0484759	0.453774	-0.445756	0.378118	-1.17888	0.238445	0.910566	-0.611774	0.433625	-1.41083	0.158294	0.868454	-0.133525	0.445712	-0.299577	0.7645	0.999876
6702	ENSDARG00000076702	CABZ01068356.1		12;12;12;12;12;12	45141434;45145748;45150096;45156084;45159131;45162159	45141914;45145891;45150240;45156241;45159201;45162391	-;-;-;-;-;-	1232	12:45141434-45162391	71.0781	54.5294	92.6924	30.1122	62.103	46.0643	53.5214	103.977	0	50.8906	11.1833	68.0839	29.5519	20.8229	32.4105	38.0024	-0.524515	0.396274	-1.32362	0.185631	0.738668	-0.127573	0.383902	-0.332306	0.739658	0.98035	-0.634307	0.41197	-1.53969	0.123636	0.836353	-0.277885	0.441222	-0.629808	0.52882	0.999876
4250	ENSDARG00000024865	dscama	Down syndrome cell adhesion molecule a [Source:ZFIN;Acc:ZDB-GENE-050310-7]	10;10;10;10;10;10;10;10;10;10;10;10;10;10;10;10;10;10;10;10;10;10;10;10;10;10;10;10;10;10;10;10;10;10;10;10;10;10;10;10;10;10;10;10;10;10;10;10;10;10;10;10;10;10;10;10;10;10;10;10;10;10;10;10;10	38831870;38869982;38869982;38874624;38874624;38938135;38938135;38940034;38940034;38942299;38942299;38944419;38944419;38947278;38947278;38947836;38947836;38950541;38950541;38953633;38953633;38975450;38975450;38978610;38978610;38978849;38978849;38981002;38981002;38982062;38982062;38983797;38983797;38984465;38984465;38989349;38989349;38990962;38990962;38993740;38993740;38996752;38996752;38999804;389…	38832594;38870299;38870299;38874770;38874770;38938281;38938281;38940312;38940312;38942574;38942574;38944715;38944715;38947553;38947553;38948114;38948114;38950660;38950660;38953812;38953812;38975664;38975664;38978706;38978706;38978977;38978977;38981169;38981169;38982132;38982132;38984037;38984037;38984611;38984611;38989504;38989504;38991095;38991095;38993893;38993893;38996869;38996869;38999964;389…	+;+;+;+;+;+;+;+;+;+;+;+;+;+;+;+;+;+;+;+;+;+;+;+;+;+;+;+;+;+;+;+;+;+;+;+;+;+;+;+;+;+;+;+;+;+;+;+;+;+;+;+;+;+;+;+;+;+;+;+;+;+;+;+;+	6955	10:38831870-39014528	860.739	588.389	941.755	470.139	715.256	563.401	388.03	442.082	40.4003	358.479	704.55	794.313	431.299	14.1596	486.08	449.05	-0.637497	0.38257	-1.66636	0.0956425	0.600792	-0.657791	0.364446	-1.80491	0.0710893	0.580235	-0.324062	0.435994	-0.743273	0.457317	0.931366	0.214422	0.44605	0.480713	0.63072	0.999876
6738	ENSDARG00000059945	sv2a	synaptic vesicle glycoprotein 2A [Source:ZFIN;Acc:ZDB-GENE-131001-1]	16;16;16;16;16;16;16;16;16;16;16;16;16;16;16;16;16;16;16;16;16;16;16;16;16;16	46137709;46145133;46182149;46182149;46203689;46203689;46205638;46205638;46212927;46212927;46215720;46215720;46218538;46218538;46218955;46218955;46219131;46219131;46220786;46220786;46224596;46224596;46226880;46226880;46229466;46229466	46137785;46145424;46182871;46182871;46203869;46203869;46205789;46205789;46213060;46213060;46215809;46215809;46218648;46218648;46219043;46219043;46219295;46219295;46220919;46220919;46224799;46224799;46227039;46227039;46229847;46235989	+;+;+;+;+;+;+;+;+;+;+;+;+;+;+;+;+;+;+;+;+;+;+;+;+;+	9036	16:46137709-46235989	1893.97	2014.07	2775.21	1209.35	1973.15	1568.84	974.332	2465.63	148.53	1289.33	2315.81	1958.36	1588.62	45.8105	1477.15	1334.37	-0.509753	0.386148	-1.3201	0.186803	0.740229	-0.400547	0.367381	-1.09028	0.275592	0.939288	-0.247259	0.434889	-0.568557	0.569657	0.94208	0.0967872	0.446092	0.216967	0.828234	0.999876
94	ENSDARG00000104486	CR812836.1		14;14	32708205;32709567	32708543;32709766	-;-	539	14:32708205-32709766	18.2029	7.03604	7.41539	13.5991	11.5634	47.836	40.141	25.4488	83.177	49.1507	50.7551	40.6612	35.1429	34.9825	40.3854	42.275	1.69116	0.316155	5.34916	8.83645e-08	2.50965e-05	1.30643	0.368877	3.54164	0.000397647	0.018916	1.33055	0.375877	3.53985	0.00040036	0.0539968	-0.219114	0.366395	-0.598027	0.549822	0.999876
4843	ENSDARG00000104101			21;21;21;21;21;21;21;21;21;21;21;21;21;21;21;21;21;21;21;21;21;21;21;21;21;21;21;21;21;21;21;21;21;21;21;21;21;21;21;21;21;21;21;21;21;21;21;21;21	18276516;18285421;18295135;18302984;18302984;18303023;18311639;18311639;18313160;18313160;18316939;18317067;18317067;18321921;18321921;18327697;18330450;18330570;18330570;18332915;18332915;18333454;18333454;18333783;18333783;18335226;18335226;18335772;18335772;18336339;18338443;18338443;18338693;18338693;18338931;18338931;18340921;18345780;18345780;18346025;18346025;18348012;18348012;18348206;183…	18276767;18285564;18295407;18303067;18303067;18303067;18311728;18311728;18313282;18313282;18316973;18317171;18317171;18321971;18321971;18327841;18330718;18330718;18330664;18332994;18332994;18333563;18333563;18334583;18334583;18335377;18335377;18335924;18336656;18336656;18338571;18338571;18338839;18338839;18339039;18339039;18341046;18345946;18345946;18346193;18346193;18348109;18348109;18348277;183…	+;+;+;+;+;+;+;+;+;+;+;+;+;+;+;+;+;+;+;+;+;+;+;+;+;+;+;+;+;+;+;+;+;+;+;+;+;+;+;+;+;+;+;+;+;+;+;+;+	8943	21:18276516-18354119	429.936	387.862	378.185	208.843	351.206	256.011	159.348	403.546	52.2827	217.797	362.168	411.341	245.201	21.6559	260.091	236.985	-0.573623	0.366223	-1.56632	0.117273	0.646468	-0.487846	0.350223	-1.39296	0.163632	0.824462	-0.285821	0.421673	-0.677826	0.497882	0.937249	0.144599	0.441934	0.327197	0.743519	0.999876
20127	ENSDARG00000103199	si:dkey-247k7.2	si:dkey-247k7.2 [Source:ZFIN;Acc:ZDB-GENE-031118-45]	16;16;16;16;16;16	23424030;23424358;23426422;23426654;23430993;23430993	23424693;23424693;23426549;23426765;23431019;23431063	-;-;-;-;-;-	975	16:23424030-23431063	1613.13	1071.24	511.662	857.712	1013.43	352.569	1019.34	877.621	318.449	641.994	363.889	680.839	943.266	4940.03	1732.01	919.942	-0.112999	0.389573	-0.290058	0.771772	0.991103	-0.495404	0.332557	-1.48968	0.136308	0.769834	0.459746	0.429794	1.06969	0.28476	0.923617	0.834423	0.439429	1.89888	0.0575805	0.844535
4430	ENSDARG00000007678	ttyh3b	tweety family member 3b [Source:ZFIN;Acc:ZDB-GENE-051120-105]	1;1;1;1;1;1;1;1;1;1;1;1;1;1;1	11094744;11101784;11103545;11107852;11111666;11111847;11112024;11116589;11118078;11121947;11122220;11127606;11145235;11162672;11163132	11099137;11101859;11103724;11107988;11111758;11111939;11112079;11116664;11118150;11122042;11122440;11127717;11145404;11162818;11163553	-;-;-;-;-;-;-;-;-;-;-;-;-;-;-	6346	1:11094744-11163553	1708.48	1415.12	1636.95	1164.66	1481.3	1328.78	853.909	1607.64	332.708	1030.76	1714.49	1422.2	1115.79	219.89	1118.09	1051.51	-0.545754	0.334248	-1.63278	0.102515	0.61696	-0.413612	0.314877	-1.31357	0.188991	0.858925	-0.31128	0.383276	-0.812156	0.416702	0.926439	0.0783666	0.418486	0.187262	0.851455	0.999876
9946	ENSDARG00000007654	nsfa	N-ethylmaleimide-sensitive factor a [Source:ZFIN;Acc:ZDB-GENE-030616-37]	3;3;3;3;3;3;3;3;3;3;3;3;3;3;3;3;3;3;3;3;3;3;3;3;3;3;3;3;3;3;3;3;3;3;3;3;3;3;3;3;3;3;3;3;3;3;3;3;3;3;3;3;3;3;3;3;3;3;3	34637403;34637481;34638033;34638326;34641763;34642343;34642343;34642343;34642510;34642510;34642510;34642510;34643376;34643376;34643376;34643376;34646341;34646341;34646341;34646341;34646601;34646601;34646601;34647166;34647166;34647166;34647379;34647379;34647379;34648963;34648963;34648963;34649199;34649199;34649199;34650098;34650098;34650389;34650389;34651199;34651199;34651455;34651455;34651813;346…	34638386;34638386;34638386;34638386;34641899;34642394;34642394;34642394;34642565;34642565;34642565;34642565;34643489;34643489;34643489;34643489;34646446;34646475;34646475;34646475;34646680;34646680;34646680;34647232;34647232;34647232;34647512;34647512;34647512;34649119;34649119;34649119;34649279;34649294;34649294;34650285;34650285;34650463;34650463;34651364;34651364;34651654;34651654;34651968;346…	-;-;-;-;-;-;-;-;-;-;-;-;-;-;-;-;-;-;-;-;-;-;-;-;-;-;-;-;-;-;-;-;-;-;-;-;-;-;-;-;-;-;-;-;-;-;-;-;-;-;-;-;-;-;-;-;-;-;-	3479	3:34637403-34671561	1136.38	1037.82	1460.83	649.841	1071.22	721.083	597.25	1290.62	64.1651	668.279	1469.32	1303.05	1349.81	24.9875	1036.79	784.706	-0.387131	0.388692	-0.995984	0.319258	0.85652	-0.434004	0.370478	-1.17147	0.24141	0.912732	-0.03018	0.436718	-0.0691063	0.944905	0.989814	0.301935	0.445673	0.677481	0.498101	0.999876
1535	ENSDARG00000088584	si:ch73-352p18.4	si:ch73-352p18.4 [Source:ZFIN;Acc:ZDB-GENE-110411-101]	22;22;22;22;22;22;22;22;22;22;22;22;22	1011826;1015360;1015502;1015665;1017313;1020169;1020376;1020608;1022652;1022776;1022942;1023225;1025331	1011947;1015423;1015574;1015695;1017453;1020300;1020520;1020642;1022699;1022861;1023016;1023323;1025858	+;+;+;+;+;+;+;+;+;+;+;+;+	1579	22:1011826-1025858	22.537	15.8311	38.9308	16.5131	23.453	11.5161	21.8951	10.1795	13.0707	14.1653	78.2834	82.2681	64.6948	171.581	99.2068	57.3779	0.937761	0.383225	2.44702	0.0144042	0.25052	-0.448144	0.371634	-1.20587	0.227867	0.900033	1.61262	0.370262	4.35536	1.32847e-05	0.00406825	2.13983	0.377994	5.66102	1.50475e-08	2.58957e-05
246	ENSDARG00000088283	si:ch73-248e21.5	si:ch73-248e21.5 [Source:ZFIN;Acc:ZDB-GENE-120215-255]	3;3	32476066;32480030	32478754;32480119	-;-	2779	3:32476066-32480119	10.4017	19.3491	11.1231	18.4559	14.8324	36.3199	79.0657	72.7109	46.3415	58.6095	43.0128	8.51049	53.513	167.416	68.1132	53.8941	1.50132	0.355874	4.21867	2.45744e-05	0.00266692	1.39518	0.347321	4.01697	5.89517e-05	0.00407902	1.22975	0.435645	2.82282	0.00476034	0.260592	0.12765	0.439284	0.290586	0.771368	0.999876
239	ENSDARG00000094719	CR318588.3		18;18;18;18;18;18	7610394;7610578;7610733;7610753;7612132;7612132	7610614;7610614;7610802;7610802;7613204;7613204	+;+;+;+;+;+	1364	18:7610394-7613204	1898.31	2015.83	1800.09	2607.14	2080.34	3140.34	3275.75	2731.02	3072.8	3054.98	3188.97	4522.85	3735.53	3063.47	3627.7	3349.85	0.805861	0.189517	4.2522	2.11685e-05	0.00236458	0.517194	0.182348	2.8363	0.00456396	0.119356	0.730851	0.229334	3.18683	0.0014384	0.122759	0.233649	0.196175	1.19102	0.233644	0.999876
11329	ENSDARG00000055455	gpm6aa	glycoprotein M6Aa [Source:ZFIN;Acc:ZDB-GENE-030710-7]	14;14;14;14;14;14;14	36008635;36017648;36019749;36020012;36023267;36025362;36037833	36011953;36017713;36019825;36020165;36023423;36025554;36038180	-;-;-;-;-;-;-	4314	14:36008635-36038180	12339.9	9841.67	9593.66	7413.43	9797.16	9672.61	6052.78	13141.8	948.218	7453.84	16303.6	10341.2	9025.32	181.576	8962.92	7467.12	-0.340401	0.386769	-0.880115	0.378797	0.892446	-0.269485	0.359741	-0.749106	0.453793	0.960898	-0.0787792	0.437737	-0.179969	0.857177	0.985791	0.12764	0.445802	0.286316	0.774636	0.999876
737	ENSDARG00000051957	selm	selenoprotein M [Source:ZFIN;Acc:ZDB-GENE-030410-4]	5;5;5;5;5	68505720;68507730;68507846;68511056;68514666	68505898;68507765;68507880;68511134;68515198	+;+;+;+;+	862	5:68505720-68515198	972.557	770.447	886.139	780.004	852.287	421.665	583.87	565.691	781.864	588.272	448.194	690.295	464.844	708.812	578.036	602.844	-0.659425	0.211806	-3.11334	0.00184985	0.0670937	-0.492018	0.216368	-2.27399	0.0229668	0.329454	-0.527775	0.237019	-2.22672	0.0259659	0.538349	-0.0243983	0.269278	-0.0906064	0.927805	0.999876
616	ENSDARG00000068934	cyp1b1	cytochrome P450, family 1, subfamily B, polypeptide 1 [Source:ZFIN;Acc:ZDB-GENE-030902-1]	13;13;13;13;13	41885315;41885317;41889258;41889258;41892017	41886486;41886486;41890380;41890509;41892978	+;+;+;+;+	3386	13:41885315-41892978	292.981	379.947	587.67	421.571	420.542	919.514	508.453	1021.59	755.722	801.32	966.928	264.771	1160.51	603.032	748.811	807.177	0.959409	0.294545	3.25726	0.00112492	0.0486233	0.807561	0.260094	3.10488	0.00190358	0.0639752	0.651547	0.35882	1.8158	0.0694005	0.740064	-0.0768108	0.364633	-0.210652	0.833159	0.999876
754	ENSDARG00000088975	si:ch211-14k19.8	si:ch211-14k19.8 [Source:ZFIN;Acc:ZDB-GENE-051214-4]	1;1;1;1;1;1;1;1;1;1;1;1;1;1;1;1;1;1;1;1;1;1;1;1;1;1;1;1;1	8415729;8416336;8416362;8416573;8416573;8416573;8419206;8419206;8419206;8420452;8420452;8420452;8420811;8420811;8422839;8422839;8423101;8423101;8425218;8425218;8425380;8425380;8426606;8426613;8426629;8429281;8429281;8430666;8430666	8416496;8416496;8416496;8416729;8416729;8416729;8419427;8419427;8419427;8420520;8420643;8420643;8420970;8420970;8422996;8422996;8423159;8423159;8425288;8425288;8426601;8427497;8426608;8426627;8427497;8429637;8429637;8430825;8430910	-;-;-;-;-;-;-;-;-;-;-;-;-;-;-;-;-;-;-;-;-;-;-;-;-;-;-;-;-	4507	1:8415729-8430910	923.149	1168.86	1527.57	1151.06	1192.66	2661.98	2347.64	2514.34	2486.99	2502.74	1898.59	773.509	2269.11	1078.63	1504.96	2005.72	0.813502	0.263296	3.08969	0.00200366	0.0708501	0.998988	0.189622	5.26832	1.3768e-07	2.32867e-05	0.274957	0.321318	0.855716	0.392155	0.923617	-0.629143	0.312474	-2.01343	0.0440696	0.777916
2804	ENSDARG00000075924			6;6;6;6;6;6;6;6;6;6;6;6;6;6;6;6;6;6;6;6;6;6;6;6;6;6;6;6;6;6;6;6;6;6;6;6;6;6;6;6;6;6;6;6;6;6;6;6	6693652;6693684;6702706;6702706;6705449;6705449;6718821;6718821;6737059;6737164;6737164;6737315;6737315;6737315;6739488;6739488;6739488;6740725;6740725;6740725;6743453;6743453;6743453;6745263;6745263;6745440;6745440;6746040;6746040;6746231;6748662;6748946;6749262;6751461;6751718;6751945;6752125;6752602;6753451;6755285;6755839;6757403;6759104;6759243;6759431;6760090;6762442;6764469	6694061;6694061;6702848;6702848;6705537;6705537;6718967;6718967;6737236;6737236;6737236;6737379;6737379;6737379;6739594;6739594;6739594;6740846;6740846;6740846;6743514;6743636;6743636;6745347;6745347;6745500;6745500;6746116;6746116;6746377;6748768;6749031;6749340;6751611;6751806;6751975;6752203;6752748;6753548;6755410;6756017;6757493;6759154;6759330;6759495;6760144;6765121;6765121	+;+;+;+;+;+;+;+;+;+;+;+;+;+;+;+;+;+;+;+;+;+;+;+;+;+;+;+;+;+;+;+;+;+;+;+;+;+;+;+;+;+;+;+;+;+;+;+	6017	6:6693652-6765121	431.67	389.621	682.216	226.327	432.459	312.705	198.272	415.907	91.4947	254.595	350.125	386.755	295.519	21.6559	263.514	267.653	-0.723462	0.364166	-1.98663	0.0469636	0.449486	-0.565257	0.33682	-1.67822	0.0933048	0.655746	-0.457778	0.423777	-1.08023	0.280039	0.923617	0.0290445	0.437022	0.0664599	0.947012	0.999876
2346	ENSDARG00000056347	rab3aa	RAB3A, member RAS oncogene family, a [Source:ZFIN;Acc:ZDB-GENE-040801-2]	2;2;2;2;2;2;2;2;2;2;2	25212371;25212376;25217030;25217030;25217387;25217387;25219492;25219492;25221169;25221169;25222385	25212454;25212454;25217257;25217257;25217505;25217505;25219616;25219616;25221402;25223025;25223001	+;+;+;+;+;+;+;+;+;+;+	2413	2:25212371-25223025	726.384	404.573	357.793	508.993	499.436	339.281	221.384	363.555	112.883	259.276	589.276	509.684	350.63	124.105	393.424	332.027	-0.681951	0.321192	-2.12319	0.0337377	0.383567	-0.759546	0.307292	-2.47174	0.0134457	0.24163	-0.280035	0.36685	-0.763349	0.445255	0.931366	0.441706	0.392506	1.12535	0.260442	0.999876
6254	ENSDARG00000094526	ksr2	kinase suppressor of ras 2 [Source:ZFIN;Acc:ZDB-GENE-030131-8047]	5;5;5;5;5;5;5;5;5;5;5;5;5;5;5;5;5;5;5;5;5;5;5;5;5;5;5;5;5;5;5;5;5;5;5;5;5;5;5;5;5;5;5;5;5;5;5;5;5;5;5;5;5;5;5;5;5;5;5;5;5;5;5;5;5;5;5;5;5;5;5;5;5;5;5;5;5;5;5	11783402;11785509;11785509;11785509;11788213;11788213;11788213;11788213;11796739;11796739;11796739;11796739;11821982;11821982;11821982;11821982;11835197;11835197;11835197;11835197;11843309;11843309;11843309;11843309;11845723;11845723;11845723;11845723;11850858;11850858;11850858;11850858;11853504;11853504;11853504;11853504;11853504;11857315;11857315;11857315;11857315;11857315;11872427;11873176;118…	11785682;11785682;11785682;11785682;11788342;11788342;11788342;11788342;11796873;11796873;11796873;11796873;11822115;11822115;11822115;11822115;11835293;11835293;11835293;11835293;11843676;11843676;11843676;11843676;11845771;11845771;11845771;11845771;11850924;11850924;11850924;11850924;11853545;11853545;11853545;11853545;11853545;11857483;11857483;11857483;11857483;11857483;11872680;11873285;118…	-;-;-;-;-;-;-;-;-;-;-;-;-;-;-;-;-;-;-;-;-;-;-;-;-;-;-;-;-;-;-;-;-;-;-;-;-;-;-;-;-;-;-;-;-;-;-;-;-;-;-;-;-;-;-;-;-;-;-;-;-;-;-;-;-;-;-;-;-;-;-;-;-;-;-;-;-;-;-	5794	5:11783402-12025118	179.429	177.66	140.893	91.308	147.322	105.416	46.223	188.321	0	84.9901	133.34	140.896	98.2402	1.66583	93.5354	91.0655	-0.54515	0.39641	-1.37522	0.169064	0.721794	-0.232842	0.35145	-0.662518	0.507639	0.965384	-0.3665	0.438527	-0.835752	0.403294	0.923804	0.0474778	0.424354	0.111883	0.910917	0.999876
905	ENSDARG00000002632	anxa11b	annexin A11b [Source:ZFIN;Acc:ZDB-GENE-030707-5]	12;12;12;12;12;12;12;12;12;12;12;12;12;12;12;12;12;12;12;12;12;12;12;12;12;12;12;12;12;12;12;12;12;12;12;12	48819021;48820844;48821005;48822018;48822499;48822966;48825018;48825238;48825489;48825672;48827302;48827695;48862665;48862837;48872131;48873037;48874861;48875022;48876027;48876508;48876952;48879031;48879312;48879578;48879726;48879761;48881367;48881367;48881783;48881783;48882561;48882561;48882561;48882798;48882798;48882798	48819341;48820875;48821160;48822105;48822593;48823079;48825108;48825317;48825545;48825765;48827397;48827753;48862904;48862904;48872179;48873358;48874892;48875177;48876114;48876602;48877065;48879121;48879391;48879634;48879854;48879854;48881462;48881462;48881841;48881841;48882683;48882683;48882683;48883161;48883512;48883985	+;+;+;+;+;+;+;+;+;+;+;+;+;+;+;+;+;+;+;+;+;+;+;+;+;+;+;+;+;+;+;+;+;+;+;+	4202	12:48819021-48883985	1117.31	1088.83	1301.4	1322.02	1207.39	1647.68	1593.48	1329.88	1967.73	1634.69	1317.05	1314.4	1340.22	2002.33	1493.5	1622.14	0.515676	0.176318	2.92469	0.00344803	0.101715	0.407495	0.18413	2.21308	0.0268919	0.359271	0.273714	0.220782	1.23975	0.215068	0.901506	-0.122327	0.231084	-0.529363	0.596554	0.999876
17110	ENSDARG00000031343	rab6bb	RAB6B, member RAS oncogene family b [Source:ZFIN;Acc:ZDB-GENE-050320-28]	2;2;2;2;2;2;2;2;2;2;2;2;2;2	23139843;23139906;23142483;23142483;23142635;23142783;23142783;23143083;23143083;23143306;23143306;23143611;23143611;23145819	23140064;23140064;23142541;23142688;23142688;23142888;23142888;23143194;23143194;23143399;23143399;23143677;23143677;23148014	+;+;+;+;+;+;+;+;+;+;+;+;+;+	3003	2:23139843-23148014	881.542	540.016	617.331	598.359	659.312	901.797	482.909	922.702	358.849	666.564	660.677	928.589	983.201	633.017	801.371	603.247	-0.14153	0.306549	-0.461689	0.644305	0.974966	0.0113706	0.283771	0.0400696	0.968038	0.994411	0.245185	0.25788	0.950774	0.341719	0.923617	0.2251	0.320145	0.703119	0.481982	0.999876
6849	ENSDARG00000090064			17;17;17;17	45255949;45258726;45259816;45261981	45256285;45258863;45259894;45264641	+;+;+;+	3215	17:45255949-45264641	367.526	231.31	317.008	235.07	287.728	193.116	65.6853	167.962	22.5766	112.335	424.106	324.344	368.201	4.9975	280.412	189.738	-0.512284	0.392309	-1.30582	0.191614	0.746901	-0.924881	0.358185	-2.58213	0.00981917	0.198052	-0.025577	0.438296	-0.0583555	0.953465	0.991459	0.623653	0.445685	1.39931	0.161719	0.999876
5767	ENSDARG00000098856	RYR2	ryanodine receptor 2 [Source:HGNC Symbol;Acc:HGNC:10484]	12;12;12;12;12;12;12;12;12;12;12;12;12;12;12;12;12;12;12;12;12;12;12;12;12;12;12;12;12;12;12;12;12;12;12;12;12;12;12;12;12;12;12;12;12;12;12;12;12;12;12;12;12;12;12;12;12;12;12;12;12;12;12;12;12;12;12;12;12;12;12;12;12;12;12;12;12;12;12;12;12;12;12;12;12;12;12;12;12;12;12;12;12;12;12;12;12;12;12;12;12;12;12;12;12	47186266;47186427;47188765;47189035;47189631;47201177;47207752;47210099;47210702;47212262;47215457;47216229;47218225;47219007;47219114;47219899;47222255;47222640;47226191;47226636;47228221;47229704;47234982;47235322;47238873;47242191;47243305;47244313;47245152;47246885;47247639;47247807;47247945;47248394;47249551;47253071;47254927;47256236;47256456;47257317;47259275;47260427;47261071;47262491;472…	47186349;47186505;47188877;47189134;47189727;47201251;47207908;47210274;47210815;47212445;47215592;47216324;47218307;47219025;47219264;47220140;47222447;47222856;47226295;47226739;47228304;47229863;47235135;47235527;47239047;47242399;47243648;47244430;47245312;47247044;47247717;47247820;47248134;47248430;47250361;47253271;47255032;47256379;47256729;47257431;47259407;47260530;47261206;47262677;472…	+;+;+;+;+;+;+;+;+;+;+;+;+;+;+;+;+;+;+;+;+;+;+;+;+;+;+;+;+;+;+;+;+;+;+;+;+;+;+;+;+;+;+;+;+;+;+;+;+;+;+;+;+;+;+;+;+;+;+;+;+;+;+;+;+;+;+;+;+;+;+;+;+;+;+;+;+;+;+;+;+;+;+;+;+;+;+;+;+;+;+;+;+;+;+;+;+;+;+;+;+;+;+;+;+	13779	12:47186266-47366027	234.038	215.479	443.07	205.929	274.629	143.508	167.863	312.657	76.0475	175.019	320.876	380.135	225.234	40.8129	241.764	190.296	-0.526626	0.367502	-1.43299	0.151862	0.700962	-0.490077	0.328868	-1.49019	0.136174	0.769411	-0.131913	0.403872	-0.32662	0.743955	0.962521	0.304562	0.423361	0.71939	0.471901	0.999876
228	ENSDARG00000036966	hsd3b7	hydroxy-delta-5-steroid dehydrogenase, 3 beta- and steroid delta-isomerase [Source:ZFIN;Acc:ZDB-GENE-030131-5673]	3;3;3;3;3;3;3;3;3;3;3;3;3;3;3;3;3;3;3;3;3;3;3;3;3;3;3;3;3;3;3	32612232;32616472;32617899;32617972;32617974;32617974;32617986;32618138;32631660;32631660;32631660;32631660;32631662;32637291;32637291;32637291;32637291;32637291;32639886;32639886;32639886;32639886;32639886;32640621;32640621;32640621;32640621;32645601;32645601;32645601;32645601	32612307;32616592;32618218;32618218;32618218;32618218;32618136;32618218;32631815;32631815;32631815;32631815;32631815;32637399;32637399;32637399;32637399;32637399;32639985;32639985;32639985;32639985;32640503;32640783;32640783;32640783;32640783;32646517;32646527;32646531;32646536	+;+;+;+;+;+;+;+;+;+;+;+;+;+;+;+;+;+;+;+;+;+;+;+;+;+;+;+;+;+;+	2499	3:32612232-32646536	343.255	350.923	344.816	542.991	395.496	766.261	918.378	807.818	756.911	812.342	373.351	1214.16	837.837	1762.45	1046.95	794.156	1.08512	0.251962	4.30669	1.65716e-05	0.00194041	0.945715	0.213985	4.41954	9.89092e-06	0.000917409	1.0997	0.357625	3.07502	0.00210489	0.156355	0.294029	0.353152	0.832585	0.405079	0.999876
712	ENSDARG00000069844	irg1	immunoresponsive 1 homolog (mouse) [Source:ZFIN;Acc:ZDB-GENE-081104-428]	9;9;9;9;9;9;9;9;9	22018172;22022759;22025280;22025280;22026164;22026164;22026343;22026343;22027088	22023728;22023728;22025479;22025479;22026253;22026253;22026504;22026522;22027176	-;-;-;-;-;-;-;-;-	6116	9:22018172-22027176	38.1395	26.3852	38.9308	74.7948	44.5626	35.434	114.341	56.7145	235.272	110.44	121.296	92.6698	58.3052	62.4688	83.685	109.309	1.1076	0.352005	3.14655	0.00165207	0.0619457	0.815467	0.371763	2.19351	0.0282703	0.368925	0.699701	0.359764	1.94489	0.0517887	0.68884	-0.276156	0.413813	-0.667346	0.504551	0.999876
2523	ENSDARG00000038643	alas2	aminolevulinate, delta-, synthase 2 [Source:ZFIN;Acc:ZDB-GENE-001229-1]	8;8;8;8;8;8;8;8;8;8;8;8;8;8;8;8;8;8;8;8;8;8;8;8;8	21321758;21321793;21321842;21323935;21323935;21323935;21325864;21325864;21326642;21326642;21328011;21328011;21329218;21329218;21329958;21329958;21332621;21332621;21332875;21332875;21335820;21335820;21336086;21336086;21338029	21321882;21321882;21321882;21324096;21324096;21324511;21326034;21326034;21326719;21326719;21328233;21328233;21329402;21329402;21330137;21330137;21332785;21332785;21333143;21333143;21335982;21335982;21336211;21336943;21338179	+;+;+;+;+;+;+;+;+;+;+;+;+;+;+;+;+;+;+;+;+;+;+;+;+	3145	8:21321758-21338179	573.826	502.198	949.17	673.154	674.587	264.87	243.279	257.397	200.813	241.59	279.583	248.696	218.045	1462.6	552.232	431.971	-0.711492	0.343801	-2.06949	0.0385005	0.407391	-1.32839	0.233075	-5.69941	1.20221e-08	2.55007e-06	-0.207371	0.41052	-0.505142	0.613459	0.942276	0.807013	0.416751	1.93644	0.052814	0.8187
7992	ENSDARG00000091996	si:ch211-117m20.5	si:ch211-117m20.5 [Source:ZFIN;Acc:ZDB-GENE-030131-12]	5;5;5;5	30014379;30014753;30015094;30015477	30014630;30014886;30015247;30015748	-;-;-;-	812	5:30014379-30015748	25810.9	10870.7	6794.35	11422.2	13724.5	3811.82	10544.9	9514.95	9231.46	8275.79	3659.53	6129.45	10193.8	36872.4	14213.8	10020.2	-0.439771	0.371204	-1.18472	0.236129	0.791607	-0.564524	0.322537	-1.75026	0.0800737	0.61288	0.0206396	0.423706	0.048712	0.961149	0.993042	0.50382	0.426379	1.18162	0.237355	0.999876
5843	ENSDARG00000005739	gpm6ba	glycoprotein M6Ba [Source:ZFIN;Acc:ZDB-GENE-030710-9]	1;1;1;1;1;1;1;1;1;1;1;1;1;1;1	28157821;28158745;28160121;28160121;28160804;28160804;28161106;28161106;28175245;28175245;28182589;28182589;28182706;28241271;28241271	28159151;28159151;28160186;28160186;28160877;28160877;28161274;28161274;28175401;28175401;28182704;28182775;28182775;28241591;28241594	-;-;-;-;-;-;-;-;-;-;-;-;-;-;-	2308	1:28157821-28241594	993.36	767.808	836.086	896.567	873.455	625.411	420.873	1018.68	186.554	562.879	1325.66	770.672	786.721	151.591	758.66	644.938	-0.477548	0.33488	-1.42602	0.153861	0.702533	-0.494307	0.321255	-1.53867	0.123884	0.74107	-0.161656	0.385044	-0.419837	0.674605	0.960052	0.283202	0.422855	0.669738	0.503025	0.999876
236	ENSDARG00000016939	itgb2	integrin, beta 2 [Source:ZFIN;Acc:ZDB-GENE-110411-4]	9;9;9;9;9;9;9;9;9;9;9;9;9;9;9;9	45160186;45161488;45163540;45164646;45165330;45166076;45166401;45168008;45168176;45168825;45173017;45174032;45174306;45175514;45177259;45182677	45161395;45161651;45163745;45164862;45165562;45166263;45166535;45168097;45168271;45168980;45173258;45174202;45174498;45175605;45177316;45182714	-;-;-;-;-;-;-;-;-;-;-;-;-;-;-;-	3489	9:45160186-45182714	53.742	74.758	50.0539	59.2531	59.4517	150.595	194.623	181.777	134.271	165.317	148.824	54.8454	88.6558	328.169	155.124	136.586	1.21701	0.284639	4.27561	1.90616e-05	0.00215631	1.28094	0.254339	5.03636	4.7447e-07	6.60126e-05	0.989166	0.392338	2.5212	0.0116954	0.384868	-0.068183	0.394229	-0.172953	0.862688	0.999876
2687	ENSDARG00000079977	nhsb	Nance-Horan syndrome b (congenital cataracts and dental anomalies) [Source:ZFIN;Acc:ZDB-GENE-090617-2]	11;11;11;11;11;11;11;11;11;11;11;11;11;11;11;11;11;11;11;11;11;11;11	29752230;29810578;29827947;29827947;29828028;29830045;29830045;29830045;29831557;29831557;29833091;29833480;29833863;29834867;29834867;29835224;29835224;29835455;29835455;29838966;29838966;29839232;29839232	29753909;29810991;29828099;29828099;29828099;29830121;29830184;29830184;29831787;29831601;29833135;29833540;29833907;29835062;29835062;29835355;29835355;29838547;29838547;29839086;29839086;29842833;29842835	+;+;+;+;+;+;+;+;+;+;+;+;+;+;+;+;+;+;+;+;+;+;+	9915	11:29752230-29842835	453.34	440.632	456.047	274.895	406.229	249.81	231.115	367.917	72.4828	230.331	498.089	296.922	302.708	60.803	289.63	272.038	-0.658399	0.327179	-2.01235	0.0441832	0.437147	-0.63101	0.323009	-1.95354	0.0507558	0.497711	-0.368591	0.387538	-0.951108	0.34155	0.923617	0.218808	0.420646	0.520172	0.602944	0.999876
11877	ENSDARG00000027419	gad1b	glutamate decarboxylase 1b [Source:ZFIN;Acc:ZDB-GENE-030909-3]	6;6;6;6;6;6;6;6;6;6;6;6;6;6;6;6;6;6;6;6;6;6;6;6;6;6;6;6;6;6;6;6;6;6;6;6;6;6;6;6;6;6;6	3666931;3666957;3667114;3668214;3668214;3668214;3670045;3670045;3673622;3673740;3673740;3673740;3677362;3677362;3677362;3677362;3678418;3678418;3678418;3688934;3688934;3688934;3689339;3689339;3689339;3689527;3689605;3691998;3691998;3692268;3692268;3695027;3695027;3695180;3695180;3695489;3695489;3697930;3697930;3698135;3698135;3699823;3699823	3667222;3667222;3667222;3668341;3668341;3668341;3670107;3670107;3673883;3673883;3673883;3673883;3677408;3677604;3677604;3677604;3678508;3678508;3678508;3689046;3689046;3689046;3689422;3689454;3689454;3689684;3689684;3692052;3692052;3692384;3692384;3695091;3695091;3695258;3695258;3695638;3695638;3698037;3698037;3698224;3698224;3701292;3701293	+;+;+;+;+;+;+;+;+;+;+;+;+;+;+;+;+;+;+;+;+;+;+;+;+;+;+;+;+;+;+;+;+;+;+;+;+;+;+;+;+;+;+	3601	6:3666931-3701293	875.475	774.845	928.778	538.134	779.308	789.293	461.014	1229.54	84.3652	641.054	995.317	1170.66	742.792	36.6484	736.356	607.273	-0.320821	0.38259	-0.838551	0.401721	0.902985	-0.188422	0.363892	-0.517797	0.6046	0.98035	-0.0554721	0.428729	-0.129387	0.897051	0.986371	0.103309	0.445873	0.231701	0.816771	0.999876
4783	ENSDARG00000041417	atp6ap1a	ATPase, H+ transporting, lysosomal accessory protein 1a [Source:ZFIN;Acc:ZDB-GENE-090312-136]	23;23;23;23;23;23;23;23;23;23	4963653;4968997;4969315;4973463;4974069;4974264;4975812;4977209;4978779;4979403	4966027;4969234;4969365;4973725;4974154;4974304;4976002;4977283;4978905;4979533	-;-;-;-;-;-;-;-;-;-	3578	23:4963653-4979533	715.982	810.904	758.224	439.055	681.041	473.045	239.63	944.515	101.001	439.548	727.777	698.806	361.013	32.4838	455.02	450.089	-0.588861	0.373277	-1.57754	0.11467	0.640093	-0.436109	0.357174	-1.221	0.222087	0.894252	-0.375664	0.424671	-0.884599	0.376373	0.923617	0.0265745	0.444498	0.0597853	0.952327	0.999876
6726	ENSDARG00000022971	epha6	eph receptor A6 [Source:ZFIN;Acc:ZDB-GENE-090311-43]	1;1;1;1;1;1;1;1;1;1;1;1;1;1;1;1;1;1;1;1;1;1;1;1;1;1;1;1;1;1;1;1;1;1;1;1;1;1;1;1;1;1	33236468;33236469;33268785;33268785;33310407;33310407;33402062;33402062;33404887;33404887;33443884;33443884;33444085;33444085;33444700;33444700;33448737;33448737;33448904;33448904;33449013;33449758;33449758;33449758;33452466;33452466;33452466;33456298;33456298;33456298;33461379;33461394;33461394;33463109;33463109;33463109;33464660;33464660;33465204;33465204;33466545;33466545	33237123;33237123;33268849;33268849;33311073;33311073;33402217;33402217;33405222;33405222;33444008;33444008;33444247;33444247;33444808;33444808;33448807;33448807;33449029;33449029;33449029;33449943;33449943;33449943;33452527;33452527;33452527;33456507;33456507;33456507;33461543;33461543;33461543;33463302;33463121;33463302;33464809;33464809;33465312;33465312;33468627;33467813	+;+;+;+;+;+;+;+;+;+;+;+;+;+;+;+;+;+;+;+;+;+;+;+;+;+;+;+;+;+;+;+;+;+;+;+;+;+;+;+;+;+	5633	1:33236468-33468627	208.9	225.154	209.485	136.962	195.125	184.257	14.5967	324.291	22.5766	136.43	178.933	213.708	124.597	9.99501	131.808	129.293	-0.516204	0.390568	-1.32167	0.186276	0.739355	-0.278191	0.384333	-0.723828	0.469172	0.963349	-0.368507	0.423139	-0.870889	0.383815	0.923617	-0.0230841	0.444474	-0.0519358	0.95858	0.999876
953	ENSDARG00000094451	cfp	complement factor properdin [Source:ZFIN;Acc:ZDB-GENE-030131-9247]	8;8;8;8;8;8;8;8;8;8;8;8;8;8;8;8;8;8;8;8;8;8;8;8;8;8;8;8;8;8;8;8;8;8;8;8;8;8;8;8;8;8;8;8;8	23651015;23651015;23651384;23654778;23654830;23654830;23654830;23655043;23655043;23655043;23655043;23657714;23657714;23657714;23657714;23659609;23659609;23659609;23659609;23659868;23659868;23659868;23659868;23660139;23660139;23660139;23660386;23660386;23662339;23662339;23662673;23662673;23662961;23663375;23677679;23677925;23677925;23679894;23679894;23680332;23680332;23680602;23680602;23681011;236…	23654675;23654675;23654675;23654938;23654938;23654938;23654938;23655154;23655154;23655154;23655154;23657905;23657905;23657905;23657905;23659782;23659782;23659782;23659782;23660062;23660062;23660062;23660062;23660309;23660309;23660309;23660552;23660552;23662483;23662483;23662790;23662790;23663000;23663420;23677849;23678091;23678091;23680038;23680038;23680386;23680431;23680641;23680684;23681186;236…	-;-;-;-;-;-;-;-;-;-;-;-;-;-;-;-;-;-;-;-;-;-;-;-;-;-;-;-;-;-;-;-;-;-;-;-;-;-;-;-;-;-;-;-;-	6024	8:23651015-23681186	76.279	59.8064	79.7155	105.878	80.4198	122.248	260.308	149.785	230.519	190.715	73.9821	63.3559	72.6818	194.07	101.022	146.227	0.869942	0.301707	2.8834	0.00393406	0.110207	1.02715	0.290321	3.53796	0.000403227	0.0191112	0.246862	0.359592	0.686505	0.492395	0.936709	-0.713778	0.370195	-1.92811	0.053841	0.822491
2485	ENSDARG00000055120	ctsba	cathepsin Ba [Source:ZFIN;Acc:ZDB-GENE-040426-2650]	17;17;17;17;17;17;17;17;17;17;17;17;17;17;17;17;17;17;17;17;17;17;17;17;17;17;17;17;17;17;17;17;17;17;17;17;17;17;17;17;17;17;17;17;17;17;17;17;17;17;17;17;17;17;17;17;17;17;17;17;17	32670420;32670420;32670422;32670432;32670451;32670478;32671420;32671653;32671653;32671653;32671653;32671653;32671653;32671653;32671869;32671869;32671869;32671869;32671869;32671869;32671916;32672112;32672112;32672112;32672112;32672316;32672316;32672316;32672316;32672316;32672321;32672379;32675140;32675140;32675140;32675140;32675140;32675140;32675140;32675140;32675299;32675299;32675299;32675299;326…	32670509;32670509;32670509;32670509;32670509;32670509;32671489;32671776;32671776;32671776;32671776;32671776;32671776;32671776;32671954;32671954;32672226;32672593;32671954;32671954;32671954;32672226;32672226;32672226;32672431;32672431;32672431;32672431;32672431;32672431;32672431;32672431;32675225;32675225;32675225;32675225;32675225;32675229;32675225;32675225;32675445;32675445;32675445;32675446;326…	+;+;+;+;+;+;+;+;+;+;+;+;+;+;+;+;+;+;+;+;+;+;+;+;+;+;+;+;+;+;+;+;+;+;+;+;+;+;+;+;+;+;+;+;+;+;+;+;+;+;+;+;+;+;+;+;+;+;+;+;+	2376	17:32670420-32679003	1085.24	969.215	945.462	1175.35	1043.82	876.993	1047.32	1225.18	1406.88	1139.09	954.025	1171.61	1210.83	2796.1	1533.14	1486.29	0.559226	0.268749	2.08085	0.037448	0.402244	0.112259	0.197723	0.567757	0.5702	0.978377	0.456455	0.316929	1.44025	0.149798	0.857578	0.357986	0.329066	1.08788	0.276647	0.999876
23224	ENSDARG00000096978	CU972512.1		3;3;3;3	25820536;25835637;25838726;25842971	25825512;25835729;25838803;25843206	-;-;-;-	5384	3:25820536-25843206	31.205	22.8671	29.6616	69.938	38.418	63.7813	116.774	66.8941	111.695	89.786	5.16154	19.8578	0	8.32917	8.33713	34.7832	-0.0712393	0.379953	-0.187495	0.851272	0.997603	0.886709	0.340372	2.60512	0.00918432	0.189985	-1.10231	0.440793	-2.50073	0.0123936	0.390587	-1.84627	0.442456	-4.17277	3.00921e-05	0.0104973
2035	ENSDARG00000068981	glceb	glucuronic acid epimerase b [Source:ZFIN;Acc:ZDB-GENE-040630-8]	7;7;7;7;7;7;7	33136067;33152903;33152904;33163634;33163634;33169027;33169027	33136175;33153409;33153409;33163873;33163873;33170051;33172854	+;+;+;+;+;+;+	4684	7:33136067-33172854	739.386	875.988	1030.74	920.851	891.741	1566.18	1098.4	1132.84	1531.64	1332.27	1384.15	841.593	925.695	613.86	941.325	1216.5	0.517431	0.231348	2.23659	0.0253131	0.332206	0.534532	0.200073	2.67169	0.0075471	0.165652	0.0584911	0.269801	0.216794	0.828369	0.97918	-0.448551	0.278059	-1.61315	0.106712	0.97884
[truncated: 17,445 more rows]
