# Supplementary material for: Epigenetic regulation by polycomb repressive complex 1 promotes cerebral cavernous malformations
Source: EMBO Mol Med. 2024 Oct 14;16(11):10. doi: 10.1038/s44321-024-00152-9 (PMC11555420; doi:10.1038/s44321-024-00152-9)
Supplement: Supplementary file 8 — Source data Fig. 3 [file 44321_2024_152_MOESM8_ESM.zip › Figure 3/3C/wnt9a-b relative mRNA level.xlsx]

## Sheet: Sheet1
wnt9b expression level
wt	ccm2_m201	krit1_ty219c
1.7632	1.61499	5.57038
0.445922	3.06282	2.63191
0.790879	2.17577	14.4311
	5.03338
wnt9a expression level
wt	ccm2_m201	krit1_ty219c
1.17834	0.534685	2.79056
1.20033	0.458003	4.79176
0.621328	0.61136	9.96744
