# Supplementary material for: Epigenetic regulation by polycomb repressive complex 1 promotes cerebral cavernous malformations
Source: EMBO Mol Med. 2024 Oct 14;16(11):10. doi: 10.1038/s44321-024-00152-9 (PMC11555420; doi:10.1038/s44321-024-00152-9)
Supplement: Supplementary file 8 — Source data Fig. 3 [file 44321_2024_152_MOESM8_ESM.zip › Figure 3/3N/hiPSC_CCM2KO-vs-wt-deseq2_annotated.xlsx]

## Sheet: Results
gene_id

## Sheet: Columns meaning
gene_id

## Sheet: Normalized counts
gene_id
