# Supplementary material for: Epigenetic regulation by polycomb repressive complex 1 promotes cerebral cavernous malformations
Source: EMBO Mol Med. 2024 Oct 14;16(11):10. doi: 10.1038/s44321-024-00152-9 (PMC11555420; doi:10.1038/s44321-024-00152-9)
Supplement: Supplementary file 8 — Source data Fig. 3 [file 44321_2024_152_MOESM8_ESM.zip › Figure 3/3N/WNT9A-B transcriptomic expression.xlsx]

## Sheet: Sheet1
Human lesion
Gene	Log 2-fold change in human CCM lesion vs healthy	Log 2-fold change in human familial CCM lesion vs healthy
WNT9A	2.63	1.91
WNT9B	3.40*	2.12
* denotes FDR corrected p-value < 0.05
(M Hagan, S Romanos, C Chen, R Girard, Awad Lab @ University of Chicago)
iPSC derived Ecs
CCM2KO vs WT SC
gene_id	gene_type	gene_name	baseMean	log2FoldChange	lfcSE	stat	pvalue	padj	log2FoldChange_shrunken	lfcSE_shrunken	salmon_log10_cv_mean	salmon_cv_quantile	condition_CCM2_KO_mean	condition_wt_SC_mean	condition_CCM2_KO_sd	condition_wt_SC_sd	seqnames	start	end	width	strand
ENSG00000143816.8	protein_coding	WNT9A	173.302	2.52681	0.209241	12.0761	1.41321e-33	1.33228e-31	2.49118	0.20983	-0.0361735	0.207026	337.051	58.4987	45.9445	8.23673	chr1	227918656	227947932	29277	-
ENSG00000158955.11	protein_coding	WNT9B	68.1638	4.91452	0.538692	9.12306	7.3035e-20	2.77579e-18	4.72318	0.538062	-0.00901886	0.387768	169.216	5.686	25.081	4.33329	chr17	46833201	46886730	53530	+
CCM1KO vs WT SC
gene_id	gene_type	gene_name	baseMean	log2FoldChange	lfcSE	stat	pvalue	padj	log2FoldChange_shrunken	lfcSE_shrunken	salmon_log10_cv_mean	salmon_cv_quantile	condition_KRIT_KO_mean	condition_wt_SC_mean	condition_KRIT_KO_sd	condition_wt_SC_sd	seqnames	start	end	width	strand
ENSG00000143816.8	protein_coding	WNT9A	173.302	1.92457	0.212434	9.05959	1.30946e-19	3.14663e-18	1.87847	0.214841	-0.0361735	0.207026	221.997	58.4987	9.74647	8.23673	chr1	227918656	227947932	29277	-
ENSG00000158955.11	protein_coding	WNT9B	68.1638	3.68405	0.543585	6.77732	1.22427e-11	1.518e-10	3.522	0.553443	-0.00901886	0.387768	72.3916	5.686	26.8963	4.33329	chr17	46833201	46886730	53530	+
