# Supplementary material for: Epigenetic regulation by polycomb repressive complex 1 promotes cerebral cavernous malformations
Source: EMBO Mol Med. 2024 Oct 14;16(11):10. doi: 10.1038/s44321-024-00152-9 (PMC11555420; doi:10.1038/s44321-024-00152-9)
Supplement: Supplementary file 8 — Source data Fig. 3 [file 44321_2024_152_MOESM8_ESM.zip › Figure 3/3O/angpt1 relative expression.xlsx]

## Sheet: Sheet1
wt	ccm2m201	ccm2m201;cbx7apbb62
1.14242	1.40973	0.890132
0.836299	1.71169	0.989947
0.927932	1.03199	0.857826
1.09335	1.32754	1.15036
	1.6344
