# Supplementary material for: Epigenetic regulation by polycomb repressive complex 1 promotes cerebral cavernous malformations
Source: EMBO Mol Med. 2024 Oct 14;16(11):10. doi: 10.1038/s44321-024-00152-9 (PMC11555420; doi:10.1038/s44321-024-00152-9)
Supplement: Supplementary file 8 — Source data Fig. 3 [file 44321_2024_152_MOESM8_ESM.zip › Figure 3/3P/angpt1 relative expression in fli1a-klf2a.xlsx]

## Sheet: Sheet1
wt+stdMO	wt+cbx7aMO	fli1a>klf2a+stdMO	fli1a>klf2a+cbx7aMO
1.18876	0.418351	2.58372	0.815704
1.29784	0.59713	1.27408	0.919838
0.754078	0.637038	1.26235	1.46691
0.759323		1.74446	1.32818
		1.2682	1.5722
