# Supplementary material for: Epigenetic regulation by polycomb repressive complex 1 promotes cerebral cavernous malformations
Source: EMBO Mol Med. 2024 Oct 14;16(11):10. doi: 10.1038/s44321-024-00152-9 (PMC11555420; doi:10.1038/s44321-024-00152-9)
Supplement: Supplementary file 8 — Source data Fig. 3 [file 44321_2024_152_MOESM8_ESM.zip › Figure 3/3Q/tek relative expression in fli1a-klf2a.xlsx]

## Sheet: Sheet1
wt+stdMO	wt+cbx7aMO	fli1a>klf2a+stdMO	fli1a>klf2a+cbx7aMO
1.24508	0.304863	1.32829	0.234268
1.12213	0.184655	2.09396	0.570211
0.784349	0.506828	2.08913	1.18064
0.848449		2.13796	1.18611
			1.6969
