# Supplementary material for: Epigenetic regulation by polycomb repressive complex 1 promotes cerebral cavernous malformations
Source: EMBO Mol Med. 2024 Oct 14;16(11):10. doi: 10.1038/s44321-024-00152-9 (PMC11555420; doi:10.1038/s44321-024-00152-9)
Supplement: Supplementary file 9 — Source data Fig. 4 [file 44321_2024_152_MOESM9_ESM.zip]

Archive with 21 entries (13 files):
- Figure 4/
- Figure 4/4B/
- Figure 4/4B/MAX_DMSO-ccm2-1-recap.tif
- Figure 4/4C/
- Figure 4/4C/MAX_MS37452-25uM-ccm2BF-3-AVC.tif
- Figure 4/4C/MAX_MS37452-25uM-ccm2BF-3.tif
- Figure 4/4D/
- Figure 4/4D/MAX_MS351-25uM-ccm2BF-1-AVC.tif
- Figure 4/4D/MAX_MS351-25uM-ccm2BF-1.tif (RGB).tif
- Figure 4/4D/Thumbs.db
- Figure 4/4G/
- Figure 4/4G/C1-MAX_240630_DMSON.3_10x_ISO647CD31488.lif - Region 1 Merged.tif
- Figure 4/4H/
- Figure 4/4H/C1-MAX_240621_CBX7iN.1_10x_iso647cd31488.lif - Region 6 Merged.tif
- Figure 4/4I/
- Figure 4/4I/Analysis CBX7i.prism
- Figure 4/4I/Analysis CBX7i.xlsx
- Figure 4/4I/number of lesions cbx7i.xlsx
- Figure 4/4J/
- Figure 4/4J/Analysis CBX7i.xlsx
- Figure 4/4J/Total lesioned area.xlsx
