# Supplementary material for: Epigenetic regulation by polycomb repressive complex 1 promotes cerebral cavernous malformations
Source: EMBO Mol Med. 2024 Oct 14;16(11):10. doi: 10.1038/s44321-024-00152-9 (PMC11555420; doi:10.1038/s44321-024-00152-9)
Supplement: Supplementary file 9 — Source data Fig. 4 [file 44321_2024_152_MOESM9_ESM.zip › Figure 4/4I/Analysis CBX7i.xlsx]

## Sheet: DMSO N.1
Lesion ID	Area mm-2			Analyzed area			Number		Number/mm-2
1	10723.4			2.24119e+06			23		10.2624
2	54222.7
3	14542.9			Analyzed area mm-2			Lesioned area		Lesioned area/mm-2
4	3788.39			2.24119			339108		151307
5	54222.7
6	16680.3						Mean Lesioned area		Mean Lesioned area/mm-2
7	4393.92						14743.8		6578.58
8	8746.43
9	7788.98
10	16783.8
11	2613.58
12	9502.04
13	7059.25
14	3705.59
15	27786.7
16	3886.73
17	4776.9
18	28770.1
19	23599.8
20	9574.5
21	9465.81
22	5817.15
23	10656.2

## Sheet: DMSO N.2
Lesion ID	Area mm-2				Analyzed area		Number		Number/mm-2
1	7835.56				4.82859e+06		14		2.89939
2	7778.63
3	9088.01				Analyzed area mm-2			Lesioned area		Lesioned area/mm-2
4	11215.1				4.82859			153125		31712.1
5	8663.62
6	26410.1							MeanLesioned area		MeanLesioned area/mm-2
7	9817.74							10937.5		2265.15
8	5594.61
9	9921.25
10	11882.7
11	6903.99
12	14708.5
13	13590.6
14	9714.23

## Sheet: DMSO N.3
Lesion ID	Area mm-2				Analyzed area		Number		Number/mm-2
1	10350.8				3.95248e+06		20		5.06011
2	36662.6
3	10128.3				Analyzed area mm-2			Lesioned area		Lesioned area/mm-2
4	12985.1				3.95248			259329		65611.7
5	13932.2
6	31575.1							MeanLesioned area		MeanLesioned area/mm-2
7	6608.99							12966.5		3280.59
8	26803.4
9	4932.16
10	5739.52
11	9791.86
12	8280.65
13	14108.1
14	4663.04
15	9098.36
16	6143.2
17	4186.9
18	9807.39
19	6665.92
20	26865.5

## Sheet: DMSO N.4
Lesion ID	Area mm-2				Analyzed area		Number		Number/mm-2
1	27165.7				4.53656e+06		15		3.30647
2	17467
3	22259.4				Analyzed area mm-2			Lesioned area		Lesioned area/mm-2
4	8234.07				4.53656			310431		68428.7
5	18336.5
6	13471.6							MeanLesioned area		MeanLesioned area/mm-2
7	11862							20695.4		4561.91
8	6971.27
9	127325
10	8829.24
11	14273.8
12	7525.04
13	6774.6
14	11582.6
15	8353.1

## Sheet: DMSO N.5
Lesion ID	Area mm-2				Analyzed area		Number		Number/mm-2
1	8203.01				3.69793e+06		25		6.76054
2	24655.6
3	37423.3
4	10630.3				Analyzed area mm-2			Lesioned area		Lesioned area/mm-2
5	56525.7				3.69793			334828		90544.7
6	6676.27
7	6608.99							MeanLesioned area		MeanLesioned area/mm-2
8	4512.95							13393.1		3621.79
9	12503.8
10	22481.9
11	8912.04
12	17627.4
13	6298.47
14	21038
15	6313.99
16	7245.56
17	9439.93
18	5837.85
19	5309.96
20	20737.8
21	8151.26
22	6308.82
23	11939.7
24	3234.63
25	6210.48

## Sheet: DMSO N.6
Lesion ID	Area mm-2				Analyzed area		Number		Number/mm-2
1	44875.9				5.34711e+06		12		2.2442
2	12835
3	121306
4	46444.1				Analyzed area mm-2			Lesioned area		Lesioned area/mm-2
5	16664.8				5.34711			375895		70298.7
6	16613
7	4906.28
8	10671.7							MeanLesioned area		MeanLesioned area/mm-2
9	9470.99							31324.6		5858.22
10	13316.3
11	71451.6
12	7338.72

## Sheet: DMSO N.7
Lesion ID	Area mm-2					Analyzed area		Number		Number/mm-2
1	50470.5					5.97633e+06		22		0.368119
2	76326.8
3	15143.2
4	32511.9					Analyzed area mm-2			Lesioned area		Lesioned area/mm-2
5	19599.2					59.7633			425196		7114.66
6	5030.49
7	9760.81								MeanLesioned area		MeanLesioned area/mm-2
8	22704.5								19327.1		323.394
9	34483.7
10	14237.5
11	8979.32
12	11893.1
13	25742.5
14	16649.3
15	13911.5
16	17855.1
17	8363.45
18	12886.8
19	15960.9
20	4590.58
21	4010.94
22	4083.39

## Sheet: DMSO N.8
Lesion ID	Area mm-2					Analyzed area		Number		Number/mm-2
1	40052.4					6.89768e+06		18		2.60957
2	20541.2
3	40606.2
4	42769.5					Analyzed area mm-2			Lesioned area		Lesioned area/mm-2
5	63905.9					6.89768			502702		72879.9
6	41118.6
7	64092.2								MeanLesioned area		MeanLesioned area/mm-2
8	20256.5								27927.9		4048.88
9	26099.6
10	10961.5
11	30969.6
12	17694.7
13	15588.3
14	15226
15	8078.8
16	10775.2
17	10764.8
18	23201.3

## Sheet: dmso n.9
Lesion ID	Area mm-2				Analyzed area		Number		Number/mm-2
1	20489.4				6.80237e+06		22		3.23417
2	18802.2
3	21498.6
4	17705.1				Analyzed area mm-2			Lesioned area		Lesioned area/mm-2
5	12643.5				6.80237			393946		57913.1
6	19340.5
7	34090.4							MeanLesioned area		MeanLesioned area/mm-2
8	6717.67							17906.7		2632.42
9	5749.87
10	27983.4
11	19304.3
12	10775.2
13	49704.6
14	49704.6
15	15453.8
16	12151.8
17	10247.3
18	11054.7
19	5610.14
20	8549.76
21	11127.1
22	5242.68

## Sheet: DMSO N.10
Lesion ID	Area mm-2			Analyzed area		Number		Number/mm-2
1	21141.5			6.16947e+06		20		3.24177
2	37899.5
3	15883.3
4	17389.3			Analyzed area mm-2			Lesioned area		Lesioned area/mm-2
5	29789.6			6.16947			312884		50714.9
6	14837.9
7	12612.5						MeanLesioned area		MeanLesioned area/mm-2
8	27320.9						15644.2		2535.75
9	12995.4
10	14237.5
11	14335.9
12	6360.57
13	13238.7
14	6422.67
15	9274.32
16	18584.9
17	10728.6
18	9890.19
19	10221.4
20	9719.4

[truncated: 9 more sheets: CBX7i n.1, CBX7i n.2, CBX7 n.3, CBX7i n.4, cbx7i n.5, cbx7i n.6, cbx7i n.7, cbx7i n.8, cbx7i n.9]
