# Supplementary material for: Epigenetic regulation by polycomb repressive complex 1 promotes cerebral cavernous malformations
Source: EMBO Mol Med. 2024 Oct 14;16(11):10. doi: 10.1038/s44321-024-00152-9 (PMC11555420; doi:10.1038/s44321-024-00152-9)
Supplement: Supplementary file 9 — Source data Fig. 4 [file 44321_2024_152_MOESM9_ESM.zip › Figure 4/4I/number of lesions cbx7i.xlsx]

## Sheet: Sheet1
Number of lesions
DMSO	CBX7i
10.2624	1.41541
2.8994	1.5166
5.06011	0.886567
3.30647	1.21629
6.76054	1.85753
2.2442	1.85753
2.60957	0.338324
3.23417	1.81817
3.24177	0.446872
