# Supplementary material for: Epigenetic regulation by polycomb repressive complex 1 promotes cerebral cavernous malformations
Source: EMBO Mol Med. 2024 Oct 14;16(11):10. doi: 10.1038/s44321-024-00152-9 (PMC11555420; doi:10.1038/s44321-024-00152-9)
Supplement: Supplementary file 9 — Source data Fig. 4 [file 44321_2024_152_MOESM9_ESM.zip › Figure 4/4J/Total lesioned area.xlsx]

## Sheet: Sheet1
Total lesioned area
DMSO	CBX7i
151307	21790.9
31712.1	30174.3
65611.7	13685.2
68428.7	26929.7
90544.7	46892.1
70298.7	48227.3
72879.9	3751.44
57913.1	63500.4
50714.9	13191.9
