# Supplementary material for: Epigenetic regulation by polycomb repressive complex 1 promotes cerebral cavernous malformations
Source: EMBO Mol Med. 2024 Oct 14;16(11):10. doi: 10.1038/s44321-024-00152-9 (PMC11555420; doi:10.1038/s44321-024-00152-9)
Supplement: Supplementary file 10 — Figure EV1 Source Data [file 44321_2024_152_MOESM10_ESM.zip]

Archive with 16 entries (11 files):
- Figure EV1/
- Figure EV1/A/
- Figure EV1/A/Thumbs.db
- Figure EV1/A/wt_cbx7_s1__39.JPG
- Figure EV1/B/
- Figure EV1/B/ccm2_cbx7_s1__54.JPG
- Figure EV1/C/
- Figure EV1/C/AVG_wt_kdrl-GFP_cbx7-564_mf20-633_DAPI_s1_40x-_2024_06_19__09_49_33__p1.jpg
- Figure EV1/C/AVG_wt_kdrl-GFP_cbx7-564_mf20-633_DAPI_s1_40x-_2024_06_19__09_49_33__p1c.jpg
- Figure EV1/C/AVG_wt_kdrl-GFP_cbx7-564_mf20-633_DAPI_s1_40x-_2024_06_19__09_49_33__p1d.jpg
- Figure EV1/C/AVG_wt_kdrl-GFP_cbx7-564_mf20-633_DAPI_s1_40x-_2024_06_19__09_49_33__p1g.jpg
- Figure EV1/D/
- Figure EV1/D/AVG_ccm2_kdrl-GFP_cbx7-564_mf20-633_DAPI_s2_40x_8.jpg
- Figure EV1/D/AVG_ccm2_kdrl-GFP_cbx7-564_mf20-633_DAPI_s2_40x_8c.jpg
- Figure EV1/D/AVG_ccm2_kdrl-GFP_cbx7-564_mf20-633_DAPI_s2_40x_8d.jpg
- Figure EV1/D/AVG_ccm2_kdrl-GFP_cbx7-564_mf20-633_DAPI_s2_40x_8g.jpg
