# Supplementary material for: Epigenetic regulation by polycomb repressive complex 1 promotes cerebral cavernous malformations
Source: EMBO Mol Med. 2024 Oct 14;16(11):10. doi: 10.1038/s44321-024-00152-9 (PMC11555420; doi:10.1038/s44321-024-00152-9)
Supplement: Supplementary file 11 — Figure EV2 Source Data [file 44321_2024_152_MOESM11_ESM.zip]

Archive with 59 entries (41 files):
- Figure EV2/
- Figure EV2/A/
- Figure EV2/A/EV1-A.xlsx
- Figure EV2/B/
- Figure EV2/B/MAX_wt-heat-2.lsm (RGB).tif
- Figure EV2/C/
- Figure EV2/C/MAX_wt-LDA-1.tif
- Figure EV2/D/
- Figure EV2/D/MAX_wt-tail.tif
- Figure EV2/E/
- Figure EV2/E/ccm2-heart-5_2024-08-13T14-32-43.838.tif
- Figure EV2/F/
- Figure EV2/F/MAX_ccm2-LDA-6.tif
- Figure EV2/G/
- Figure EV2/G/MAX_B5591inx-ccm2hom-tail-14-8.11.tif
- Figure EV2/H/
- Figure EV2/H/ccm2hom-pbb62----BF2-heart_2024-08-13T14-33-41.981.tif
- Figure EV2/I/
- Figure EV2/I/MAX_ccm2hom-pbb62hom-BF-LDA-1.tif
- Figure EV2/J/
- Figure EV2/J/MAX_pbb62hom-ccm2hom-tail-wBF-3-8.11.tif
- Figure EV2/K,L/
- Figure EV2/K,L/ccm2-LDA-2.xls
- Figure EV2/K,L/ccm2-LDA-3.xls
- Figure EV2/K,L/ccm2-LDA-5.xls
- Figure EV2/K,L/ccm2-LDA-6.xls
- Figure EV2/K,L/ccm2hom-pbb62hom-BF-LDA-1.xls
- Figure EV2/K,L/ccm2hom-pbb62hom-BF-LDA-2.xls
- Figure EV2/K,L/ccm2hom-pbb62hom-BF-LDA-3.xls
- Figure EV2/K,L/ccm2hom-pbb62hom-BF-LDA-4.xls
- Figure EV2/K,L/metrics tail.xlsx
- Figure EV2/K,L/wt-LDA-1.xls
- Figure EV2/K,L/wt-LDA-2.xls
- Figure EV2/K,L/wt-LDA-3.xls
- Figure EV2/K,L/wt-LDA-4.xls
- Figure EV2/M/
- Figure EV2/N/
- Figure EV2/N/MAX_52_stdMO_krit1sib_cbx7aMO_Alcam_1024x-Alcamtif.tif
- Figure EV2/N/MAX_52_stdMO_krit1sib_cbx7aMO_Alcam_1024x-Citrine.tif
- Figure EV2/N/MAX_52_stdMO_krit1sib_cbx7aMO_Alcam_1024x-z22-1.tif
- Figure EV2/N/MAX_52_stdMO_krit1sib_cbx7aMO_Alcam_1024x-z22.tif
- Figure EV2/O/
- Figure EV2/O/MAX_60_stdMO_krit1mut_cbx7aMO_Alcam_1024x_Alcam.tif
- Figure EV2/O/MAX_60_stdMO_krit1mut_cbx7aMO_Alcam_1024x_Citrine.tif
- Figure EV2/O/MAX_60_stdMO_krit1mut_cbx7aMO_Alcam_1024x_z41-1.tif
- Figure EV2/O/MAX_60_stdMO_krit1mut_cbx7aMO_Alcam_1024x_z41.tif
- Figure EV2/P/
- Figure EV2/P/MAX_33_krit1mut_cbx7aMO_Alcam_1024x-Alcam.tif
- Figure EV2/P/MAX_33_krit1mut_cbx7aMO_Alcam_1024x-Citrine.tif
- Figure EV2/P/MAX_33_krit1mut_cbx7aMO_Alcam_1024x-z28-1.tif
- Figure EV2/P/MAX_33_krit1mut_cbx7aMO_Alcam_1024x-z28.tif
- Figure EV2/Q/
- Figure EV2/Q/MAX_08_krit1sib_cbx7aMO_Alcam_1024x-Alcam-sb.tif
- Figure EV2/Q/MAX_08_krit1sib_cbx7aMO_Alcam_1024x-Alcam.tif
- Figure EV2/Q/MAX_08_krit1sib_cbx7aMO_Alcam_1024x-Citrine.tif
- Figure EV2/Q/MAX_08_krit1sib_cbx7aMO_Alcam_1024x-z28-1.tif
- Figure EV2/Q/MAX_08_krit1sib_cbx7aMO_Alcam_1024x-z28.tif
- Figure EV2/R/
- Figure EV2/R/metrics krit1 cbx7MO ALcam rescue_.xlsx
