# Supplementary material for: Epigenetic regulation by polycomb repressive complex 1 promotes cerebral cavernous malformations
Source: EMBO Mol Med. 2024 Oct 14;16(11):10. doi: 10.1038/s44321-024-00152-9 (PMC11555420; doi:10.1038/s44321-024-00152-9)
Supplement: Supplementary file 11 — Figure EV2 Source Data [file 44321_2024_152_MOESM11_ESM.zip › Figure EV2/A/EV1-A.xlsx]

## Sheet: Sheet1
	ccm2_m201;cbx7a_+/+	ccm2_m201;cbx7a_pbb62/+	ccm2_m201;cbx7a_pbb62
dilated heart_no BF	28	77	8
normalized heart with BF	0	10	15
