# Supplementary material for: Epigenetic regulation by polycomb repressive complex 1 promotes cerebral cavernous malformations
Source: EMBO Mol Med. 2024 Oct 14;16(11):10. doi: 10.1038/s44321-024-00152-9 (PMC11555420; doi:10.1038/s44321-024-00152-9)
Supplement: Supplementary file 11 — Figure EV2 Source Data [file 44321_2024_152_MOESM11_ESM.zip › Figure EV2/K,L/ccm2hom-pbb62hom-BF-LDA-3.xls]

## Sheet: Detailed
Detailed
Distance	Unit	Category	Name	ID
32.7718	um	MeasurementPoint	A-B	1
33.0268	um	MeasurementPoint	C-D	3
30.0098	um	MeasurementPoint	E-F	5
18.9526	um	MeasurementPoint	G-H	7
17.2955	um	MeasurementPoint	I-J	9
15.8689	um	MeasurementPoint	K-L	11
11.6041	um	MeasurementPoint	M-N	13
11.3858	um	MeasurementPoint	O-P	15
13.9954	um	MeasurementPoint	Q-R	17
18.4087	um	MeasurementPoint	S-T	19
