# Supplementary material for: Epigenetic regulation by polycomb repressive complex 1 promotes cerebral cavernous malformations
Source: EMBO Mol Med. 2024 Oct 14;16(11):10. doi: 10.1038/s44321-024-00152-9 (PMC11555420; doi:10.1038/s44321-024-00152-9)
Supplement: Supplementary file 11 — Figure EV2 Source Data [file 44321_2024_152_MOESM11_ESM.zip › Figure EV2/K,L/metrics tail.xlsx]

## Sheet: CVP
	number of fenestrae starting from anus, ranging 4 ISV		wt	ccm2	cbx7-ccm2
			7	0	5				t-test
			12	0	0		ccm2 vs wt		0.00301944
			9	0	5		ccm2 vs cbx7-ccm2		0.0620062
					4		wt vs cbx7-ccm2		0.00467842
					1
					2
