# Supplementary material for: Epigenetic regulation by polycomb repressive complex 1 promotes cerebral cavernous malformations
Source: EMBO Mol Med. 2024 Oct 14;16(11):10. doi: 10.1038/s44321-024-00152-9 (PMC11555420; doi:10.1038/s44321-024-00152-9)
Supplement: Supplementary file 11 — Figure EV2 Source Data [file 44321_2024_152_MOESM11_ESM.zip › Figure EV2/K,L/wt-LDA-2.xls]

## Sheet: Detailed
Detailed
Distance	Unit	Category	Name	ID
46.2026	um	MeasurementPoint	A-B	1
15.8735	um	MeasurementPoint	C-D	3
17.9396	um	MeasurementPoint	E-F	5
14.8438	um	MeasurementPoint	G-H	7
12.5423	um	MeasurementPoint	I-J	9
13.8199	um	MeasurementPoint	K-L	11
12.965	um	MeasurementPoint	M-N	13
13.4833	um	MeasurementPoint	O-P	15
13.3851	um	MeasurementPoint	Q-R	17
11.5869	um	MeasurementPoint	S-T	19
