# Supplementary material for: Epigenetic regulation by polycomb repressive complex 1 promotes cerebral cavernous malformations
Source: EMBO Mol Med. 2024 Oct 14;16(11):10. doi: 10.1038/s44321-024-00152-9 (PMC11555420; doi:10.1038/s44321-024-00152-9)
Supplement: Supplementary file 11 — Figure EV2 Source Data [file 44321_2024_152_MOESM11_ESM.zip › Figure EV2/K,L/wt-LDA-3.xls]

## Sheet: Detailed
Detailed
Distance	Unit	Category	Name	ID
14.56	um	MeasurementPoint	A-B	1
15.8794	um	MeasurementPoint	C-D	3
12.5222	um	MeasurementPoint	E-F	5
11.9393	um	MeasurementPoint	G-H	7
12.4433	um	MeasurementPoint	I-J	9
11.3488	um	MeasurementPoint	K-L	11
10.9074	um	MeasurementPoint	M-N	13
12.6059	um	MeasurementPoint	O-P	15
12.2186	um	MeasurementPoint	Q-R	17
11.5768	um	MeasurementPoint	S-T	19
