# Supplementary material for: Epigenetic regulation by polycomb repressive complex 1 promotes cerebral cavernous malformations
Source: EMBO Mol Med. 2024 Oct 14;16(11):10. doi: 10.1038/s44321-024-00152-9 (PMC11555420; doi:10.1038/s44321-024-00152-9)
Supplement: Supplementary file 11 — Figure EV2 Source Data [file 44321_2024_152_MOESM11_ESM.zip › Figure EV2/R/metrics krit1 cbx7MO ALcam rescue_.xlsx]

## Sheet: Sheet1
		std MO injected	%	genotyping		cbx7MO injected	%	genotyping
B6314 inx	wt	77	0.754902	all het or wt		69	0.734043	all het or wt			# of embryos with ccm PT	# of embryos with Alcam rescue	% of krit1 mutant embryos with ccm PT	% of krit1 with embryos with Alcam rescue
	mut	25	0.245098	all hom		25	0.265957	all hom		krit1ty210c	25	0	100	0
		102				94				krit1ty219c+cbx7MO	3	22	12	88
												krit1ty210c	krit1ty219c+cbx7MO
											% of krit1 mutant embryos with ccm PT	100	12
											% of krit1 with embryos with Alcam rescue	0	88
