# Supplementary material for: Epigenetic regulation by polycomb repressive complex 1 promotes cerebral cavernous malformations
Source: EMBO Mol Med. 2024 Oct 14;16(11):10. doi: 10.1038/s44321-024-00152-9 (PMC11555420; doi:10.1038/s44321-024-00152-9)
Supplement: Supplementary file 12 — Figure EV3 Source Data [file 44321_2024_152_MOESM12_ESM.zip]

Archive with 16 entries (11 files):
- Figure EV3/
- Figure EV3/A/
- Figure EV3/A/MAX_2_ctr_4-250px-1scalebar.tif
- Figure EV3/A/MAX_2_ctr_4-250px-2.tif
- Figure EV3/A/MAX_2_ctr_4-BW-scalebar.tif
- Figure EV3/A/MAX_2_ctr_4-BW.tif
- Figure EV3/B/
- Figure EV3/B/MAX_1_klf2aOE_ctr_wAVC_2-1-250px.tif
- Figure EV3/B/MAX_1_klf2aOE_ctr_wAVC_2-BW.tif
- Figure EV3/C/
- Figure EV3/C/MAX_4_sihMO_4-2-250px.tif
- Figure EV3/C/MAX_4_sihMO_4-BW.tif
- Figure EV3/C/Thumbs.db
- Figure EV3/D/
- Figure EV3/D/MAX_3_klf2aOE_sihMO_dilated_2-250px.tif
- Figure EV3/D/MAX_3_klf2aOE_sihMO_dilated_2-BW.tif
