# Supplementary material for: Epigenetic regulation by polycomb repressive complex 1 promotes cerebral cavernous malformations
Source: EMBO Mol Med. 2024 Oct 14;16(11):10. doi: 10.1038/s44321-024-00152-9 (PMC11555420; doi:10.1038/s44321-024-00152-9)
Supplement: Supplementary file 13 — Figure EV4 Source Data [file 44321_2024_152_MOESM13_ESM.zip]

Archive with 50 entries (35 files):
- Figure EV4/
- Figure EV4/A/
- Figure EV4/A/Control.JPG
- Figure EV4/B/
- Figure EV4/B/Mutant.JPG
- Figure EV4/C/
- Figure EV4/C/Rescued.JPG
- Figure EV4/D/
- Figure EV4/D/WISH_wnt9b-_44.JPG
- Figure EV4/D/WtFrontal.JPG
- Figure EV4/E/
- Figure EV4/E/Ccm2Frontal.JPG
- Figure EV4/E/WISH_wnt9b-_54.JPG
- Figure EV4/F/
- Figure EV4/F/WISH_wnt9b-_41.tif
- Figure EV4/G/
- Figure EV4/G/MAX_WtCtr7.png
- Figure EV4/G/MAX_WtCtr7.tif
- Figure EV4/G/WtCtr7zoomgreengrey.png
- Figure EV4/H/
- Figure EV4/H/MAX_MutCtr3.png
- Figure EV4/H/MAX_MutCtr3.tif
- Figure EV4/H/MutCtr3zoomgreengrey.png
- Figure EV4/I/
- Figure EV4/I/MAX_MutInj3.png
- Figure EV4/I/MAX_MutInj3.tif
- Figure EV4/I/MutInj3zoomgreengrey.png
- Figure EV4/J/
- Figure EV4/J/MAX_WtInj2.tif
- Figure EV4/J/WtInj2zoomgreengrey.png
- Figure EV4/K/
- Figure EV4/K/01_ccm2sib_kdrlEGFP_Alcam.tif
- Figure EV4/K/MAX_01_ccm2sib_kdrlEGFP_Alcam.tif
- Figure EV4/K/MAX_01_ccm2sib_kdrlEGFP_Alcamz10-zoom.tif
- Figure EV4/K/Thumbs.db
- Figure EV4/L/
- Figure EV4/L/13_ccm2mut_kdrlEGFP_Alcam.tif
- Figure EV4/L/MAX_13_ccm2mut_kdrlEGFP_Alcam-1.tif
- Figure EV4/L/MAX_13_ccm2mut_kdrlEGFP_Alcam_z73-75-zoom-sb10um.tif
- Figure EV4/L/MAX_13_ccm2mut_kdrlEGFP_Alcam_z73-75-zoom.tif
- Figure EV4/M/
- Figure EV4/M/18_ccm2mut_resc_kdrlEGFP_Alcam.tif
- Figure EV4/M/MAX_18_ccm2mut_resc_kdrlEGFP_Alcam-1.tif
- Figure EV4/M/MAX_18_ccm2mut_resc_kdrlEGFP_Alcam-z19-20-zoom.tif
- Figure EV4/M/MAX_18_ccm2mut_resc_kdrlEGFP_Alcam-z19-20.tif
- Figure EV4/N/
- Figure EV4/N/05_ccm2sib_wnt9bmut_kdrlEGFP_Alcam.tif
- Figure EV4/N/MAX_05_ccm2sib_wnt9bmut_kdrlEGFP_Alcam-1-zoom-sb10.tif
- Figure EV4/N/MAX_05_ccm2sib_wnt9bmut_kdrlEGFP_Alcam-1-zoom.tif
- Figure EV4/N/MAX_05_ccm2sib_wnt9bmut_kdrlEGFP_Alcam.tif
