# Supplementary material for: Epigenetic regulation by polycomb repressive complex 1 promotes cerebral cavernous malformations
Source: EMBO Mol Med. 2024 Oct 14;16(11):10. doi: 10.1038/s44321-024-00152-9 (PMC11555420; doi:10.1038/s44321-024-00152-9)
Supplement: Supplementary file 14 — Figure EV5 Source Data [file 44321_2024_152_MOESM14_ESM.zip]

Archive with 5 entries (2 files):
- Figure EV5/
- Figure EV5/A/
- Figure EV5/A/CCM2KO-vs-wt-deseq2_annotated.xlsx
- Figure EV5/B,C,D/
- Figure EV5/B,C,D/ccm2vswt-GO terms.xlsx
