# Supplementary material for: Epigenetic regulation by polycomb repressive complex 1 promotes cerebral cavernous malformations
Source: EMBO Mol Med. 2024 Oct 14;16(11):10. doi: 10.1038/s44321-024-00152-9 (PMC11555420; doi:10.1038/s44321-024-00152-9)
Supplement: Supplementary file 14 — Figure EV5 Source Data [file 44321_2024_152_MOESM14_ESM.zip › Figure EV5/B,C,D/ccm2vswt-GO terms.xlsx]

## Sheet: RNA-GO term
Term	Overlap	P-value	Adjusted P-value
regulation of cell migration (GO:0030334)	104/408	4.55633e-07	0.00230505	6.34138
bleb assembly (GO:0032060)	7/7	2.66354e-06	0.00514375	5.57454
regulation of focal adhesion assembly (GO:0051893)	23/54	3.05026e-06	0.00514375	5.51566
regulation of cell migration involved in sprouting angiogenesis (GO:0090049)	16/32	8.05527e-06	0.00755388	5.09392
regulation of angiogenesis (GO:0045765)	57/203	8.6531e-06	0.00755388	5.06283
negative regulation of cell migration (GO:0030336)	44/144	8.95894e-06	0.00755388	5.04774
negative regulation of intracellular signal transduction (GO:1902532)	55/198	1.73123e-05	0.0125119	4.76164
negative regulation of blood vessel endothelial cell migration (GO:0043537)	16/34	2.14265e-05	0.0132075	4.66905
Rho protein signal transduction (GO:0007266)	22/56	2.34963e-05	0.0132075	4.629
negative regulation of cytokine production (GO:0001818)	51/182	2.66221e-05	0.0134681	4.57476
Term	Overlap	P-value
DNA replication (GO:0006260)	43/108	3.31552e-08		7.47945
aortic valve morphogenesis (GO:0003180)	19/32	1.25935e-07		6.89985
aortic valve development (GO:0003176)	20/36	2.66782e-07		6.57384
DNA replication initiation (GO:0006270)	20/38	8.56557e-07		6.06724
positive regulation of morphogenesis of an epithelium (GO:1905332)	14/23	3.95201e-06		5.40318
cell-cell adhesion via plasma-membrane adhesion molecules (GO:0098742)	53/170	8.23525e-06		5.08432
transport across blood-brain barrier (GO:0150104)	32/86	9.90886e-06		5.00398
renal system development (GO:0072001)	24/57	1.1286e-05		4.94746
kidney development (GO:0001822)	27/70	2.26182e-05		4.64554
DNA strand elongation (GO:0022616)	11/18	4.26133e-05		4.37045
pulmonary valve development (GO:0003177)	11/18	4.26133e-05		4.37045
vascular transport (GO:0010232)	30/84	4.60318e-05		4.33694
double-strand break repair via homologous recombination (GO:0000724)	33/97	6.04397e-05		4.21868
cholesterol biosynthetic process (GO:0006695)	16/35	9.98736e-05		4.00055

## Sheet: H3K27-GO term
Term_Decrease	P-value
blood vessel morphogenesis (GO:0048514)	3.55027e-06	5.44974
negative regulation of epithelial cell proliferation (GO:0050680)	1.55018e-05	4.80962
vasculogenesis (GO:0001570)	9.96933e-05	4.00133
epithelial tube morphogenesis (GO:0060562)	0.000112339	3.94947
vascular endothelial growth factor receptor signaling pathway (GO:0048010)	0.000138447	3.85872
negative regulation of endothelial cell proliferation (GO:0001937)	0.000157253	3.8034
positive regulation of protein transport (GO:0051222)	0.000159211	3.79803
regulation of Rho protein signal transduction (GO:0035023)	0.000207804	3.68235
gliogenesis (GO:0042063)	0.000250217	3.60168
regulation of pri-miRNA transcription by RNA polymerase II (GO:1902893)	0.000338851	3.46999
Term_Increase	P-value
RNA splicing, via transesterification reactions with bulged adenosine as nucleophile (GO:0000377)	5.13467e-05	4.28949
mRNA splicing, via spliceosome (GO:0000398)	8.9038e-05	4.05042
mRNA processing (GO:0006397)	0.000156152	3.80645
purine ribonucleoside triphosphate metabolic process (GO:0009205)	0.00111022	2.95459
GTP metabolic process (GO:0046039)	0.00148709	2.82766
aerobic electron transport chain (GO:0019646)	0.00249554	2.60284
mitochondrial ATP synthesis coupled electron transport (GO:0042775)	0.00259848	2.58528
neurotransmitter transport (GO:0006836)	0.00281215	2.55096
regulation of transcription from RNA polymerase II promoter in response to hypoxia (GO:0061418)	0.00303635	2.51765
cellular response to starvation (GO:0009267)	0.00324388	2.48893

## Sheet: H3K4-GO term
Term	P-value		signature
regulation of endothelial cell migration (GO:0010594)	1.41822e-07	6.84826	0.146067
apoptotic process (GO:0006915)	3.17331e-05	4.49849	0.0735931
circulatory system development (GO:0072359)	3.92377e-05	4.4063	0.0952381
negative regulation of epithelial cell proliferation (GO:0050680)	4.34161e-05	4.36235
positive regulation of epithelial cell migration (GO:0010634)	6.7415e-05	4.17124
regulation of angiogenesis (GO:0045765)	8.75531e-05	4.05773	0.0738916
negative regulation of microtubule polymerization (GO:0031115)	0.000124133	3.90611
regulation of cellular component movement (GO:0051270)	0.000149693	3.8248
positive regulation of endothelial cell migration (GO:0010595)	0.000176035	3.7544
negative regulation of endothelial cell proliferation (GO:0001937)	0.00019509	3.70976
regulation of Rho protein signal transduction (GO:0035023)	0.00029195	3.53469
